# Supplementary material for: Liver Transcriptome Responses to Heat Stress and Newcastle Disease Virus Infection in Genetically Distinct Chicken Inbred Lines
Source: Genes (Basel). 2020 Sep 11;11(9):1067. doi: 10.3390/genes11091067 (PMC7563548; doi:10.3390/genes11091067)
Supplement: Supplementary file 1 [file genes-11-01067-s001.zip]

Archive with 8 entries (7 files):
- Supplementray files/
- Supplementray files/Supplementary file 1 DEGs identified in bewteen line comparisons.xlsx
- Supplementray files/Supplementary file 2 DEGs identified in within line comparisons.xlsx
- Supplementray files/Supplementary file 3 GO terms for between line specific DEGs.xlsx
- Supplementray files/Supplementary file 4 GO terms for within line specific DEGs.xlsx
- Supplementray files/Supplementary file 5 Canonical pathways predicted by DEGs in the within-line comparisons.xlsx
- Supplementray files/Supplementary file 6 Top 5 driver genes for each gene module.xlsx
- Supplementray files/Supplementary file 7 GO terms for gene modules.xlsx
