# Supplementary material for: Liver Transcriptome Responses to Heat Stress and Newcastle Disease Virus Infection in Genetically Distinct Chicken Inbred Lines
Source: Genes (Basel). 2020 Sep 11;11(9):1067. doi: 10.3390/genes11091067 (PMC7563548; doi:10.3390/genes11091067)
Supplement: Supplementary file 1 [file genes-11-01067-s001.zip › Supplementray files/Supplementary file 1 DEGs identified in bewteen line comparisons.xlsx]

## Sheet: AH control F2L DEG
AH control F2L	baseMean	log2FoldChange	Fold change FCLCAH	pvalue	padj
ENSGALG00000023760	5970.01	10.2348	1205.02	2.21192e-58	3.02038e-55
ENSGALG00000054582	144.367	9.97249	1004.66	2.00707e-21	4.50519e-19
ENSGALG00000000243	226.343	8.91943	484.191	1.46127e-32	6.65121e-30
ENSGALG00000051188	554.243	8.49271	360.215	5.74011e-59	8.55067e-56
ENSGALG00000054098	29.2205	8.38921	335.277	5.64282e-13	4.69357e-11
ENSGALG00000051088	125.578	8.03502	262.291	1.83756e-24	5.10344e-22
ENSGALG00000049871	29.5248	7.68507	205.796	6.61421e-12	4.57301e-10
ENSGALG00000046715	170.592	7.67877	204.9	2.52052e-39	1.65205e-36
ENSGALG00000048063	47.7772	7.66573	203.056	1.96952e-12	1.48721e-10
ENSGALG00000052452	8191.61	7.61045	195.422	0	0
ENSGALG00000049444	45.4136	7.5929	193.06	2.93188e-12	2.14472e-10
ENSGALG00000044817	44.7618	7.55662	188.265	4.36748e-13	3.74688e-11
ENSGALG00000006662	13.8847	7.3229	160.107	1.3559e-08	5.10754e-07
ENSGALG00000053682	362.292	7.23569	150.717	3.19765e-64	7.48525e-61
ENSGALG00000051180	19.8756	7.10798	137.948	4.48972e-10	2.28474e-08
ENSGALG00000049045	10.3283	6.89275	118.829	1.12068e-08	4.28053e-07
ENSGALG00000008148	17.0589	6.88672	118.334	9.79057e-09	3.78369e-07
ENSGALG00000050250	10.2065	6.88272	118.007	5.4254e-08	1.82173e-06
ENSGALG00000047472	9.94322	6.83946	114.52	1.30224e-08	4.93947e-07
ENSGALG00000038799	9.48473	6.76829	109.008	3.75125e-08	1.30229e-06
ENSGALG00000054477	9.12165	6.7033	104.206	8.47908e-08	2.6822e-06
ENSGALG00000031807	8.49438	6.61129	97.7678	6.54429e-07	1.66513e-05
ENSGALG00000047314	90.7483	6.53376	92.6526	3.93965e-24	1.05828e-21
ENSGALG00000013281	8.04177	6.53147	92.5054	1.19654e-05	0.000207916
ENSGALG00000049548	64.8057	6.51828	91.6637	2.07853e-17	3.2437e-15
ENSGALG00000047837	31.5451	6.45023	87.4402	5.36404e-12	3.7562e-10
ENSGALG00000052818	12.6388	6.44433	87.0836	2.33379e-07	6.6507e-06
ENSGALG00000052105	65.7846	6.44167	86.9235	2.88403e-15	3.12965e-13
ENSGALG00000051054	40.2429	6.39321	84.0519	1.41555e-15	1.62204e-13
ENSGALG00000054102	7.22206	6.39179	83.9692	1.31029e-05	0.000223417
ENSGALG00000006290	6.8194	6.29286	78.4041	7.9195e-07	1.98423e-05
ENSGALG00000032749	36.0792	6.24243	75.7112	3.39839e-14	3.4374e-12
ENSGALG00000047135	44.6494	6.24243	75.7108	6.47315e-13	5.35703e-11
ENSGALG00000047034	96.2667	6.22279	74.6875	4.75029e-30	1.76905e-27
ENSGALG00000052706	6.43926	6.21678	74.377	1.37818e-06	3.24465e-05
ENSGALG00000046657	78.2281	6.19182	73.1009	1.34405e-17	2.2246e-15
ENSGALG00000007278	71.5528	6.12233	69.6637	2.09586e-15	2.30488e-13
ENSGALG00000052260	5.70192	6.0459	66.0688	0.000105678	0.00124938
ENSGALG00000005212	5.62907	6.02865	65.2836	2.80544e-05	0.000422593
ENSGALG00000041960	5.57164	6.01415	64.6308	0.000357086	0.00343987
ENSGALG00000047397	5.65678	6.00925	64.4118	0.000793177	0.00662436
ENSGALG00000009004	5.62274	6.00216	64.096	0.000158867	0.00174244
ENSGALG00000044592	8.88933	5.92538	60.7741	5.34983e-06	0.00010436
ENSGALG00000043996	5.11141	5.88821	59.2281	0.000713565	0.00610574
ENSGALG00000037400	5.09836	5.88725	59.1888	0.000499236	0.00453835
ENSGALG00000048761	5.11703	5.88685	59.1723	0.00872697	0.0429301
ENSGALG00000003137	5.02022	5.8556	57.9043	6.70467e-05	0.000864357
ENSGALG00000047207	8.08734	5.80517	55.9152	0.000156502	0.00172728
ENSGALG00000016767	4.83981	5.78514	55.1441	3.74079e-05	0.000538635
ENSGALG00000046816	4.72495	5.77547	54.7759	7.34254e-05	0.000930509
ENSGALG00000016556	1478.96	5.77173	54.6343	1.50001e-61	2.45792e-58
ENSGALG00000053759	7.64382	5.71682	52.5938	1.78752e-05	0.00028716
ENSGALG00000052122	43.2954	5.69529	51.8147	1.67575e-12	1.28914e-10
ENSGALG00000015599	4.44004	5.692	51.6968	0.000173251	0.00187139
ENSGALG00000054397	4.41843	5.68316	51.3809	0.00115758	0.00898722
ENSGALG00000045947	7.33706	5.67121	50.9569	0.000203083	0.0021277
ENSGALG00000042062	4.30508	5.64315	49.9755	0.00163324	0.0117071
ENSGALG00000047627	81.3978	5.63999	49.8661	4.7666e-18	8.3091e-16
ENSGALG00000049807	17.1592	5.61941	49.1598	1.07991e-07	3.31996e-06
ENSGALG00000052903	4.18759	5.58844	48.1157	0.000428748	0.00398721
ENSGALG00000039964	735.707	5.54708	46.7561	4.25175e-64	8.70866e-61
ENSGALG00000047967	3.9132	5.51035	45.5807	0.000252263	0.00256744
ENSGALG00000051617	6.47423	5.47473	44.4691	7.05862e-05	0.000902205
ENSGALG00000053984	3.79631	5.45356	43.8211	0.00385635	0.0230453
ENSGALG00000051234	3.75798	5.44774	43.6449	0.00281407	0.0180123
ENSGALG00000048623	6.31687	5.43365	43.2207	0.00111424	0.00870671
ENSGALG00000049031	3.65515	5.41073	42.5393	0.00275729	0.0177598
ENSGALG00000049547	436.129	5.40868	42.479	1.04217e-53	1.13846e-50
ENSGALG00000052335	3.62258	5.37898	41.6136	0.000439707	0.00407294
ENSGALG00000051839	54.2777	5.34894	40.7559	8.68847e-12	5.90744e-10
ENSGALG00000048815	5973.37	5.34743	40.7134	1.1591e-154	9.49654e-151
ENSGALG00000053542	3.44364	5.32509	40.0878	0.00344503	0.0211266
ENSGALG00000002428	3.45856	5.30659	39.5769	0.00476673	0.0271963
ENSGALG00000049118	3.3669	5.28743	39.0549	0.00567572	0.0310535
ENSGALG00000051190	3.32364	5.26512	38.4557	0.000856146	0.00699342
ENSGALG00000039376	79.2418	5.26387	38.4223	1.90288e-21	4.33064e-19
ENSGALG00000007269	3.38727	5.26239	38.3829	0.000985065	0.007847
ENSGALG00000034265	3.27863	5.23753	37.727	0.000436185	0.00404489
ENSGALG00000001450	3.25485	5.21707	37.1959	0.00189509	0.0131463
ENSGALG00000050182	3.16762	5.1819	36.3001	0.00138102	0.0102673
ENSGALG00000055097	3.09169	5.16587	35.899	0.00207741	0.0141717
ENSGALG00000048351	3.07086	5.15837	35.7127	0.00573634	0.0313006
ENSGALG00000046796	8.39558	5.15087	35.5276	0.000124034	0.00142009
ENSGALG00000001244	8.32657	5.12221	34.8289	0.000134564	0.00152593
ENSGALG00000015013	4.99101	5.10927	34.5177	0.00137044	0.01022
ENSGALG00000046728	2.95806	5.09504	34.179	0.00334045	0.0206397
ENSGALG00000050919	173.077	5.04974	33.1225	3.87484e-18	6.82721e-16
ENSGALG00000004545	144.946	5.02011	32.4492	1.95144e-52	1.99852e-49
ENSGALG00000046737	2.81897	5.00018	32.004	0.00347505	0.0212471
ENSGALG00000031071	2.75612	4.99772	31.9495	0.00579577	0.0315618
ENSGALG00000048880	42.0054	4.97826	31.5214	2.51015e-17	3.84405e-15
ENSGALG00000010949	56.0166	4.94824	30.8723	6.57738e-15	6.95335e-13
ENSGALG00000033787	33.1411	4.92007	30.2754	3.55137e-10	1.84154e-08
ENSGALG00000048791	7.30289	4.87606	29.3656	0.000216209	0.00223871
ENSGALG00000015034	2.52842	4.86542	29.15	0.00637873	0.0339909
ENSGALG00000054105	7.22196	4.84371	28.7146	0.000144773	0.00161487
ENSGALG00000051582	47.529	4.82354	28.3159	7.29145e-18	1.23173e-15
ENSGALG00000050239	13.4608	4.80465	27.9476	5.48469e-07	1.42881e-05
ENSGALG00000052636	4.1718	4.79735	27.8065	0.00083187	0.00685324
ENSGALG00000007543	6.52108	4.75626	27.0257	0.00023715	0.00243327
ENSGALG00000009452	167.195	4.75158	26.9382	2.79315e-39	1.69513e-36
ENSGALG00000050129	2.29004	4.73992	26.7213	0.00618081	0.0330868
ENSGALG00000032887	127.909	4.7197	26.3495	2.87189e-22	6.62801e-20
ENSGALG00000053499	3.84264	4.71378	26.2416	0.00197607	0.0135993
ENSGALG00000047995	34.6743	4.71036	26.1793	8.54423e-18	1.42863e-15
ENSGALG00000047418	2.25574	4.69793	25.9549	0.00552534	0.0304843
ENSGALG00000027885	3.68425	4.62497	24.6749	0.00140656	0.0104289
ENSGALG00000052347	5.82491	4.58886	24.0649	0.00303009	0.0191186
ENSGALG00000048550	3.43208	4.54846	23.4003	0.00496684	0.0280644
ENSGALG00000005194	7.91614	4.50361	22.6841	0.000185398	0.0019791
ENSGALG00000040761	7.90001	4.47846	22.2921	0.000243702	0.0024927
ENSGALG00000045901	10.26	4.47482	22.2359	2.8029e-05	0.000422593
ENSGALG00000050334	32.5521	4.45939	21.9994	5.77084e-07	1.49622e-05
ENSGALG00000054784	5.40229	4.45934	21.9987	0.00390692	0.0232796
ENSGALG00000049186	5.23101	4.45598	21.9475	0.00181434	0.0127002
ENSGALG00000050329	3.2092	4.45271	21.8977	0.00365963	0.0221443
ENSGALG00000052298	93.2868	4.44087	21.7188	5.35176e-16	6.54432e-14
ENSGALG00000051086	3.14287	4.42814	21.528	0.00593846	0.0321253
ENSGALG00000020656	3.19124	4.42353	21.4594	0.00315625	0.01977
ENSGALG00000050376	31.1636	4.39557	21.0474	1.57668e-05	0.000259653
ENSGALG00000053133	3.06518	4.39046	20.973	0.00581341	0.0316368
ENSGALG00000048929	129.566	4.36342	20.5835	1.97705e-24	5.39933e-22
ENSGALG00000004096	5.17123	4.34427	20.3122	0.00457888	0.0264271
ENSGALG00000010935	5.01812	4.34088	20.2644	0.00106546	0.00838548
ENSGALG00000050600	2.91944	4.28986	19.5604	0.00783737	0.0397034
ENSGALG00000048382	4.97821	4.28858	19.5431	0.0050703	0.0285015
ENSGALG00000006919	250.944	4.28465	19.4899	1.47099e-23	3.82598e-21
ENSGALG00000048968	14.436	4.20296	18.4169	0.000604666	0.00533292
ENSGALG00000016142	933.769	4.19303	18.2906	1.06594e-10	6.10716e-09
ENSGALG00000045090	62.2506	4.18616	18.2037	1.27664e-12	1.00091e-10
ENSGALG00000037740	4.61247	4.14042	17.6356	0.00468807	0.0268785
ENSGALG00000047338	8.78594	4.11994	17.387	9.24671e-05	0.00111903
ENSGALG00000011190	2807.03	4.07446	16.8474	1.12936e-22	2.64367e-20
ENSGALG00000050477	12.943	4.0737	16.8386	0.000412057	0.00385166
ENSGALG00000047927	37.2843	4.0549	16.6206	1.76851e-12	1.35415e-10
ENSGALG00000054528	8.08094	4.03503	16.3932	6.91928e-05	0.000887162
ENSGALG00000030720	106.225	4.01535	16.1711	2.38413e-27	7.51275e-25
ENSGALG00000030888	61.08	4.01261	16.1404	5.91893e-14	5.80764e-12
ENSGALG00000000497	8.34875	4.0083	16.0923	6.65838e-05	0.000859765
ENSGALG00000043947	248.933	4.00688	16.0765	5.006e-31	2.05071e-28
ENSGALG00000048283	13.4331	3.99813	15.9793	7.69386e-05	0.0009652
ENSGALG00000047227	250.393	3.9823	15.8049	2.14494e-05	0.000338603
ENSGALG00000015692	10.273	3.95437	15.5019	0.000149302	0.00165637
ENSGALG00000032098	23.9558	3.94104	15.3593	3.05978e-06	6.45271e-05
ENSGALG00000035950	24.6393	3.90286	14.9581	7.79995e-11	4.5484e-09
ENSGALG00000034806	166.02	3.85738	14.4939	6.66992e-19	1.24197e-16
ENSGALG00000050770	3.62637	3.85539	14.474	0.00370177	0.0223168
ENSGALG00000052217	24.3158	3.8502	14.422	3.77779e-05	0.000542531
ENSGALG00000033902	31.7491	3.84075	14.3278	7.77512e-12	5.30846e-10
ENSGALG00000053418	9.48952	3.83892	14.3097	0.00186976	0.0130152
ENSGALG00000052724	60.0723	3.79561	13.8865	3.80673e-17	5.72267e-15
ENSGALG00000051565	7.43375	3.7685	13.628	0.00130653	0.0098749
ENSGALG00000048583	7.55672	3.76483	13.5933	0.00173282	0.012244
ENSGALG00000038574	38.9683	3.75576	13.5082	6.19786e-06	0.000118504
ENSGALG00000019755	32.7357	3.7542	13.4935	1.07923e-05	0.000191596
ENSGALG00000018977	4.83239	3.75322	13.4844	0.00502681	0.0283348
ENSGALG00000035913	6.68333	3.74967	13.4513	0.00153912	0.0111692
ENSGALG00000039727	36.3594	3.67716	12.7919	5.67302e-11	3.38029e-09
ENSGALG00000045876	13.0636	3.67408	12.7646	0.00102042	0.00810105
ENSGALG00000045085	9817.34	3.66971	12.726	2.45698e-09	1.1e-07
ENSGALG00000050125	196.146	3.66095	12.649	2.05384e-10	1.12378e-08
ENSGALG00000007814	560.192	3.64601	12.5187	5.1303e-20	1.02518e-17
ENSGALG00000005226	8.00562	3.6459	12.5177	0.000489056	0.00446196
ENSGALG00000006835	5.12688	3.64465	12.5069	0.00926512	0.044837
ENSGALG00000041342	7.42792	3.63073	12.3868	0.00209078	0.0142451
ENSGALG00000013575	6642.98	3.62062	12.3003	2.13852e-06	4.73538e-05
ENSGALG00000048383	31.1696	3.59175	12.0566	0.000458868	0.00422892
ENSGALG00000050715	6.30465	3.57316	11.9022	0.00609185	0.0327604
ENSGALG00000049873	30.3392	3.56332	11.8213	1.25047e-07	3.80859e-06
ENSGALG00000051167	25.6143	3.53748	11.6115	0.000243583	0.0024927
ENSGALG00000048818	40.726	3.52562	11.5164	3.09318e-06	6.50711e-05
ENSGALG00000049450	1048	3.51175	11.4062	9.558e-05	0.0011457
ENSGALG00000005000	8115.95	3.50538	11.356	2.19406e-39	1.49799e-36
ENSGALG00000051068	1909.91	3.49802	11.2982	1.44629e-06	3.37592e-05
ENSGALG00000035350	78.5374	3.4955	11.2784	1.30039e-11	8.42218e-10
ENSGALG00000049626	1091.31	3.4831	11.1819	1.28865e-39	9.5981e-37
ENSGALG00000047826	10.7509	3.46815	11.0667	0.000753692	0.0063627
ENSGALG00000013101	844.355	3.46785	11.0644	4.27751e-63	7.78792e-60
ENSGALG00000051748	197.21	3.44556	10.8948	2.62751e-31	1.13301e-28
ENSGALG00000016400	1234.52	3.43834	10.8403	2.64343e-15	2.88768e-13
ENSGALG00000050515	254.112	3.42412	10.734	0.00164853	0.0117839
ENSGALG00000047438	7.08963	3.41919	10.6974	0.00852239	0.0422152
ENSGALG00000053764	14.696	3.41652	10.6776	1.65608e-05	0.000271637
ENSGALG00000049427	7.69126	3.39603	10.5271	0.0012526	0.00957171
ENSGALG00000002671	11.2381	3.38782	10.4673	3.17243e-05	0.000467898
ENSGALG00000048767	260.023	3.38589	10.4533	9.11453e-17	1.2987e-14
ENSGALG00000025921	5.1006	3.37041	10.3418	0.00320954	0.0200196
ENSGALG00000040159	8.32499	3.361	10.2745	0.0102827	0.0483884
ENSGALG00000028659	11.6126	3.35958	10.2644	0.000387292	0.00366195
ENSGALG00000051316	9.04488	3.35264	10.2152	0.00992018	0.0472281
ENSGALG00000053566	3.82434	3.34271	10.1451	0.00879744	0.0431214
ENSGALG00000010269	6.63109	3.3383	10.1141	0.0069174	0.0361498
ENSGALG00000009368	13.3653	3.32897	10.0489	0.000626501	0.00546928
ENSGALG00000011202	28.0957	3.32891	10.0485	0.00032319	0.00317113
ENSGALG00000013057	3015.19	3.32024	9.98829	2.8445e-13	2.49252e-11
ENSGALG00000023709	23.4861	3.3104	9.92039	7.65929e-07	1.93085e-05
ENSGALG00000054308	3.92968	3.30438	9.87912	0.0089762	0.0437896
ENSGALG00000015593	5.99748	3.30391	9.8759	0.0102294	0.0482406
ENSGALG00000013723	13555.5	3.30385	9.87547	6.39329e-08	2.09941e-06
ENSGALG00000047395	620.775	3.29304	9.80179	0.000408401	0.0038328
ENSGALG00000005435	12.8155	3.28423	9.74211	0.000103138	0.00122554
ENSGALG00000051661	82.886	3.27905	9.70714	1.35987e-16	1.84156e-14
ENSGALG00000001094	24.9102	3.27854	9.70373	0.000158092	0.00173626
ENSGALG00000007408	196.694	3.26244	9.59605	3.1698e-16	4.08979e-14
ENSGALG00000002802	198.795	3.26159	9.59037	6.4422e-20	1.27183e-17
ENSGALG00000049461	455.004	3.25841	9.56926	3.84664e-21	8.40414e-19
ENSGALG00000013124	38.493	3.25038	9.51615	7.5342e-13	6.17277e-11
ENSGALG00000053708	888.015	3.25037	9.51608	2.07751e-38	1.17387e-35
ENSGALG00000014962	117.49	3.23164	9.39333	6.07434e-11	3.59329e-09
ENSGALG00000053057	23.7169	3.22091	9.32375	4.91841e-05	0.000676116
ENSGALG00000049724	37.8514	3.22004	9.31813	3.09352e-06	6.50711e-05
ENSGALG00000016622	200.549	3.20174	9.20066	9.60404e-38	5.24573e-35
ENSGALG00000050131	50.2654	3.16744	8.9845	1.13353e-08	4.31954e-07
ENSGALG00000015410	14.4616	3.16497	8.96915	0.00091904	0.0073893
ENSGALG00000004243	6.30409	3.14923	8.87182	0.00356972	0.0216883
ENSGALG00000050915	7.48782	3.1434	8.83606	0.00615881	0.0330014
ENSGALG00000048390	35.5245	3.13217	8.76755	0.000122763	0.00140769
ENSGALG00000052524	8.51609	3.12149	8.70286	0.00380977	0.0228169
ENSGALG00000044218	4.73842	3.11811	8.68252	0.00676437	0.0355146
ENSGALG00000052476	9.58366	3.10505	8.60428	0.00574719	0.0313345
ENSGALG00000049716	300.992	3.10456	8.60134	0.000111419	0.00130315
ENSGALG00000000820	313.818	3.09811	8.56298	2.66251e-14	2.72675e-12
ENSGALG00000032170	19.0382	3.08818	8.50421	0.000229036	0.0023574
ENSGALG00000007003	11.8119	3.07589	8.43208	0.0021972	0.0147918
ENSGALG00000053052	96.8495	3.07456	8.42434	2.79043e-08	9.89698e-07
ENSGALG00000014585	7121.69	3.0575	8.3253	4.82916e-12	3.39616e-10
ENSGALG00000035743	11.4431	3.05229	8.29526	9.51314e-05	0.00114262
ENSGALG00000051946	325.682	3.05222	8.29488	0.000208565	0.00217263
ENSGALG00000014943	4.28566	3.03818	8.21454	0.0102854	0.0483884
ENSGALG00000005297	8.14325	3.03701	8.20786	0.00219812	0.0147919
ENSGALG00000003123	35.3552	3.02994	8.16775	2.47169e-08	8.90135e-07
ENSGALG00000050728	28.7537	2.9911	7.95079	0.00321244	0.0200301
ENSGALG00000000839	75.3566	2.9889	7.93869	9.55156e-08	2.99258e-06
ENSGALG00000005843	30.356	2.98274	7.90487	3.77688e-06	7.72773e-05
ENSGALG00000029401	46.7514	2.98114	7.89608	1.00486e-05	0.000180148
ENSGALG00000050179	294.324	2.96969	7.8337	3.92346e-25	1.14803e-22
ENSGALG00000053479	10.3455	2.95741	7.76731	0.00507028	0.0285015
ENSGALG00000052451	96.8741	2.95242	7.74045	1.29945e-06	3.09939e-05
ENSGALG00000000136	32.3093	2.93075	7.62506	1.23786e-05	0.000213893
ENSGALG00000054195	6.57056	2.92845	7.61293	0.00557251	0.0306413
ENSGALG00000048863	22.8867	2.91493	7.54191	9.22302e-07	2.2624e-05
ENSGALG00000053296	1245.22	2.91339	7.53384	1.49353e-16	2.00598e-14
ENSGALG00000054874	42.5894	2.89324	7.42935	0.000382613	0.00363028
ENSGALG00000003863	561.353	2.88598	7.39209	1.21931e-14	1.28074e-12
ENSGALG00000005797	7.38898	2.86801	7.30056	0.00589445	0.0319294
ENSGALG00000053164	90.84	2.86712	7.29607	8.12425e-17	1.16775e-14
ENSGALG00000044709	71.0716	2.86438	7.28221	1.26219e-05	0.000216568
ENSGALG00000051677	23.163	2.85844	7.25232	0.000825261	0.00682276
ENSGALG00000042001	5672.84	2.84796	7.19983	8.77622e-12	5.94244e-10
ENSGALG00000050545	22.8213	2.83271	7.1241	0.00287768	0.0183406
ENSGALG00000004704	6.90447	2.83233	7.12225	0.00112865	0.00880251
ENSGALG00000004320	11.7498	2.82858	7.10375	0.00225349	0.0150717
ENSGALG00000052094	16.9323	2.82564	7.08928	7.27668e-05	0.000924308
ENSGALG00000038918	13.2752	2.81381	7.03139	2.24735e-05	0.00035172
ENSGALG00000053381	15.2492	2.80502	6.9887	3.32025e-05	0.000485305
ENSGALG00000053649	116.266	2.79733	6.95152	7.20645e-10	3.53547e-08
ENSGALG00000022536	11.2708	2.79285	6.92999	0.00185837	0.0129525
ENSGALG00000048338	85.1619	2.75647	6.75742	2.16044e-07	6.19983e-06
ENSGALG00000000438	639.06	2.75258	6.73921	1.86441e-29	6.50005e-27
ENSGALG00000048671	1788.53	2.73817	6.67222	1.14759e-12	9.04057e-11
ENSGALG00000002150	11.3804	2.72486	6.61098	0.00320788	0.0200169
ENSGALG00000048054	68.6469	2.72413	6.60762	1.46478e-06	3.40936e-05
ENSGALG00000038884	252.464	2.72196	6.59767	3.91121e-25	1.14803e-22
ENSGALG00000007713	1525.5	2.71784	6.57886	8.24629e-11	4.79162e-09
ENSGALG00000034673	79.2933	2.71169	6.55087	1.46927e-07	4.40943e-06
ENSGALG00000049464	21.1606	2.68883	6.44792	1.88886e-05	0.000301372
ENSGALG00000028982	4940.21	2.67353	6.3799	3.5697e-05	0.000517181
ENSGALG00000028978	58.5923	2.6696	6.36253	5.9525e-09	2.47557e-07
ENSGALG00000009067	79.8919	2.66673	6.34989	9.0981e-10	4.3464e-08
ENSGALG00000050467	11.2917	2.65955	6.31834	0.00010578	0.00124969
ENSGALG00000005572	387.72	2.64366	6.24917	0.000694433	0.00598264
ENSGALG00000002570	30.4268	2.63996	6.23316	0.00588055	0.0318857
ENSGALG00000006368	19.222	2.63294	6.20291	1.7395e-05	0.000281377
ENSGALG00000048270	5.77291	2.61406	6.12225	0.0033785	0.0208434
ENSGALG00000053177	12.186	2.60996	6.10486	0.000175829	0.00189548
ENSGALG00000003751	79.5372	2.60893	6.10052	1.21257e-09	5.70952e-08
ENSGALG00000003324	22.7019	2.60018	6.06363	0.000696052	0.00599344
ENSGALG00000045164	16.4416	2.56288	5.90884	5.85713e-05	0.000772745
ENSGALG00000044569	27.3356	2.56199	5.9052	0.00028477	0.00284874
ENSGALG00000008552	27.0839	2.56071	5.89996	0.000361578	0.0034648
ENSGALG00000048024	25.1827	2.54686	5.8436	0.00201232	0.0138024
ENSGALG00000047503	10.2527	2.4958	5.64042	0.00137229	0.010225
ENSGALG00000023780	71.5765	2.49374	5.63238	2.36497e-06	5.14641e-05
ENSGALG00000016707	22.4564	2.48418	5.59515	0.000157308	0.00173422
ENSGALG00000015395	91.0023	2.48391	5.5941	1.39555e-06	3.27615e-05
ENSGALG00000016507	453.419	2.46903	5.53673	7.98911e-29	2.67162e-26
ENSGALG00000048370	35.7091	2.46401	5.51746	4.13481e-05	0.000587114
ENSGALG00000015356	1159.25	2.45452	5.48129	6.67909e-39	3.9087e-36
ENSGALG00000011283	58.6816	2.45417	5.47997	6.86609e-11	4.03254e-09
ENSGALG00000038000	290.832	2.45184	5.47115	2.26907e-13	2.03175e-11
ENSGALG00000050441	747.018	2.45039	5.46563	6.2212e-08	2.05525e-06
ENSGALG00000054155	12.4889	2.43879	5.42188	0.00125989	0.00960657
ENSGALG00000002298	59.7516	2.42581	5.37331	1.07578e-11	7.10798e-10
ENSGALG00000032862	93.8571	2.42055	5.35374	1.35204e-08	5.10473e-07
ENSGALG00000010902	103.579	2.42005	5.3519	6.96707e-11	4.07723e-09
ENSGALG00000041461	16.6728	2.41677	5.33975	1.21997e-05	0.000211315
ENSGALG00000012156	78.454	2.40962	5.31336	2.13661e-11	1.33119e-09
ENSGALG00000029811	631.206	2.40957	5.31315	1.81139e-23	4.56638e-21
ENSGALG00000005657	2409.64	2.40691	5.30336	2.33656e-14	2.40798e-12
ENSGALG00000000141	6853	2.4042	5.29343	2.64945e-11	1.62599e-09
ENSGALG00000015902	75.0012	2.39288	5.25206	9.86861e-05	0.00117776
ENSGALG00000047129	32.6431	2.38868	5.23679	4.79778e-08	1.62431e-06
ENSGALG00000009639	3416.45	2.38847	5.23602	1.34708e-10	7.61146e-09
ENSGALG00000012593	88.032	2.38134	5.21019	2.31497e-16	3.05912e-14
ENSGALG00000030571	459.152	2.37932	5.2029	1.89675e-12	1.4389e-10
ENSGALG00000015712	290.144	2.37736	5.19585	1.81357e-10	1.01079e-08
ENSGALG00000009837	64.2916	2.37345	5.1818	1.54086e-07	4.59899e-06
ENSGALG00000048325	2312.23	2.36912	5.16625	3.0033e-07	8.32691e-06
ENSGALG00000009050	115.291	2.36201	5.14087	8.77807e-07	2.16623e-05
ENSGALG00000052010	74.9897	2.3579	5.12623	2.37755e-06	5.1669e-05
ENSGALG00000029329	13.4365	2.35539	5.11732	0.00124182	0.00951751
ENSGALG00000004257	49.0234	2.3467	5.08661	0.000117612	0.00136101
ENSGALG00000042452	3165.65	2.34596	5.08398	1.20913e-16	1.65107e-14
ENSGALG00000045473	45.2595	2.34282	5.07292	0.000478495	0.00438023
ENSGALG00000050840	14.0923	2.3287	5.02354	0.00559773	0.0307387
ENSGALG00000052645	15.925	2.31777	4.9856	0.00475911	0.0271717
ENSGALG00000049665	30.5546	2.31732	4.98407	3.19637e-06	6.68485e-05
ENSGALG00000001459	3903.04	2.30534	4.94285	2.62892e-39	1.65682e-36
ENSGALG00000049728	9.74981	2.29593	4.9107	0.00142686	0.0105365
ENSGALG00000004250	216.486	2.29454	4.90597	1.37717e-11	8.88437e-10
ENSGALG00000006443	89.0412	2.29364	4.90292	1.08465e-08	4.17209e-07
ENSGALG00000052514	17682.4	2.28827	4.8847	6.96519e-09	2.81806e-07
ENSGALG00000054241	20.171	2.28414	4.87074	0.00290098	0.0184572
ENSGALG00000040794	118.473	2.28038	4.85806	1.90856e-08	7.04361e-07
ENSGALG00000043257	204.984	2.27952	4.85515	3.61525e-06	7.4664e-05
ENSGALG00000016964	1138.86	2.27899	4.85338	3.4439e-13	3.00169e-11
ENSGALG00000041961	23.2779	2.27063	4.82535	0.000409959	0.00384081
ENSGALG00000012834	5991.47	2.26576	4.80907	2.15197e-23	5.26302e-21
ENSGALG00000050857	20.5818	2.25738	4.78123	0.000202132	0.00212291
ENSGALG00000047638	44.3679	2.25436	4.77123	0.000164828	0.0017935
ENSGALG00000041621	59355.8	2.25398	4.76998	2.28646e-10	1.24472e-08
ENSGALG00000004859	7999.48	2.25328	4.76764	4.99195e-09	2.11912e-07
ENSGALG00000008704	83.3756	2.24718	4.74753	0.00189455	0.0131463
ENSGALG00000003849	138.96	2.24357	4.73569	6.5141e-12	4.52288e-10
ENSGALG00000005806	82.7205	2.23982	4.72338	1.05241e-10	6.0508e-09
ENSGALG00000049965	31.1143	2.23963	4.72276	0.00187293	0.0130318
ENSGALG00000036728	26.5726	2.23482	4.70703	0.00184692	0.0128836
ENSGALG00000021869	352.021	2.23299	4.70108	4.09046e-05	0.000582331
ENSGALG00000016881	471.399	2.22393	4.67165	3.49302e-31	1.46761e-28
ENSGALG00000009479	1206.27	2.22128	4.66308	1.82324e-10	1.01273e-08
ENSGALG00000040833	862.179	2.21746	4.65075	3.83347e-09	1.64438e-07
ENSGALG00000015403	19.6315	2.21371	4.63866	0.00463114	0.026608
ENSGALG00000032534	118.515	2.21334	4.63749	1.61291e-06	3.69122e-05
ENSGALG00000042199	20.947	2.20249	4.60272	0.00108132	0.00849805
ENSGALG00000047180	26.1968	2.20205	4.60134	0.00278108	0.0178709
ENSGALG00000040493	434.084	2.20077	4.59724	9.53928e-21	2.00398e-18
ENSGALG00000036942	434.854	2.19937	4.59278	0.00307072	0.0193081
ENSGALG00000001956	318.95	2.18988	4.56268	8.12075e-09	3.20427e-07
ENSGALG00000023881	127.981	2.18739	4.55481	5.61423e-14	5.54185e-12
ENSGALG00000042767	304.693	2.18006	4.53173	4.76375e-14	4.75968e-12
ENSGALG00000054765	33.1422	2.17375	4.51195	8.21111e-05	0.00101469
ENSGALG00000005253	128.726	2.17142	4.50466	2.36895e-11	1.46482e-09
ENSGALG00000037223	53.1917	2.17046	4.50166	0.000114725	0.00133326
ENSGALG00000030647	46.8122	2.16778	4.49331	3.98799e-07	1.08012e-05
ENSGALG00000011897	1406.03	2.16761	4.49278	8.2233e-54	9.62479e-51
ENSGALG00000027587	800.989	2.16438	4.48274	3.63246e-06	7.48699e-05
ENSGALG00000031859	7.01346	2.15807	4.46318	0.00572064	0.0312565
ENSGALG00000034458	12.5771	2.15561	4.45556	0.00792443	0.0399978
ENSGALG00000031373	17.8506	2.15109	4.44162	0.001984	0.0136367
ENSGALG00000044424	11.9263	2.14522	4.42359	0.000405934	0.00381182
ENSGALG00000011734	29.2104	2.14507	4.42313	0.00149182	0.0109032
ENSGALG00000028142	107.306	2.14214	4.41415	4.87168e-13	4.11481e-11
ENSGALG00000045596	305.607	2.13637	4.39654	1.37471e-05	0.000231749
ENSGALG00000032428	423.549	2.13535	4.39344	3.35733e-07	9.15362e-06
ENSGALG00000027534	7686.89	2.13242	4.38454	3.12131e-12	2.26644e-10
ENSGALG00000032363	19.4284	2.12878	4.37347	0.000176738	0.00190403
ENSGALG00000008980	21.3317	2.1223	4.35388	8.17609e-05	0.00101178
ENSGALG00000033055	370.363	2.12229	4.35383	1.29434e-10	7.33875e-09
ENSGALG00000040001	16.8835	2.12063	4.34884	0.00382632	0.0228993
ENSGALG00000050116	171.665	2.11631	4.33584	3.5998e-18	6.41156e-16
ENSGALG00000001916	136.004	2.11131	4.32084	6.43702e-18	1.09872e-15
ENSGALG00000053513	14.0588	2.11032	4.31787	0.0017367	0.0122556
ENSGALG00000006638	199.621	2.09523	4.27294	6.98949e-13	5.75526e-11
ENSGALG00000028790	1763.32	2.08587	4.2453	1.60791e-07	4.78172e-06
ENSGALG00000015122	26.2306	2.08368	4.23888	0.00031606	0.0031161
ENSGALG00000017064	218.819	2.07725	4.22001	2.69091e-08	9.62734e-07
ENSGALG00000005688	709.876	2.06954	4.19752	4.85397e-10	2.44729e-08
ENSGALG00000015573	125.741	2.06948	4.19736	1.31891e-06	3.13212e-05
ENSGALG00000007038	22.2968	2.0685	4.19449	4.64518e-05	0.000645598
ENSGALG00000044935	75.1859	2.06235	4.17665	1.07121e-05	0.000190585
ENSGALG00000019114	48.3698	2.05974	4.16912	4.79977e-06	9.51016e-05
ENSGALG00000038649	286.984	2.05831	4.16498	8.19936e-08	2.60377e-06
ENSGALG00000016502	69.0903	2.04931	4.13908	4.47332e-10	2.28349e-08
ENSGALG00000012357	274.338	2.04485	4.12631	3.26547e-11	1.98178e-09
ENSGALG00000010664	21.6514	2.03623	4.10173	0.00799866	0.040192
ENSGALG00000012420	308.342	2.03524	4.0989	3.77756e-06	7.72773e-05
ENSGALG00000028988	1291.6	2.03173	4.08895	1.19513e-06	2.88414e-05
ENSGALG00000028341	528.972	2.03111	4.08719	0.00512614	0.0287562
ENSGALG00000001892	136.748	2.01887	4.05265	5.90196e-08	1.95373e-06
ENSGALG00000016558	33.484	2.01699	4.04739	3.04038e-05	0.000450856
ENSGALG00000003677	14.6038	2.00699	4.01943	0.00874991	0.0429398
ENSGALG00000054150	78.2098	2.00261	4.00724	1.3781e-05	0.000232081
ENSGALG00000016426	8.94535	1.99786	3.99406	0.0085332	0.042256
ENSGALG00000021884	51.1637	1.99177	3.97724	0.00487602	0.0276561
ENSGALG00000047313	54.8456	1.98919	3.97013	2.11016e-06	4.6916e-05
ENSGALG00000003930	14.5107	1.98616	3.96182	0.000896439	0.00725385
ENSGALG00000048989	113.613	1.98426	3.95661	4.741e-05	0.000656652
ENSGALG00000011200	117.072	1.98407	3.95608	5.62463e-06	0.0001092
ENSGALG00000047320	43.4493	1.98306	3.9533	7.46289e-05	0.000941393
ENSGALG00000004870	106.607	1.97447	3.92984	2.09335e-08	7.69094e-07
ENSGALG00000053723	14.0636	1.9584	3.8863	0.000831098	0.00685324
ENSGALG00000038559	127.227	1.95414	3.87486	0.00139864	0.0103772
ENSGALG00000017197	30.7509	1.95011	3.86404	3.7876e-06	7.7386e-05
ENSGALG00000051274	60.7361	1.94942	3.86219	1.38647e-07	4.17623e-06
ENSGALG00000052494	32.2903	1.94346	3.84627	0.0071073	0.0368662
ENSGALG00000050414	310.601	1.93879	3.83383	4.18042e-07	1.12665e-05
ENSGALG00000008378	418.684	1.93674	3.82841	6.08785e-24	1.60896e-21
ENSGALG00000023411	309.993	1.93332	3.81932	3.93702e-08	1.35529e-06
ENSGALG00000039205	56.1132	1.93306	3.81864	0.000156537	0.00172728
ENSGALG00000001470	526.423	1.93018	3.81102	2.40943e-08	8.71543e-07
ENSGALG00000054172	375.399	1.92927	3.80862	3.36899e-11	2.03706e-09
ENSGALG00000029446	61.1155	1.9276	3.80421	0.000915667	0.00736579
ENSGALG00000027166	587.387	1.92201	3.78951	1.61536e-07	4.79515e-06
ENSGALG00000054578	16.7008	1.91781	3.77849	0.00257468	0.0168016
ENSGALG00000053536	88.4089	1.91451	3.76987	8.46683e-06	0.000155885
ENSGALG00000008661	1163.16	1.9027	3.73912	1.63597e-06	3.72837e-05
ENSGALG00000041380	99567	1.90128	3.73544	3.5279e-09	1.52528e-07
ENSGALG00000014016	26.3569	1.89775	3.72632	0.00163028	0.0116909
ENSGALG00000053940	22.1175	1.8962	3.72232	0.00640173	0.0340691
ENSGALG00000025881	313.999	1.89304	3.71418	1.42259e-05	0.000237864
ENSGALG00000005805	1255.32	1.88963	3.70539	9.90693e-11	5.73622e-09
ENSGALG00000041122	21.1173	1.88775	3.70059	0.00572849	0.0312753
ENSGALG00000054321	76.9878	1.88482	3.69308	0.000141744	0.00158541
ENSGALG00000007252	175.774	1.88373	3.69028	5.16469e-18	8.90827e-16
ENSGALG00000050229	109.504	1.8828	3.68789	2.97959e-09	1.30544e-07
ENSGALG00000000498	75.1686	1.88243	3.68694	0.00140799	0.0104348
ENSGALG00000026884	291.262	1.88234	3.68674	1.85102e-06	4.1549e-05
ENSGALG00000006644	29.0966	1.8821	3.6861	0.00533505	0.0296499
ENSGALG00000012074	80.4259	1.87089	3.65759	7.21406e-08	2.32696e-06
ENSGALG00000049477	86.9764	1.86978	3.65476	3.06588e-11	1.86757e-09
ENSGALG00000050315	855.314	1.86852	3.65157	9.27838e-10	4.41964e-08
ENSGALG00000041978	4233.92	1.86334	3.63849	5.2058e-07	1.35832e-05
ENSGALG00000027947	7.75215	1.85488	3.6172	0.00840296	0.0417914
ENSGALG00000013218	671.871	1.85314	3.61285	2.26066e-07	6.45351e-06
ENSGALG00000048081	19.8023	1.8526	3.61151	0.00314609	0.0197139
ENSGALG00000016442	717.195	1.84323	3.58811	1.58336e-06	3.64396e-05
ENSGALG00000044069	64.2312	1.84004	3.5802	8.13486e-09	3.20427e-07
ENSGALG00000047597	34.7513	1.83882	3.57718	0.000273128	0.00274907
ENSGALG00000008518	1642.03	1.83801	3.57517	7.79878e-14	7.3443e-12
ENSGALG00000054596	46.4863	1.83095	3.55772	0.000387976	0.0036663
ENSGALG00000032836	768.742	1.82806	3.55059	0.00508035	0.0285482
ENSGALG00000015360	319.012	1.82737	3.54891	2.96254e-09	1.30145e-07
ENSGALG00000050257	45.9336	1.8184	3.5269	1.24519e-05	0.000214549
ENSGALG00000052932	67.4852	1.81682	3.52303	3.07266e-09	1.34263e-07
ENSGALG00000045127	22.3604	1.80873	3.50334	0.000308511	0.00305269
ENSGALG00000054384	20.8073	1.80751	3.50039	0.00158008	0.0114108
ENSGALG00000037402	1712.08	1.80694	3.499	1.92489e-09	8.73717e-08
ENSGALG00000032614	289.484	1.80478	3.49377	0.000230374	0.0023682
ENSGALG00000053860	17.8256	1.80273	3.4888	0.00819007	0.0409904
ENSGALG00000009803	92.181	1.80128	3.48529	0.000693295	0.00597913
ENSGALG00000035505	429.769	1.79704	3.47506	1.3647e-05	0.000230537
ENSGALG00000050294	325.451	1.79683	3.47457	4.89711e-15	5.21065e-13
ENSGALG00000032053	11.8497	1.79619	3.47302	0.00366146	0.0221463
ENSGALG00000017485	126.742	1.79512	3.47045	0.00520216	0.0290831
ENSGALG00000020876	12.6785	1.7947	3.46944	0.00991549	0.0472281
ENSGALG00000038720	19.9314	1.79451	3.46896	0.00231845	0.0154306
ENSGALG00000050713	83.5707	1.79294	3.46521	2.62078e-07	7.3787e-06
ENSGALG00000000081	3358.31	1.79042	3.45914	4.13468e-05	0.000587114
ENSGALG00000046490	14.1225	1.78967	3.45736	0.00953612	0.0457968
ENSGALG00000012076	319.535	1.78844	3.45442	9.87318e-07	2.40389e-05
ENSGALG00000007324	25.8521	1.78341	3.44238	0.00715582	0.0370475
ENSGALG00000002551	66.0146	1.78206	3.43917	0.000120447	0.00138598
ENSGALG00000046353	283.774	1.78066	3.43584	2.61955e-12	1.93351e-10
ENSGALG00000046559	128.75	1.77652	3.42598	0.00153532	0.0111466
ENSGALG00000038256	43.6761	1.77196	3.41518	0.000202493	0.00212423
ENSGALG00000007001	834.557	1.76944	3.40923	6.90121e-08	2.24818e-06
ENSGALG00000013604	23.2766	1.76764	3.40496	0.00355549	0.0216259
ENSGALG00000028770	18.4754	1.7643	3.3971	0.00504439	0.0284125
ENSGALG00000008548	13.407	1.759	3.38465	0.0100875	0.0477725
ENSGALG00000012595	56.0605	1.75821	3.38278	0.00104228	0.00823663
ENSGALG00000005808	139.352	1.75812	3.38257	8.24397e-08	2.61287e-06
ENSGALG00000048206	22.3258	1.75764	3.38145	0.00446663	0.025961
ENSGALG00000029209	109.311	1.75344	3.37161	0.000126152	0.00143851
ENSGALG00000053112	20.0228	1.75185	3.3679	0.00933077	0.0449953
ENSGALG00000032506	226.156	1.74772	3.35828	6.02919e-06	0.000115549
ENSGALG00000054240	56.9946	1.74597	3.35419	1.76033e-05	0.000283905
ENSGALG00000047124	147.64	1.74567	3.3535	2.05995e-12	1.54647e-10
ENSGALG00000016635	28.8721	1.74491	3.35174	0.00664669	0.0350089
ENSGALG00000039140	269.558	1.74188	3.34471	0.000120056	0.00138246
ENSGALG00000049317	17.4848	1.74139	3.34358	0.00136927	0.01022
ENSGALG00000011086	167.87	1.73795	3.33561	0.000439024	0.00406892
ENSGALG00000012629	101.838	1.72929	3.31566	0.000529981	0.00477946
ENSGALG00000000589	295.816	1.72719	3.31083	4.87965e-10	2.4527e-08
ENSGALG00000015895	69.3681	1.7247	3.30512	0.00372044	0.0223965
ENSGALG00000048647	96.2238	1.72021	3.29485	7.81821e-06	0.000145248
ENSGALG00000037851	36.3998	1.72014	3.29468	8.51737e-05	0.0010466
ENSGALG00000050885	139.194	1.71421	3.28117	6.1602e-05	0.000807529
ENSGALG00000033694	7491.6	1.71377	3.28017	2.01025e-05	0.000318701
ENSGALG00000011646	82.0725	1.71323	3.27895	1.76999e-07	5.207e-06
ENSGALG00000014508	644.276	1.71302	3.27845	1.11312e-18	2.00435e-16
ENSGALG00000046156	89.3536	1.71187	3.27585	5.33647e-05	0.000717337
ENSGALG00000042030	67.5248	1.71096	3.27378	0.000923008	0.0074103
ENSGALG00000014821	43.1379	1.70943	3.27032	0.000353093	0.00341344
ENSGALG00000005589	917.705	1.7094	3.27025	3.2157e-09	1.39768e-07
ENSGALG00000034907	131.169	1.70674	3.26423	2.16512e-08	7.91912e-07
ENSGALG00000002108	16.2485	1.70538	3.26115	0.00866886	0.0427431
ENSGALG00000037587	359.07	1.70504	3.26037	8.316e-14	7.70965e-12
ENSGALG00000010623	112.581	1.69669	3.24155	2.98059e-05	0.000444808
ENSGALG00000023355	112.064	1.69662	3.24141	1.44269e-05	0.000240977
ENSGALG00000015677	229.755	1.69123	3.22931	0.00077228	0.0064862
ENSGALG00000006341	343.454	1.69097	3.22873	8.15558e-05	0.00101011
ENSGALG00000040869	43.1801	1.69045	3.22757	3.10079e-05	0.000458156
ENSGALG00000004274	43.1991	1.69007	3.22672	0.000781158	0.00654065
ENSGALG00000012080	467.78	1.68814	3.2224	1.64795e-06	3.74526e-05
ENSGALG00000016564	840.05	1.68029	3.20492	1.4046e-05	0.000235336
ENSGALG00000043775	878.137	1.67885	3.20174	1.38529e-37	7.32236e-35
ENSGALG00000003512	9.50834	1.67466	3.19244	0.00874177	0.0429397
ENSGALG00000046983	93.5015	1.67238	3.18739	4.49567e-05	0.00062855
ENSGALG00000029820	98.1759	1.67159	3.18565	1.67583e-09	7.6919e-08
ENSGALG00000040371	2068.03	1.67099	3.18433	1.84308e-06	4.14276e-05
ENSGALG00000028318	339.437	1.6707	3.18368	1.19001e-05	0.0002076
ENSGALG00000041266	62.0781	1.67047	3.18318	0.00727596	0.0375154
ENSGALG00000027526	81.2303	1.66918	3.18033	0.000144437	0.00161223
ENSGALG00000000731	1616.57	1.66295	3.16663	3.09939e-07	8.52124e-06
ENSGALG00000039432	600.024	1.66291	3.16655	3.32304e-05	0.000485305
ENSGALG00000000775	20013.6	1.66019	3.16059	4.49994e-07	1.19896e-05
ENSGALG00000044801	31.8732	1.65719	3.15402	0.000266828	0.00269725
ENSGALG00000037521	2709.55	1.65451	3.14816	4.66069e-07	1.23177e-05
ENSGALG00000001189	485.854	1.65328	3.14548	1.00254e-06	2.43732e-05
ENSGALG00000012732	106.846	1.64965	3.13757	1.24059e-05	0.000213982
ENSGALG00000028347	90.4359	1.64823	3.1345	0.00387515	0.0231239
ENSGALG00000003464	109.393	1.64679	3.13136	3.03679e-10	1.60519e-08
ENSGALG00000007956	79.5584	1.64651	3.13075	4.40616e-06	8.83712e-05
ENSGALG00000046393	75.1075	1.64469	3.12681	0.00533612	0.0296499
ENSGALG00000042079	6020.55	1.644	3.12531	1.0798e-28	3.53872e-26
ENSGALG00000029301	89.1357	1.64382	3.12492	1.50251e-05	0.000249697
ENSGALG00000029027	224.731	1.63014	3.09544	7.03212e-05	0.000900038
ENSGALG00000015152	130.084	1.6295	3.09406	0.000135484	0.0015353
ENSGALG00000021569	11109.4	1.62936	3.09376	2.28987e-06	5.01629e-05
ENSGALG00000041708	1059.65	1.62928	3.09359	1.60973e-09	7.40927e-08
ENSGALG00000053042	77.8314	1.62811	3.09109	6.76201e-05	0.000870402
ENSGALG00000008952	378.685	1.62811	3.09107	7.9165e-14	7.41256e-12
ENSGALG00000043302	51.5884	1.62669	3.08803	0.000286205	0.00285961
ENSGALG00000016884	31.3036	1.62656	3.08775	0.000561776	0.0050302
ENSGALG00000022871	8782.35	1.62505	3.08452	1.66467e-12	1.28667e-10
ENSGALG00000005346	1394.11	1.62465	3.08367	3.91566e-10	2.01135e-08
ENSGALG00000030626	950.829	1.62408	3.08245	4.17846e-16	5.22658e-14
ENSGALG00000015056	79.1815	1.62272	3.07955	4.54638e-07	1.20741e-05
ENSGALG00000048624	559.393	1.6213	3.07651	3.01745e-15	3.25289e-13
ENSGALG00000045612	67.5464	1.61965	3.073	0.000139348	0.00156287
ENSGALG00000047316	227.175	1.61603	3.0653	6.95848e-05	0.000891491
ENSGALG00000017327	399.825	1.61453	3.06212	0.000253851	0.002582
ENSGALG00000055027	180.314	1.61453	3.06211	6.11508e-12	4.2639e-10
ENSGALG00000048246	98.3521	1.61376	3.06048	0.000248963	0.00253701
ENSGALG00000010719	47.9201	1.60756	3.04736	0.00494709	0.0279757
ENSGALG00000016676	1060.07	1.60612	3.04432	2.33398e-05	0.000362509
ENSGALG00000046643	28.6203	1.60106	3.03365	0.00073706	0.00626752
ENSGALG00000040336	35.9949	1.60103	3.03359	0.00112213	0.00875998
ENSGALG00000004504	70.4045	1.59849	3.02826	9.13048e-05	0.00110824
ENSGALG00000022440	1644.87	1.59708	3.02531	6.13084e-29	2.09292e-26
ENSGALG00000048102	39.6184	1.59588	3.02278	0.00369617	0.0222913
ENSGALG00000007867	270.193	1.5957	3.02241	0.000499368	0.00453835
ENSGALG00000047578	11.825	1.59375	3.01834	0.00707917	0.0367435
ENSGALG00000009021	20.2128	1.5935	3.01781	0.0105288	0.0492505
ENSGALG00000004594	40179.7	1.59084	3.01225	7.32249e-06	0.000137284
ENSGALG00000016431	33.0514	1.58952	3.00949	0.00650598	0.0344226
ENSGALG00000032854	2210.36	1.58673	3.00369	6.3047e-07	1.60917e-05
ENSGALG00000036111	220.588	1.58643	3.00305	0.000118351	0.00136681
ENSGALG00000002594	40.7828	1.58531	3.00072	0.0016091	0.0115796
ENSGALG00000003217	1070.61	1.58372	2.99742	9.47231e-06	0.000171886
ENSGALG00000051101	987.388	1.58287	2.99565	1.19616e-05	0.000207916
ENSGALG00000018702	421.661	1.58042	2.99057	6.57935e-09	2.69454e-07
ENSGALG00000054822	5184.63	1.57963	2.98892	1.86778e-17	2.99069e-15
ENSGALG00000012045	67.2515	1.57706	2.98361	0.00018486	0.00197465
ENSGALG00000053549	53.7271	1.57222	2.97361	0.000190313	0.00202497
ENSGALG00000051375	60.4257	1.57178	2.97272	0.000132339	0.00150277
ENSGALG00000004113	169.71	1.5706	2.97028	9.58438e-06	0.000172962
ENSGALG00000007174	35.0727	1.5688	2.96658	0.00554356	0.0305539
ENSGALG00000027462	317.301	1.56603	2.96089	1.10987e-11	7.30375e-10
ENSGALG00000000209	2681.83	1.56479	2.95834	7.61533e-10	3.71383e-08
ENSGALG00000041101	103.636	1.56273	2.95413	0.00387069	0.0231057
ENSGALG00000006795	51.6907	1.56162	2.95184	0.000808358	0.00671691
ENSGALG00000030930	662.107	1.56086	2.9503	1.89815e-17	2.99069e-15
ENSGALG00000005725	5543.51	1.56034	2.94924	2.73135e-06	5.84281e-05
ENSGALG00000035007	39.9546	1.55684	2.94209	0.00132994	0.00999649
ENSGALG00000012348	1056.69	1.55529	2.93892	2.07212e-07	5.97778e-06
ENSGALG00000033256	819.346	1.55484	2.93801	2.81055e-10	1.50012e-08
ENSGALG00000000521	3049	1.55472	2.93777	7.3631e-17	1.06772e-14
ENSGALG00000036418	202.169	1.5489	2.92595	7.51927e-06	0.000140171
ENSGALG00000047262	781.237	1.54889	2.92593	1.16491e-07	3.56788e-06
ENSGALG00000003144	4042.76	1.54883	2.9258	2.4494e-11	1.50887e-09
ENSGALG00000009963	48.3454	1.54744	2.92298	0.0024387	0.0160549
ENSGALG00000009429	48.8775	1.54515	2.91835	0.00223398	0.0149718
ENSGALG00000010794	45.0643	1.54403	2.91607	0.000821834	0.00681507
ENSGALG00000026674	127.426	1.5432	2.91439	4.29036e-08	1.47075e-06
ENSGALG00000052173	1128.84	1.54188	2.91173	0.00013709	0.00154596
ENSGALG00000004111	197.235	1.54114	2.91024	9.74669e-05	0.00116576
ENSGALG00000006527	141.29	1.54095	2.90986	0.00136418	0.0102118
ENSGALG00000006318	98.1676	1.539	2.90592	0.00174701	0.0123178
ENSGALG00000010311	85.0691	1.5342	2.89629	4.95344e-06	9.80278e-05
ENSGALG00000051184	108.352	1.53267	2.89322	0.000228733	0.00235576
ENSGALG00000011551	711.259	1.53185	2.89157	9.00839e-05	0.00109667
ENSGALG00000039269	6219.11	1.52981	2.88748	6.38686e-09	2.62952e-07
ENSGALG00000010494	127.135	1.52829	2.88444	3.31788e-06	6.90811e-05
ENSGALG00000048751	206.857	1.52751	2.88288	2.55798e-05	0.000390999
ENSGALG00000017137	23.5984	1.52592	2.8797	0.0038622	0.0230657
ENSGALG00000020160	22920.1	1.52555	2.87897	1.11456e-16	1.53472e-14
ENSGALG00000008127	5452.84	1.52537	2.8786	3.49239e-05	0.000507323
ENSGALG00000034975	206.792	1.52429	2.87644	0.000826468	0.0068293
ENSGALG00000009628	563.945	1.52089	2.86968	1.52141e-13	1.39273e-11
ENSGALG00000016569	38.4998	1.51424	2.85648	0.00177243	0.0124381
ENSGALG00000003196	425.634	1.5114	2.85086	0.00214954	0.0145788
ENSGALG00000026970	20653.2	1.5078	2.84377	1.63022e-05	0.000267787
ENSGALG00000008447	214.255	1.50774	2.84365	0.0011931	0.00920801
ENSGALG00000054619	112.728	1.50629	2.84078	0.0003481	0.00337825
ENSGALG00000047952	475.57	1.50602	2.84026	2.03744e-05	0.000322253
ENSGALG00000017173	151.745	1.50385	2.83598	0.00100209	0.00796712
ENSGALG00000007171	145.871	1.50305	2.83441	5.53177e-09	2.32631e-07
ENSGALG00000030179	459.969	1.49942	2.82728	7.37119e-05	0.000931978
ENSGALG00000031067	1106.19	1.49891	2.8263	1.80475e-23	4.56638e-21
ENSGALG00000038393	676.336	1.49787	2.82426	0.000340953	0.00332353
ENSGALG00000005011	33.3639	1.49629	2.82117	0.00707828	0.0367435
ENSGALG00000010770	1775.16	1.49554	2.8197	8.82133e-05	0.00108032
ENSGALG00000004400	152.365	1.49408	2.81685	0.0012871	0.0097641
ENSGALG00000006016	57.9996	1.49156	2.81193	0.000500067	0.00454052
ENSGALG00000009507	140.164	1.49083	2.8105	0.000122033	0.00140226
ENSGALG00000011735	160.967	1.48942	2.80776	2.10328e-07	6.057e-06
ENSGALG00000016693	1249.53	1.48691	2.80288	8.01824e-07	1.9998e-05
ENSGALG00000046212	127.421	1.4868	2.80266	0.000215436	0.00223285
ENSGALG00000050548	99.1881	1.48596	2.80104	0.000183226	0.00195847
ENSGALG00000049603	39.9569	1.48327	2.79581	0.0106687	0.0497345
ENSGALG00000001571	2573.21	1.48213	2.79361	4.97562e-05	0.000682264
ENSGALG00000052408	42.5047	1.47931	2.78815	0.00347502	0.0212471
ENSGALG00000002982	1290.53	1.47845	2.78649	7.66893e-05	0.000964413
ENSGALG00000012197	1962.54	1.47556	2.78092	7.3471e-06	0.000137588
ENSGALG00000028949	155.1	1.47556	2.78092	0.000610198	0.00536123
ENSGALG00000005616	85.3292	1.47467	2.77919	2.40113e-08	8.71543e-07
ENSGALG00000050553	143.638	1.47031	2.77081	1.77291e-05	0.000285653
ENSGALG00000011203	788.678	1.46847	2.76727	0.000138181	0.00155298
ENSGALG00000044632	72.0482	1.46733	2.7651	0.000465525	0.00427824
ENSGALG00000002389	39.6341	1.46731	2.76505	0.00201152	0.0138024
ENSGALG00000016164	85.7841	1.46683	2.76414	0.00269545	0.0174507
ENSGALG00000012697	2161.49	1.46504	2.76071	1.05529e-15	1.24403e-13
ENSGALG00000031776	313.937	1.46441	2.75951	5.83706e-07	1.511e-05
ENSGALG00000002160	77205.8	1.46375	2.75825	4.41902e-06	8.85209e-05
ENSGALG00000050893	1891.78	1.4595	2.75014	0.000123575	0.00141601
ENSGALG00000053092	931.746	1.45762	2.74656	1.19218e-05	0.0002076
ENSGALG00000010149	1712.03	1.45721	2.74576	9.24443e-09	3.59808e-07
ENSGALG00000016261	2988.83	1.45714	2.74563	0.000209653	0.0021798
ENSGALG00000029485	669.101	1.45699	2.74536	4.11643e-05	0.000585519
ENSGALG00000027891	2241.42	1.45317	2.73809	4.51864e-12	3.2053e-10
ENSGALG00000036847	81.3029	1.45219	2.73622	0.000492878	0.00449182
ENSGALG00000017148	70.5203	1.45214	2.73613	0.00109078	0.00854376
ENSGALG00000006158	91.0144	1.45194	2.73576	2.80594e-05	0.000422593
ENSGALG00000007193	1272.71	1.45161	2.73513	9.92115e-06	0.000178059
ENSGALG00000013155	80.679	1.45139	2.73472	2.81622e-06	6.00866e-05
ENSGALG00000000516	146.576	1.4512	2.73436	2.44618e-08	8.82886e-07
ENSGALG00000015879	377.524	1.45083	2.73365	6.78151e-12	4.66898e-10
ENSGALG00000009239	294.893	1.44997	2.73203	4.53563e-05	0.000633597
ENSGALG00000017652	66.3291	1.44979	2.73168	0.000179124	0.00192042
ENSGALG00000006402	960.253	1.44337	2.71956	5.42131e-06	0.000105629
ENSGALG00000019555	102.793	1.44215	2.71726	0.00446784	0.025961
ENSGALG00000007920	122.057	1.44077	2.71466	0.00142661	0.0105365
ENSGALG00000001603	2311.28	1.4379	2.70925	5.19291e-06	0.000101831
ENSGALG00000044525	158.133	1.43269	2.69949	0.00156928	0.0113479
ENSGALG00000015203	19.4896	1.43049	2.69538	0.00179822	0.0125975
ENSGALG00000002242	36.3453	1.43002	2.69451	0.00614489	0.0329376
ENSGALG00000013086	530.71	1.42772	2.69021	4.19826e-05	0.000594578
ENSGALG00000034756	165.996	1.42624	2.68746	4.41569e-08	1.50427e-06
ENSGALG00000029694	459.396	1.42513	2.68538	4.5126e-06	9.02851e-05
ENSGALG00000050065	756.456	1.4205	2.67679	1.41304e-09	6.57785e-08
ENSGALG00000029195	65.5447	1.41871	2.67347	0.000138767	0.00155849
ENSGALG00000029857	647.494	1.41764	2.67148	0.00488029	0.0276707
ENSGALG00000044662	45.243	1.41706	2.6704	0.00152956	0.0111245
ENSGALG00000016446	189.611	1.4159	2.66826	0.000347192	0.00337231
ENSGALG00000013409	336.013	1.40904	2.6556	0.000358323	0.00344639
ENSGALG00000046098	1260.29	1.40742	2.65262	2.31524e-06	5.0516e-05
ENSGALG00000035182	654.339	1.40699	2.65183	7.14644e-05	0.000910587
ENSGALG00000034615	500.294	1.40678	2.65145	1.69015e-06	3.82524e-05
ENSGALG00000012791	3368.49	1.40587	2.64977	0.000109614	0.00128663
ENSGALG00000014923	223.424	1.40568	2.64942	1.39869e-05	0.000234825
ENSGALG00000028840	177.964	1.40412	2.64657	1.26709e-11	8.27192e-10
ENSGALG00000031149	827.451	1.40158	2.64191	0.00152206	0.0110936
ENSGALG00000015662	1642.49	1.40006	2.63913	2.72729e-09	1.21109e-07
ENSGALG00000003484	122.987	1.40005	2.6391	0.000331003	0.0032381
ENSGALG00000031430	78.9556	1.39787	2.63513	0.00766338	0.0390582
ENSGALG00000045671	1038.42	1.39731	2.63409	7.74173e-08	2.47283e-06
ENSGALG00000016583	237.637	1.3948	2.62951	0.000113489	0.0013217
ENSGALG00000010593	86.6278	1.39475	2.62942	0.00693293	0.0362139
ENSGALG00000050753	254.059	1.39354	2.62723	3.81345e-07	1.03456e-05
ENSGALG00000009759	59.3652	1.39258	2.62548	0.00208997	0.0142451
ENSGALG00000015032	781.512	1.39153	2.62357	0.000114091	0.00132682
ENSGALG00000021848	286.338	1.39091	2.62243	2.98585e-08	1.04992e-06
ENSGALG00000018998	75.2632	1.39078	2.6222	0.00266085	0.0172829
ENSGALG00000035325	75.4544	1.39034	2.6214	1.30608e-06	3.11068e-05
ENSGALG00000005638	2150.39	1.39012	2.621	0.000137563	0.00154921
ENSGALG00000015513	82.1458	1.39008	2.62093	1.73068e-05	0.000280226
ENSGALG00000049027	796.907	1.38908	2.61911	2.92955e-09	1.29042e-07
ENSGALG00000003438	238.948	1.38892	2.61882	1.50808e-05	0.000250115
ENSGALG00000007651	8205.97	1.38811	2.61736	1.39114e-05	0.000233797
ENSGALG00000013956	41.496	1.38535	2.61236	0.00306204	0.0192748
ENSGALG00000044388	108.42	1.3849	2.61154	7.46971e-05	0.000941529
ENSGALG00000007777	195.54	1.38485	2.61145	7.79552e-05	0.000974665
ENSGALG00000037737	547.437	1.38471	2.61119	2.97398e-14	3.02681e-12
ENSGALG00000014686	22.5013	1.38389	2.60971	0.00950262	0.0456628
ENSGALG00000051069	71.2963	1.38369	2.60935	0.00893125	0.0436467
ENSGALG00000052743	531.701	1.38365	2.60929	0.000464167	0.00427054
ENSGALG00000006583	2801.82	1.38266	2.60749	0.000607532	0.00534403
ENSGALG00000005470	388.252	1.3819	2.60612	6.15825e-05	0.000807529
ENSGALG00000012220	199.227	1.38183	2.60599	5.82319e-09	2.42796e-07
ENSGALG00000002583	1926.96	1.3818	2.60593	1.75866e-05	0.000283905
ENSGALG00000049402	11305	1.3815	2.60538	4.63296e-05	0.000644993
ENSGALG00000001605	589.996	1.37805	2.59916	1.66916e-11	1.06011e-09
ENSGALG00000041192	2331.71	1.37736	2.59793	2.35898e-10	1.27152e-08
ENSGALG00000053019	605.577	1.37679	2.5969	9.65571e-09	3.74664e-07
ENSGALG00000006152	657.037	1.37273	2.58959	0.000149002	0.00165417
ENSGALG00000042411	339.364	1.37166	2.58768	4.0666e-05	0.000579438
ENSGALG00000049957	80.6279	1.37142	2.58726	0.0060415	0.0325538
ENSGALG00000033966	95.9058	1.37125	2.58695	3.19483e-06	6.68485e-05
ENSGALG00000041854	46.2634	1.36932	2.58349	0.000355557	0.00342859
ENSGALG00000033816	335.547	1.36683	2.57903	0.000866565	0.00707148
ENSGALG00000023821	1036.2	1.36654	2.57852	1.64102e-08	6.12523e-07
ENSGALG00000003636	146.962	1.36616	2.57783	2.84615e-06	6.06464e-05
ENSGALG00000044226	273.161	1.36555	2.57675	3.80299e-07	1.03343e-05
ENSGALG00000015652	166.151	1.36466	2.57515	0.00122501	0.00942397
ENSGALG00000038320	1010.27	1.36326	2.57267	0.000112761	0.00131542
ENSGALG00000012292	90.1819	1.36113	2.56887	0.000654842	0.00569546
ENSGALG00000012546	998.86	1.35984	2.56657	7.44791e-05	0.000940227
ENSGALG00000012594	26.1875	1.3594	2.56578	0.00642301	0.034138
ENSGALG00000005284	23.2179	1.35918	2.56539	0.00283859	0.0181512
ENSGALG00000027805	314.512	1.35807	2.56342	0.000391178	0.0036923
ENSGALG00000042471	279.48	1.35759	2.56257	0.000358394	0.00344639
ENSGALG00000011872	371.334	1.35703	2.56157	0.000646575	0.00563253
ENSGALG00000037933	106.969	1.35693	2.56139	3.03203e-05	0.000450025
ENSGALG00000039589	509.02	1.35446	2.55701	5.20894e-13	4.37712e-11
ENSGALG00000028256	1536.67	1.35221	2.55303	0.00230784	0.0153662
ENSGALG00000005330	85.41	1.3519	2.55247	0.0104376	0.0489639
ENSGALG00000008759	104.04	1.35074	2.55043	0.00423531	0.0248834
ENSGALG00000037077	116.199	1.34993	2.549	0.00736991	0.0378806
ENSGALG00000023950	4736.8	1.34901	2.54738	4.91801e-10	2.46442e-08
ENSGALG00000034347	377.787	1.34865	2.54674	0.000310921	0.00307283
ENSGALG00000002643	392.224	1.34815	2.54586	0.00541848	0.0300261
ENSGALG00000038529	165.687	1.34692	2.54368	2.52209e-05	0.000386595
ENSGALG00000037953	3349.41	1.3465	2.54294	4.51e-10	2.28795e-08
ENSGALG00000050313	58.0342	1.34036	2.53214	0.000216794	0.00224125
ENSGALG00000045534	641.604	1.33995	2.53143	0.000410367	0.00384244
ENSGALG00000015362	64.0522	1.33991	2.53135	0.00555641	0.0306041
ENSGALG00000006138	2516.56	1.33908	2.52991	4.214e-07	1.13384e-05
ENSGALG00000016919	2504.33	1.33861	2.52908	0.000831875	0.00685324
ENSGALG00000027407	68.5211	1.33569	2.52396	0.00126125	0.00961248
ENSGALG00000003340	244.715	1.33366	2.52041	5.24943e-05	0.00070796
ENSGALG00000011488	1478	1.3319	2.51733	2.52753e-05	0.000387067
ENSGALG00000028214	86.488	1.32944	2.51305	0.000621267	0.00543517
ENSGALG00000030313	411.534	1.32844	2.51132	1.26393e-07	3.83868e-06
ENSGALG00000041299	216.25	1.32779	2.51018	0.00015837	0.00173815
ENSGALG00000041634	324.47	1.326	2.50706	0.00166906	0.0118909
ENSGALG00000035718	456.61	1.32297	2.50181	8.9414e-06	0.000163156
ENSGALG00000030847	130.494	1.32282	2.50155	5.99358e-06	0.000115136
ENSGALG00000045199	13422.2	1.32076	2.49798	5.24192e-08	1.76374e-06
ENSGALG00000011324	128.658	1.3204	2.49735	0.000875462	0.00711704
ENSGALG00000000226	37.7146	1.31925	2.49537	0.0048551	0.0275605
ENSGALG00000014718	972.231	1.31896	2.49486	7.35182e-10	3.59603e-08
ENSGALG00000026704	28.9125	1.31875	2.4945	0.0102368	0.0482428
ENSGALG00000014753	178.611	1.31843	2.49395	0.00409647	0.0241978
ENSGALG00000002167	1156.06	1.31802	2.49325	4.63258e-05	0.000644993
ENSGALG00000016362	182.202	1.31768	2.49265	2.67935e-05	0.000406894
ENSGALG00000008306	1725.92	1.31551	2.48891	5.98233e-05	0.000787361
ENSGALG00000017128	113.773	1.31261	2.4839	0.00292852	0.0186147
ENSGALG00000046616	72.3779	1.31131	2.48168	0.000249693	0.00254286
ENSGALG00000036190	20458.8	1.30994	2.47932	2.23928e-11	1.38988e-09
ENSGALG00000014203	328.248	1.30916	2.47796	0.000421443	0.00393043
ENSGALG00000014455	87.4573	1.30831	2.47651	0.000547233	0.0049161
ENSGALG00000014362	64.4103	1.3067	2.47374	0.00580055	0.0315773
ENSGALG00000003074	545.633	1.30612	2.47276	7.15972e-05	0.000911022
ENSGALG00000052015	22.0956	1.30241	2.4664	0.00678044	0.0355875
ENSGALG00000044799	4980.62	1.29916	2.46086	8.95844e-06	0.000163285
ENSGALG00000027292	39.2625	1.29533	2.45434	0.00275261	0.0177366
ENSGALG00000016986	13638.5	1.29516	2.45404	7.93997e-05	0.000987884
ENSGALG00000010806	491.18	1.29481	2.45344	5.19789e-06	0.000101831
ENSGALG00000050943	417.549	1.29481	2.45344	0.000166461	0.00180638
ENSGALG00000035842	514.687	1.29251	2.44953	3.03967e-06	6.42685e-05
ENSGALG00000002374	185.176	1.29077	2.44658	0.000321903	0.00316229
ENSGALG00000008281	226.662	1.28968	2.44474	0.000602176	0.00531641
ENSGALG00000017235	70.8611	1.28883	2.4433	0.00906296	0.0440931
ENSGALG00000039411	54.7382	1.2874	2.44088	0.000945407	0.00756787
ENSGALG00000050427	423.659	1.28728	2.44067	3.70682e-07	1.00897e-05
ENSGALG00000010156	907.818	1.28646	2.43929	1.03917e-06	2.51891e-05
ENSGALG00000001314	93.0959	1.28605	2.4386	0.000128244	0.00145728
ENSGALG00000010901	57.1977	1.28551	2.43768	0.00611773	0.0328457
ENSGALG00000028560	94.9255	1.2835	2.43428	0.000386453	0.00366035
ENSGALG00000008538	148.752	1.28342	2.43415	0.00212549	0.0144396
ENSGALG00000002118	174.863	1.28259	2.43276	0.00713532	0.0369882
ENSGALG00000012761	1059.03	1.28173	2.4313	4.59147e-05	0.000640305
ENSGALG00000046971	47.4097	1.28045	2.42914	0.00033131	0.00323917
ENSGALG00000008257	2285.56	1.27954	2.42761	0.000258347	0.0026196
ENSGALG00000037943	789.144	1.27894	2.42661	0.00012176	0.00140011
ENSGALG00000020985	1108.23	1.27827	2.42548	3.57544e-10	1.84817e-08
ENSGALG00000041140	3064.91	1.27508	2.42012	1.51941e-05	0.00025174
ENSGALG00000016708	905.252	1.27478	2.41962	2.93471e-20	5.93681e-18
ENSGALG00000006165	219.072	1.27389	2.41813	2.7418e-05	0.000415607
ENSGALG00000007546	125.564	1.27206	2.41507	0.0080556	0.0404409
ENSGALG00000007511	3395.49	1.2704	2.41229	0.000639937	0.00558063
ENSGALG00000009520	661.025	1.26875	2.40954	3.53132e-05	0.000512072
ENSGALG00000053243	1043.13	1.26692	2.40647	0.000418783	0.00391231
ENSGALG00000036738	68.4264	1.26661	2.40595	0.00195681	0.0134781
ENSGALG00000020538	221.836	1.26623	2.40532	4.34766e-06	8.755e-05
ENSGALG00000050049	381.574	1.26516	2.40354	0.000164953	0.00179358
ENSGALG00000015148	559.653	1.26488	2.40307	0.0082982	0.0414094
ENSGALG00000015461	206.154	1.26442	2.4023	0.00535245	0.0297306
ENSGALG00000029354	711.155	1.2634	2.40061	0.00050278	0.00455924
ENSGALG00000011046	2332.01	1.2628	2.39961	1.96857e-07	5.73968e-06
ENSGALG00000034505	312.224	1.26263	2.39933	0.0018339	0.0128037
ENSGALG00000051203	121.499	1.26213	2.3985	0.00684631	0.0358908
ENSGALG00000034456	205.047	1.25966	2.39439	0.00285013	0.0182146
ENSGALG00000027761	1011.93	1.25893	2.39318	6.99579e-06	0.000131914
ENSGALG00000043642	179.934	1.25834	2.3922	0.000735331	0.00625929
ENSGALG00000010811	13287	1.25671	2.38951	6.78596e-09	2.75918e-07
ENSGALG00000038217	3495.37	1.2562	2.38866	1.26307e-10	7.18634e-09
ENSGALG00000005503	176.686	1.25593	2.38821	1.10043e-05	0.000194516
ENSGALG00000036796	138.404	1.25468	2.38615	1.48932e-05	0.000247757
ENSGALG00000027961	280.957	1.25283	2.38309	0.00134377	0.010082
ENSGALG00000003096	138.141	1.25234	2.38228	5.14194e-05	0.000698639
ENSGALG00000019094	701.917	1.25195	2.38163	5.45486e-05	0.000727877
ENSGALG00000006236	28.874	1.25153	2.38094	0.00629028	0.033596
ENSGALG00000038141	617.012	1.25003	2.37847	0.000162595	0.00177738
ENSGALG00000011443	2164.71	1.2487	2.37627	5.62982e-10	2.78701e-08
ENSGALG00000013468	888.346	1.24855	2.37602	2.11948e-06	4.70566e-05
ENSGALG00000028301	392.872	1.2468	2.37314	2.79038e-12	2.05036e-10
ENSGALG00000040549	590.267	1.24624	2.37222	0.000366007	0.00350315
ENSGALG00000012072	6446.02	1.24587	2.37162	1.06852e-07	3.29113e-06
ENSGALG00000050207	184.79	1.24579	2.37148	0.00168873	0.012005
ENSGALG00000010793	96.745	1.24489	2.37	7.74204e-05	0.000969886
ENSGALG00000008734	149.702	1.24484	2.36993	5.32184e-05	0.000715958
ENSGALG00000027389	54.4806	1.24428	2.369	0.00454084	0.026292
ENSGALG00000016020	37.9513	1.24206	2.36536	0.00879419	0.0431184
ENSGALG00000054952	372.208	1.24175	2.36485	0.000191684	0.00203692
ENSGALG00000008298	65.1253	1.24139	2.36426	0.00493502	0.0279328
ENSGALG00000005826	42.4001	1.24058	2.36294	0.00728576	0.0375326
ENSGALG00000008691	2475.31	1.23955	2.36126	4.12587e-17	6.14605e-15
ENSGALG00000019795	438.731	1.23906	2.36044	0.00123024	0.00945084
ENSGALG00000018700	286.186	1.23893	2.36024	0.000490293	0.00447075
ENSGALG00000033090	147.401	1.23695	2.357	0.0091698	0.0445204
ENSGALG00000009739	59.4378	1.23674	2.35665	5.42297e-05	0.000724802
ENSGALG00000006756	7160.54	1.23653	2.35631	0.000920629	0.00739844
ENSGALG00000040573	23901.3	1.23637	2.35605	8.08672e-07	2.01382e-05
ENSGALG00000015253	778.825	1.23521	2.35415	5.02262e-05	0.000688072
ENSGALG00000013929	72.4478	1.23416	2.35244	0.000125169	0.00142829
ENSGALG00000010903	76.3107	1.23255	2.34982	0.00132187	0.00996326
ENSGALG00000004958	1150.22	1.22966	2.34512	1.82315e-05	0.00029231
ENSGALG00000040426	5812.23	1.22946	2.34479	1.67797e-06	3.80292e-05
ENSGALG00000005473	760.639	1.22865	2.34347	2.78618e-08	9.89698e-07
ENSGALG00000040136	674.686	1.22847	2.34318	0.000128016	0.00145571
ENSGALG00000054298	31.7991	1.22703	2.34084	0.0100069	0.0474264
ENSGALG00000027630	173.85	1.22476	2.33717	0.0045523	0.0263304
ENSGALG00000012681	73.5279	1.22427	2.33638	0.00404405	0.02394
ENSGALG00000051279	395.404	1.22421	2.33627	0.000281511	0.00282304
ENSGALG00000026940	713.862	1.22312	2.33451	2.52819e-07	7.13028e-06
ENSGALG00000017274	85.857	1.22304	2.33438	1.91729e-06	4.29189e-05
ENSGALG00000007963	138.04	1.22049	2.33026	5.80101e-05	0.000767194
ENSGALG00000019514	3959.44	1.22027	2.3299	4.62063e-06	9.21432e-05
ENSGALG00000036395	261.169	1.21756	2.32553	0.00872109	0.042927
ENSGALG00000001207	487.076	1.21712	2.32483	2.67655e-09	1.19179e-07
ENSGALG00000012618	142.564	1.21637	2.32361	0.00850181	0.0421387
ENSGALG00000032701	439.573	1.2162	2.32335	0.00345144	0.0211353
ENSGALG00000004980	1562.59	1.21477	2.32104	2.15851e-05	0.00034009
ENSGALG00000011894	34735.8	1.21336	2.31877	7.46682e-09	2.98949e-07
ENSGALG00000004266	574.949	1.21113	2.31519	9.8924e-05	0.00117974
ENSGALG00000050481	76.2975	1.21094	2.31488	0.000207839	0.00216782
ENSGALG00000011473	108.593	1.21034	2.31392	0.00840271	0.0417914
ENSGALG00000017122	38.9833	1.21028	2.31382	0.00596592	0.0322419
ENSGALG00000006378	7737.19	1.20997	2.31333	9.94564e-08	3.1101e-06
ENSGALG00000029669	8774.51	1.20985	2.31313	0.000546522	0.0049124
ENSGALG00000002576	878.151	1.20856	2.31107	0.00776388	0.03946
ENSGALG00000014514	268.453	1.20789	2.31	2.1117e-08	7.741e-07
ENSGALG00000047827	2631.77	1.20766	2.30963	0.000306498	0.00304012
ENSGALG00000002192	4054.33	1.20715	2.30881	9.18335e-05	0.00111301
ENSGALG00000055023	3160.9	1.20517	2.30564	1.24329e-06	2.9828e-05
ENSGALG00000044313	159.809	1.20172	2.30014	0.00549031	0.030342
ENSGALG00000035223	4048.25	1.19476	2.28907	3.35068e-16	4.2894e-14
ENSGALG00000003792	1552.58	1.19315	2.28652	0.000175409	0.0018922
ENSGALG00000031794	433.892	1.19312	2.28646	6.68033e-06	0.000126988
ENSGALG00000026167	1114.96	1.19235	2.28525	0.000350582	0.00339518
ENSGALG00000050205	150.165	1.19027	2.28196	8.84037e-05	0.00108184
ENSGALG00000014412	160.205	1.1895	2.28073	0.00300494	0.0189818
ENSGALG00000002080	974.754	1.18935	2.28049	0.000315471	0.00311216
ENSGALG00000005857	374.529	1.18921	2.28028	0.00774774	0.039421
ENSGALG00000011404	345.649	1.18842	2.27904	9.26282e-05	0.00112015
ENSGALG00000051082	780.886	1.18826	2.27878	2.34438e-05	0.000363778
ENSGALG00000005062	97.8277	1.18676	2.27641	0.00105134	0.00829135
ENSGALG00000004398	651.468	1.1865	2.276	4.23134e-05	0.000597714
ENSGALG00000032260	205.849	1.18537	2.27421	0.00684699	0.0358908
ENSGALG00000012915	989.632	1.18485	2.27339	9.50355e-05	0.00114252
ENSGALG00000027520	131.236	1.18365	2.27151	7.16097e-05	0.000911022
ENSGALG00000052918	2983.36	1.18184	2.26866	6.53594e-05	0.000846624
ENSGALG00000012075	2426.25	1.18174	2.26851	6.59411e-09	2.69454e-07
ENSGALG00000006037	1260.25	1.18118	2.26761	3.17985e-05	0.00046857
ENSGALG00000030005	828.915	1.17973	2.26535	0.000636686	0.00555523
ENSGALG00000038454	19.1234	1.17886	2.26397	0.0101602	0.048006
ENSGALG00000025764	470.746	1.17736	2.26162	1.52966e-06	3.54024e-05
ENSGALG00000008340	1011.05	1.1769	2.26091	0.000119364	0.00137642
ENSGALG00000044404	38.5896	1.17632	2.25999	0.00863664	0.0426137
ENSGALG00000035726	97.5416	1.17616	2.25974	0.00701602	0.0364967
ENSGALG00000045021	115.96	1.17481	2.25763	6.88905e-05	0.000884671
ENSGALG00000021355	358.7	1.17358	2.25571	0.00619089	0.03313
ENSGALG00000021079	730.669	1.17302	2.25483	0.00187642	0.0130505
ENSGALG00000020390	10729	1.17258	2.25414	0.000115447	0.00134069
ENSGALG00000034722	1031.99	1.17173	2.25281	0.00242687	0.0159963
ENSGALG00000010326	186.451	1.17037	2.2507	0.00170369	0.0120642
ENSGALG00000002016	890.504	1.1702	2.25043	1.20099e-07	3.66471e-06
ENSGALG00000038504	61.5551	1.16827	2.24743	0.000964334	0.00769307
ENSGALG00000023689	7900.46	1.16789	2.24683	0.00440103	0.0256456
ENSGALG00000014684	5330.42	1.16767	2.24649	1.25499e-05	0.000215784
ENSGALG00000014128	89.8683	1.16673	2.24503	3.90731e-05	0.000558685
ENSGALG00000004740	38.672	1.16608	2.24402	0.00639593	0.034058
ENSGALG00000005188	78.6124	1.16481	2.24203	4.2802e-05	0.000603055
ENSGALG00000013403	33.6036	1.16407	2.24089	0.00517995	0.0289787
ENSGALG00000016811	1014.74	1.16208	2.2378	1.74109e-09	7.96472e-08
ENSGALG00000011005	4994.95	1.15976	2.23421	3.84936e-06	7.84523e-05
ENSGALG00000014811	2095.82	1.15896	2.23296	2.48979e-07	7.03409e-06
ENSGALG00000045115	5190.49	1.15833	2.23198	1.82006e-06	4.09664e-05
ENSGALG00000015091	532.086	1.15635	2.22893	0.00132896	0.00999649
ENSGALG00000034737	4407.76	1.15599	2.22837	1.35489e-06	3.19903e-05
ENSGALG00000034198	92.1104	1.15424	2.22567	0.00149739	0.010939
ENSGALG00000032469	1453.89	1.14775	2.21569	0.000666857	0.00577849
ENSGALG00000009855	1040.75	1.1472	2.21484	2.30363e-06	5.03541e-05
ENSGALG00000031002	1796.69	1.14699	2.21451	2.66059e-07	7.47796e-06
ENSGALG00000035856	4064.3	1.14694	2.21444	0.00420525	0.0247512
ENSGALG00000003349	442.754	1.14639	2.2136	0.000507077	0.00459567
ENSGALG00000016759	521.154	1.14623	2.21335	3.80566e-06	7.76582e-05
ENSGALG00000006388	446.312	1.14621	2.21332	0.00236774	0.0156885
ENSGALG00000010224	899.126	1.14571	2.21254	0.000204379	0.00213854
ENSGALG00000049424	64.3494	1.14531	2.21193	0.002747	0.0177074
ENSGALG00000000720	6881.62	1.143	2.2084	1.0215e-07	3.17614e-06
ENSGALG00000014668	607.41	1.14259	2.20776	0.000262868	0.00266051
ENSGALG00000022926	234.813	1.14224	2.20724	6.2737e-07	1.60376e-05
ENSGALG00000031000	558.037	1.14159	2.20624	0.000410734	0.00384368
ENSGALG00000044472	63.901	1.1414	2.20595	0.00141099	0.0104459
ENSGALG00000031013	1197.64	1.1402	2.20412	3.30495e-06	6.88995e-05
ENSGALG00000012784	2265.02	1.13928	2.20271	6.34743e-09	2.61988e-07
ENSGALG00000038469	279.095	1.13927	2.20269	2.03366e-06	4.53383e-05
ENSGALG00000000529	496.46	1.13794	2.20066	0.000952227	0.0076161
ENSGALG00000006942	478.661	1.13737	2.1998	9.98373e-09	3.84926e-07
ENSGALG00000037273	66.9823	1.13702	2.19927	9.86062e-05	0.00117776
ENSGALG00000009372	58.9285	1.13617	2.19797	0.00397715	0.023655
ENSGALG00000038853	1231.3	1.13545	2.19687	7.45299e-09	2.98949e-07
ENSGALG00000016710	11205.9	1.13501	2.1962	1.52572e-07	4.56674e-06
ENSGALG00000008780	2106.46	1.13384	2.19442	1.89343e-07	5.55021e-06
ENSGALG00000043448	43.9416	1.13277	2.1928	0.00190193	0.0131832
ENSGALG00000016471	591.122	1.1324	2.19224	0.00366402	0.0221463
ENSGALG00000031593	36246.8	1.1324	2.19223	0.00087862	0.00713432
ENSGALG00000026396	3279.24	1.13237	2.19218	0.00036378	0.00348387
ENSGALG00000043535	271.119	1.13158	2.19099	2.47811e-05	0.00038128
ENSGALG00000052196	3528.56	1.13008	2.1887	0.00129569	0.00982014
ENSGALG00000041373	157.203	1.12979	2.18827	5.5158e-05	0.00073541
ENSGALG00000011419	231.689	1.12948	2.18779	0.0011596	0.00899251
ENSGALG00000040926	479.866	1.12859	2.18644	1.60318e-05	0.000263752
ENSGALG00000040397	83.2977	1.12637	2.18308	0.00908688	0.0441833
ENSGALG00000037929	1026.47	1.12573	2.18212	0.00283911	0.0181512
ENSGALG00000008811	242.374	1.12566	2.18201	0.000104759	0.0012412
ENSGALG00000037726	1476.71	1.12478	2.18068	6.42012e-05	0.000836553
ENSGALG00000004700	345.249	1.12467	2.18052	0.00372021	0.0223965
ENSGALG00000012462	300.027	1.12461	2.18042	3.28972e-05	0.000483022
ENSGALG00000012456	2375.88	1.12294	2.1779	0.00324934	0.020214
ENSGALG00000009641	9178.34	1.12211	2.17666	0.000421442	0.00393043
ENSGALG00000007447	636.182	1.12183	2.17623	1.7907e-05	0.000287389
ENSGALG00000005217	1474.77	1.12095	2.1749	0.00273524	0.01765
ENSGALG00000003948	6930.15	1.11988	2.17328	0.000727397	0.00621111
ENSGALG00000012300	742.442	1.11959	2.17286	2.96064e-05	0.000442637
ENSGALG00000011608	2535.06	1.11646	2.16814	0.00232953	0.0154792
ENSGALG00000015768	23.5228	1.1164	2.16806	0.00699183	0.0364095
ENSGALG00000014835	5844.09	1.11533	2.16644	0.00781128	0.0396271
ENSGALG00000003818	647.847	1.11468	2.16547	1.46404e-06	3.40936e-05
ENSGALG00000008095	994.548	1.11465	2.16542	0.00329688	0.0204316
ENSGALG00000008445	74.8567	1.11395	2.16437	0.00287492	0.0183402
ENSGALG00000009387	86.4995	1.11311	2.16312	0.004623	0.0265845
ENSGALG00000036044	235.79	1.113	2.16295	3.34144e-05	0.000487181
ENSGALG00000012715	90.2942	1.11263	2.16239	0.00557001	0.0306413
ENSGALG00000033068	361.099	1.11202	2.16148	0.00151584	0.0110541
ENSGALG00000030432	3250.81	1.11147	2.16065	0.00147457	0.0108012
ENSGALG00000038636	6538.94	1.11143	2.16059	0.00163935	0.0117405
ENSGALG00000002623	260.822	1.11133	2.16045	1.29745e-05	0.000221921
ENSGALG00000040297	542.816	1.11053	2.15926	3.92058e-08	1.35411e-06
ENSGALG00000004270	197.378	1.10934	2.15747	3.33612e-07	9.11095e-06
ENSGALG00000003319	539.109	1.10845	2.15613	2.58771e-05	0.000394807
ENSGALG00000034675	53.9543	1.10803	2.15551	0.00256835	0.0167736
ENSGALG00000054256	131.286	1.10679	2.15367	5.74621e-05	0.000760988
ENSGALG00000013747	261.076	1.1055	2.15173	0.000405011	0.00380533
ENSGALG00000002250	280.114	1.10461	2.1504	0.000550834	0.00494302
ENSGALG00000011572	5230	1.10148	2.14575	7.57181e-20	1.47704e-17
ENSGALG00000035194	799.926	1.10134	2.14554	0.00238488	0.015783
ENSGALG00000007028	190.134	1.09885	2.14185	2.86456e-09	1.2652e-07
ENSGALG00000014960	125.3	1.09815	2.1408	0.007373	0.0378846
ENSGALG00000012790	548.205	1.09815	2.1408	9.75109e-07	2.3777e-05
ENSGALG00000026081	703.226	1.09798	2.14054	0.000609325	0.00535644
ENSGALG00000003550	167.252	1.09685	2.13888	0.00298253	0.0188607
ENSGALG00000012454	975.306	1.09684	2.13886	0.000786335	0.00657728
ENSGALG00000043047	42.6881	1.09659	2.13849	0.00915433	0.0444585
ENSGALG00000004369	54.1673	1.09583	2.13735	0.00724041	0.0373792
ENSGALG00000000978	251.176	1.09559	2.13701	4.70092e-06	9.33689e-05
ENSGALG00000003432	2559.14	1.0948	2.13584	7.17126e-07	1.81901e-05
ENSGALG00000041555	10712.6	1.0944	2.13524	0.00447899	0.0260073
ENSGALG00000034077	513.262	1.09237	2.13224	0.00796246	0.0400706
ENSGALG00000048936	161.405	1.09207	2.1318	2.46778e-07	6.98394e-06
ENSGALG00000009995	116.751	1.09199	2.13168	0.000500161	0.00454052
ENSGALG00000007078	577.313	1.09165	2.13118	5.88182e-06	0.000113388
ENSGALG00000004444	55.6785	1.0909	2.13006	0.00148114	0.0108445
ENSGALG00000032658	1369.83	1.09052	2.12951	0.0033777	0.0208434
ENSGALG00000047356	1828.87	1.09044	2.1294	6.39913e-05	0.000835507
ENSGALG00000054978	520.214	1.09016	2.12898	3.6478e-05	0.000527097
ENSGALG00000007191	1471.4	1.08952	2.12803	9.24968e-06	0.000168386
ENSGALG00000030176	373.088	1.08852	2.12655	0.00731492	0.0376452
ENSGALG00000012160	110.861	1.08718	2.12458	0.000381011	0.00361717
ENSGALG00000043118	276.872	1.08564	2.12231	0.000124104	0.00142009
ENSGALG00000048685	104.987	1.08357	2.11928	0.00472437	0.0270677
ENSGALG00000005947	3432.5	1.08288	2.11827	5.65191e-08	1.87854e-06
ENSGALG00000008827	1871.3	1.08152	2.11626	2.21416e-13	1.99348e-11
ENSGALG00000002113	936.924	1.07972	2.11363	0.000967313	0.00771308
ENSGALG00000011376	7548.12	1.07946	2.11324	0.00377232	0.0226671
ENSGALG00000006958	284.493	1.07939	2.11314	0.000622927	0.00544388
ENSGALG00000012421	506.851	1.0779	2.11097	0.000360455	0.00346011
ENSGALG00000006613	30670.9	1.0772	2.10994	0.00027964	0.00280771
ENSGALG00000011490	147.293	1.07699	2.10963	7.37543e-06	0.000137961
ENSGALG00000047125	105.568	1.07647	2.10887	0.000824919	0.00682276
ENSGALG00000030643	59.5208	1.07593	2.10808	0.00221609	0.0148992
ENSGALG00000010258	101.806	1.07461	2.10616	0.00379111	0.022755
ENSGALG00000021345	249.922	1.0744	2.10585	2.98614e-05	0.0004451
ENSGALG00000036163	681.166	1.07438	2.10582	0.000352027	0.00340515
ENSGALG00000048159	819.805	1.07367	2.10478	0.000397296	0.00374144
ENSGALG00000014880	242.709	1.07258	2.1032	1.70741e-05	0.000278091
ENSGALG00000004613	202.635	1.07248	2.10304	0.00333479	0.0206203
ENSGALG00000031275	694.267	1.07134	2.10138	1.93221e-05	0.000307391
ENSGALG00000006351	487.63	1.07049	2.10015	0.000164837	0.0017935
ENSGALG00000044018	1299.21	1.07	2.09943	1.47853e-06	3.4316e-05
ENSGALG00000031734	1142.42	1.06871	2.09756	8.94939e-05	0.00109111
ENSGALG00000050637	194.579	1.06816	2.09675	0.00728415	0.0375326
ENSGALG00000035635	1420.96	1.06773	2.09613	8.6039e-05	0.00105606
ENSGALG00000006137	41.694	1.06711	2.09524	0.00329403	0.0204223
ENSGALG00000000417	79.9836	1.0658	2.09333	0.00748515	0.0383278
ENSGALG00000009173	271.209	1.0657	2.09318	0.00012257	0.00140646
ENSGALG00000038943	792.978	1.06446	2.09138	0.00247058	0.0162061
ENSGALG00000042500	58.9892	1.06314	2.08947	0.00129662	0.00982262
ENSGALG00000041346	1188.97	1.062	2.08782	7.48011e-09	2.98949e-07
ENSGALG00000008302	3193.61	1.06032	2.08539	2.31689e-10	1.25657e-08
ENSGALG00000039221	234.582	1.05687	2.08041	0.00310397	0.0194947
ENSGALG00000016687	450.922	1.05149	2.07268	0.000868992	0.00708423
ENSGALG00000014213	307.281	1.05129	2.07238	0.000799205	0.00666112
ENSGALG00000021128	485.292	1.05126	2.07233	0.0003718	0.0035503
ENSGALG00000034251	1473.2	1.05098	2.07193	0.00046104	0.00424654
ENSGALG00000026422	2465.19	1.04999	2.07051	9.65094e-07	2.3603e-05
ENSGALG00000034069	285.989	1.04998	2.0705	0.00196209	0.0135087
ENSGALG00000003345	480.467	1.0494	2.06967	1.0399e-09	4.91061e-08
ENSGALG00000026363	166.534	1.04676	2.06588	0.00228081	0.0152234
ENSGALG00000014910	627.132	1.04471	2.06295	2.69925e-10	1.44542e-08
ENSGALG00000039682	3225.62	1.0447	2.06294	0.00398382	0.0236861
ENSGALG00000015874	152.226	1.04446	2.06259	0.000387	0.00366195
ENSGALG00000015216	149.893	1.043	2.06051	0.000870462	0.00708916
ENSGALG00000012173	3371.13	1.04217	2.05932	0.00173385	0.0122452
ENSGALG00000020895	99.8356	1.04116	2.05788	0.000705555	0.00605718
ENSGALG00000006017	354.157	1.04066	2.05717	0.000852076	0.00696713
ENSGALG00000003537	1443.01	1.03899	2.05479	1.09681e-07	3.3656e-06
ENSGALG00000000695	104.936	1.0384	2.05395	0.000112063	0.00130974
ENSGALG00000025800	64.9682	1.03832	2.05383	0.00216207	0.0146214
ENSGALG00000009945	70.4321	1.03822	2.05369	0.00476487	0.0271951
ENSGALG00000054536	329.081	1.03776	2.05303	6.37997e-05	0.00083367
ENSGALG00000008007	85.3756	1.03588	2.05036	0.00948105	0.0455725
ENSGALG00000043613	473.392	1.0341	2.04784	0.000108123	0.00127369
ENSGALG00000002346	186.112	1.03357	2.04708	0.00500508	0.028222
ENSGALG00000003972	1515.97	1.03345	2.04692	4.16728e-05	0.000590991
ENSGALG00000028821	528.269	1.03234	2.04533	5.18809e-06	0.000101831
ENSGALG00000039982	532.834	1.02987	2.04185	0.00524794	0.0292791
ENSGALG00000038146	607.852	1.02638	2.03691	0.00306307	0.0192748
ENSGALG00000039452	296.351	1.02488	2.03478	5.66896e-06	0.000109671
ENSGALG00000007791	344.022	1.02462	2.03442	0.000573687	0.00511728
ENSGALG00000037686	655.577	1.02457	2.03435	4.28071e-06	8.64904e-05
ENSGALG00000012339	540.029	1.02413	2.03373	2.32365e-08	8.46119e-07
ENSGALG00000035386	1632.42	1.02117	2.02956	0.00240587	0.0158813
ENSGALG00000043654	322.159	1.02079	2.02902	0.0087296	0.0429301
ENSGALG00000006507	125.428	1.02065	2.02884	0.00120426	0.00928172
ENSGALG00000003113	522.301	1.02024	2.02825	0.00840341	0.0417914
ENSGALG00000021285	325.495	1.01991	2.02779	9.25885e-06	0.000168386
ENSGALG00000038311	3566.32	1.01862	2.02598	0.000247345	0.00252209
ENSGALG00000012377	13990.1	1.01857	2.02591	1.58891e-06	3.64647e-05
ENSGALG00000021627	8295.68	1.01783	2.02488	0.000191954	0.00203847
ENSGALG00000012480	2860.23	1.0167	2.02328	2.52445e-06	5.44285e-05
ENSGALG00000005609	730.974	1.01639	2.02285	4.7084e-06	9.34041e-05
ENSGALG00000038923	1852.25	1.01618	2.02256	1.68351e-05	0.000275036
ENSGALG00000010628	25054.8	1.01608	2.02241	1.57137e-08	5.87865e-07
ENSGALG00000029747	166.081	1.01596	2.02225	0.00271862	0.0175662
ENSGALG00000041635	728.159	1.01586	2.02211	0.000320887	0.0031561
ENSGALG00000043662	99.8864	1.01559	2.02173	0.00685245	0.035908
ENSGALG00000039084	99.8112	1.01548	2.02158	0.00457736	0.0264271
ENSGALG00000049356	217.318	1.01533	2.02137	0.00483488	0.0274708
ENSGALG00000001618	426.575	1.01526	2.02127	0.0001654	0.00179725
ENSGALG00000003837	226.281	1.01511	2.02106	8.21684e-10	3.98347e-08
ENSGALG00000012601	781.325	1.01484	2.02069	2.2496e-05	0.000351735
ENSGALG00000017239	6094.13	1.01442	2.02008	0.000171613	0.0018575
ENSGALG00000000997	339.754	1.01313	2.01828	0.0036078	0.021871
ENSGALG00000015709	996.141	1.01222	2.01701	6.52872e-05	0.000846624
ENSGALG00000053667	147.496	1.01108	2.01543	0.00107592	0.00846378
ENSGALG00000006567	314.084	1.01091	2.01518	0.000137986	0.00155185
ENSGALG00000026152	5646.98	1.00993	2.01382	0.00514478	0.0288312
ENSGALG00000036686	205.062	1.00632	2.00878	5.40281e-05	0.000722697
ENSGALG00000009134	95.1023	1.00511	2.00709	0.000590299	0.00522845
ENSGALG00000028140	197.686	1.00464	2.00645	1.32582e-06	3.14397e-05
ENSGALG00000043799	265.108	1.00452	2.00628	0.000136619	0.00154495
ENSGALG00000010978	11800.5	1.00357	2.00496	9.05555e-05	0.00110159
ENSGALG00000015851	294.858	1.00184	2.00255	2.51332e-08	9.01167e-07
ENSGALG00000014661	1059.15	1.00159	2.00221	3.72431e-06	7.65703e-05
ENSGALG00000039696	320.65	1.00075	2.00104	8.74944e-06	0.000160188
ENSGALG00000028063	176.151	0.999371	1.99913	4.92721e-05	0.000676759
ENSGALG00000002437	48.3848	0.998883	1.99845	0.00932494	0.0449804
ENSGALG00000011309	1419.28	0.998708	1.99821	0.0014323	0.0105612
ENSGALG00000001992	3568.11	0.997779	1.99692	0.00137291	0.010225
ENSGALG00000010633	65.6288	0.99604	1.99452	0.000910678	0.00734007
ENSGALG00000016463	2638.57	0.995247	1.99342	5.24487e-05	0.00070796
ENSGALG00000032329	518.101	0.99477	1.99276	2.06708e-07	5.97374e-06
ENSGALG00000010703	452.686	0.993316	1.99076	0.00398571	0.0236887
ENSGALG00000015669	71.7544	0.992977	1.99029	0.000743704	0.00631416
ENSGALG00000034590	399.53	0.992339	1.98941	3.01975e-05	0.000448609
ENSGALG00000005065	1256.22	0.991597	1.98839	0.00218074	0.0147234
ENSGALG00000005030	892.906	0.989824	1.98594	2.22163e-07	6.35317e-06
ENSGALG00000054746	119.079	0.988969	1.98477	0.000961902	0.00768115
ENSGALG00000007841	206.183	0.987802	1.98316	0.00296894	0.0188052
ENSGALG00000002503	80.6567	0.986583	1.98149	0.00341361	0.0210125
ENSGALG00000026995	1554.67	0.986011	1.9807	0.0050623	0.0284956
ENSGALG00000005619	124.045	0.985631	1.98018	2.01109e-05	0.000318701
ENSGALG00000013232	303.249	0.985263	1.97967	0.00347982	0.0212683
ENSGALG00000012179	243.101	0.984567	1.97872	2.88003e-06	6.1209e-05
ENSGALG00000042553	473.117	0.983606	1.9774	5.05164e-06	9.98507e-05
ENSGALG00000000887	2242.53	0.98235	1.97568	2.43585e-06	5.2796e-05
ENSGALG00000032349	6047.91	0.98185	1.975	0.000205618	0.00214876
ENSGALG00000001564	1084.38	0.980841	1.97362	0.00348933	0.0213185
ENSGALG00000051212	75.6577	0.979084	1.97121	0.00551459	0.0304352
ENSGALG00000015388	145.023	0.978777	1.97079	0.00506608	0.0285015
ENSGALG00000041512	311.01	0.978161	1.96995	0.00199301	0.0136871
ENSGALG00000010932	1077.41	0.976199	1.96728	1.92726e-11	1.21462e-09
ENSGALG00000045122	2047.27	0.974654	1.96517	0.00124274	0.00952015
ENSGALG00000035447	898.768	0.973884	1.96412	0.000594825	0.00525717
ENSGALG00000003503	411.244	0.973164	1.96314	0.000127579	0.00145174
ENSGALG00000034688	198.963	0.972401	1.9621	0.000914448	0.0073596
ENSGALG00000042105	351.664	0.971988	1.96154	0.00136697	0.0102187
ENSGALG00000029150	177.366	0.971064	1.96029	2.25101e-06	4.94437e-05
ENSGALG00000016675	151.44	0.970922	1.96009	0.00433518	0.0253248
ENSGALG00000009823	221.601	0.970275	1.95921	0.000841275	0.00689256
ENSGALG00000031960	81.5152	0.969382	1.958	0.00862016	0.042558
ENSGALG00000047587	814.388	0.966176	1.95365	0.00910721	0.0442427
ENSGALG00000007996	1487.56	0.965532	1.95278	4.99733e-07	1.30809e-05
ENSGALG00000027428	754.489	0.964954	1.952	2.32357e-10	1.25657e-08
ENSGALG00000016441	254.68	0.964833	1.95184	0.00363326	0.0219929
ENSGALG00000008475	833.458	0.963626	1.95021	3.47307e-10	1.80666e-08
ENSGALG00000004559	180.821	0.960453	1.94592	0.000176984	0.00190418
ENSGALG00000009512	592.098	0.959953	1.94525	0.0041627	0.0245271
ENSGALG00000010560	2155.07	0.959183	1.94421	2.41985e-05	0.00037372
ENSGALG00000036547	1371.28	0.958327	1.94306	0.0059987	0.0323764
ENSGALG00000002786	442.545	0.957813	1.94236	0.00342859	0.0210731
ENSGALG00000003839	45.4635	0.956852	1.94107	0.00329157	0.0204147
ENSGALG00000004918	478.094	0.955185	1.93883	6.59364e-05	0.00085275
ENSGALG00000008950	239.126	0.954986	1.93856	0.00523578	0.0292312
ENSGALG00000051954	525.617	0.954486	1.93789	3.92622e-05	0.000560898
ENSGALG00000042492	94.1353	0.954169	1.93746	0.00511861	0.0287238
ENSGALG00000004897	304.374	0.952564	1.93531	0.00304378	0.019189
ENSGALG00000007354	62.4001	0.952257	1.9349	0.00166555	0.0118772
ENSGALG00000050829	520.361	0.95172	1.93418	0.0091939	0.0445602
ENSGALG00000013094	1323.5	0.951223	1.93351	3.19717e-06	6.68485e-05
ENSGALG00000011248	449.448	0.950157	1.93208	0.000294113	0.00293326
ENSGALG00000048091	1101.85	0.950151	1.93208	0.000109499	0.0012862
ENSGALG00000028354	728.939	0.949485	1.93118	0.00285177	0.018218
ENSGALG00000012543	485.822	0.949147	1.93073	0.000440066	0.00407397
ENSGALG00000012589	1013.7	0.949006	1.93054	1.44587e-05	0.000241263
ENSGALG00000014297	1559.31	0.948844	1.93033	0.00274102	0.0176759
ENSGALG00000047393	461.256	0.94769	1.92878	6.23411e-05	0.000816564
ENSGALG00000002832	3073.24	0.946377	1.92703	2.76697e-09	1.22539e-07
ENSGALG00000006229	858.654	0.945752	1.92619	0.00780386	0.039614
ENSGALG00000041981	367.091	0.945711	1.92614	0.00227238	0.0151795
ENSGALG00000015344	462.631	0.944948	1.92512	5.80312e-09	2.42577e-07
ENSGALG00000042462	175.929	0.943663	1.92341	0.00394124	0.0234585
ENSGALG00000013031	658.703	0.943105	1.92266	2.40698e-06	5.22394e-05
ENSGALG00000013861	327.698	0.942263	1.92154	5.08629e-05	0.000693955
ENSGALG00000015193	424.911	0.942175	1.92142	0.000124281	0.00142113
ENSGALG00000008926	119.862	0.941357	1.92033	6.88657e-06	0.000130304
ENSGALG00000021143	717.961	0.939309	1.91761	0.00448438	0.0260202
ENSGALG00000014801	330.899	0.93811	1.91602	0.000258803	0.0026226
ENSGALG00000030661	1395.6	0.937042	1.9146	0.00473547	0.0270839
ENSGALG00000013494	184.834	0.933885	1.91041	0.00017712	0.00190438
ENSGALG00000043128	2377.45	0.933482	1.90988	6.69688e-08	2.18596e-06
ENSGALG00000051852	67.4242	0.932354	1.90839	0.00118022	0.00912218
ENSGALG00000043583	130.954	0.931617	1.90741	0.00225117	0.0150623
ENSGALG00000011172	798.341	0.931535	1.9073	6.04997e-07	1.55473e-05
ENSGALG00000025804	104.05	0.930811	1.90635	0.00500433	0.028222
ENSGALG00000037241	455.346	0.929718	1.9049	0.00897996	0.0437896
ENSGALG00000049290	231.365	0.929485	1.9046	0.000870169	0.00708916
ENSGALG00000009269	1927.87	0.928841	1.90375	4.10168e-07	1.10908e-05
ENSGALG00000007522	544.834	0.926386	1.90051	0.000605511	0.00533723
ENSGALG00000046187	3157.2	0.925785	1.89972	9.15312e-05	0.00111016
ENSGALG00000007059	312.555	0.925507	1.89935	0.000835583	0.00686653
ENSGALG00000032588	3397.51	0.925156	1.89889	0.00997749	0.0473771
ENSGALG00000009443	934.644	0.92435	1.89783	9.73438e-05	0.00116514
ENSGALG00000036751	198.312	0.924296	1.89776	0.00206675	0.0141225
ENSGALG00000039380	1354.76	0.924296	1.89776	1.24076e-06	2.9811e-05
ENSGALG00000017073	325.928	0.920324	1.89254	0.00102633	0.00814004
ENSGALG00000026360	544.673	0.919214	1.89108	0.000622586	0.0054438
ENSGALG00000011384	501.166	0.918561	1.89023	0.00306193	0.0192748
ENSGALG00000040269	252.041	0.917163	1.8884	0.00373161	0.0224472
ENSGALG00000032763	1732.73	0.916489	1.88752	0.000656508	0.00570691
ENSGALG00000038515	927.617	0.916424	1.88743	0.000526914	0.00475441
ENSGALG00000008669	368.964	0.91517	1.88579	0.000223116	0.00230225
ENSGALG00000006830	451.988	0.914803	1.88531	1.15862e-05	0.00020305
ENSGALG00000006939	1073.83	0.913921	1.88416	0.000657819	0.00570923
ENSGALG00000043828	1082.53	0.913699	1.88387	0.00458092	0.0264271
ENSGALG00000028803	127.699	0.913302	1.88335	0.00689469	0.0360601
ENSGALG00000012187	483.568	0.912699	1.88256	0.00666859	0.0350679
ENSGALG00000008076	163.314	0.910581	1.8798	0.00550114	0.0303917
ENSGALG00000004222	1102.87	0.909796	1.87878	0.0042677	0.0250288
ENSGALG00000003172	160.032	0.909735	1.8787	7.22241e-06	0.000135563
ENSGALG00000000154	665.226	0.908865	1.87757	0.000523378	0.00473032
ENSGALG00000051810	83.904	0.908661	1.8773	0.00207287	0.0141525
ENSGALG00000037506	367.653	0.908657	1.8773	0.000621071	0.00543517
ENSGALG00000010013	557.07	0.908411	1.87698	4.641e-05	0.000645564
ENSGALG00000026301	111.968	0.907759	1.87613	9.30944e-05	0.00112496
ENSGALG00000001617	248.332	0.906624	1.87465	8.8548e-05	0.0010828
ENSGALG00000006794	1668.61	0.905614	1.87334	2.13398e-09	9.63288e-08
ENSGALG00000001373	504.534	0.905115	1.87269	0.00281053	0.0180123
ENSGALG00000032440	146.577	0.90502	1.87257	0.010694	0.0498103
ENSGALG00000010129	362.339	0.904341	1.87169	0.00389311	0.0232226
ENSGALG00000003923	2061.96	0.904174	1.87147	0.00786456	0.0397866
ENSGALG00000008437	2628.94	0.903282	1.87032	1.13812e-05	0.000200099
ENSGALG00000040184	40.5586	0.902786	1.86967	0.0105519	0.0493023
ENSGALG00000017362	731.281	0.902437	1.86922	0.000141909	0.00158616
ENSGALG00000050069	314.913	0.902373	1.86914	0.000651906	0.00567595
ENSGALG00000012113	462.258	0.901454	1.86795	7.73759e-09	3.07738e-07
ENSGALG00000007141	370.435	0.900391	1.86657	0.00035731	0.00344
ENSGALG00000010237	9165.13	0.900321	1.86648	0.000660778	0.00573188
ENSGALG00000032199	1981.3	0.900254	1.86639	0.000828687	0.00684074
ENSGALG00000043399	493.418	0.899798	1.8658	2.99496e-05	0.000445735
ENSGALG00000013177	631.314	0.898959	1.86472	0.00572368	0.0312628
ENSGALG00000016595	713.839	0.898549	1.86419	4.88716e-05	0.00067242
ENSGALG00000033932	42350.8	0.898161	1.86369	0.00306662	0.0192897
ENSGALG00000001864	305.11	0.896902	1.86206	0.000182612	0.00195319
ENSGALG00000029324	177.75	0.896422	1.86144	0.0045916	0.026455
ENSGALG00000001828	160.992	0.895889	1.86076	0.000618087	0.00541313
ENSGALG00000051548	116.696	0.895844	1.8607	0.0035984	0.0218302
ENSGALG00000005961	250.529	0.894785	1.85933	0.0031206	0.0195766
ENSGALG00000007758	524.573	0.893632	1.85785	2.42334e-05	0.000373906
ENSGALG00000014950	19164.6	0.891022	1.85449	0.000377098	0.00358834
ENSGALG00000021634	891.601	0.888115	1.85076	0.000118992	0.0013731
ENSGALG00000048467	106.589	0.887757	1.8503	0.000740452	0.00629304
ENSGALG00000000227	898.334	0.887146	1.84951	0.000719408	0.0061493
ENSGALG00000012165	374.384	0.885788	1.84777	0.00623161	0.0333261
ENSGALG00000042612	2417.23	0.883078	1.84431	0.000202237	0.00212291
ENSGALG00000004342	619.194	0.882952	1.84414	9.67915e-07	2.36367e-05
ENSGALG00000006374	105.768	0.882854	1.84402	0.00175574	0.0123528
ENSGALG00000039264	975.759	0.882457	1.84351	0.00377668	0.022685
ENSGALG00000039861	3958.42	0.880556	1.84108	8.18145e-05	0.00101178
ENSGALG00000017170	150.839	0.88003	1.84041	0.00311481	0.0195478
ENSGALG00000026891	757.085	0.879946	1.84031	0.000116497	0.00135001
ENSGALG00000003876	5217.49	0.879597	1.83986	0.00412044	0.0243043
ENSGALG00000031325	2460.15	0.878639	1.83864	0.00234348	0.0155592
ENSGALG00000047102	57.8949	0.877892	1.83769	0.00782026	0.0396556
ENSGALG00000052481	183.74	0.877281	1.83691	0.00873968	0.0429397
ENSGALG00000011967	327.099	0.877232	1.83685	5.18033e-05	0.000701637
ENSGALG00000034213	1406.05	0.877019	1.83658	0.000875622	0.00711704
ENSGALG00000015349	1307.83	0.876826	1.83633	3.73735e-05	0.000538612
ENSGALG00000011930	900.407	0.876697	1.83617	3.89566e-09	1.66669e-07
ENSGALG00000035498	1074.54	0.875665	1.83485	0.00112396	0.00877014
ENSGALG00000006050	411.009	0.874963	1.83396	4.26695e-05	0.000601706
ENSGALG00000009704	1948.46	0.873703	1.83236	0.000276352	0.00277917
ENSGALG00000002944	156.901	0.873484	1.83208	9.55258e-05	0.0011457
ENSGALG00000027635	1072.89	0.873132	1.83163	1.74499e-09	7.96472e-08
ENSGALG00000027533	354.597	0.872732	1.83113	0.000157989	0.00173626
ENSGALG00000010579	417.613	0.872513	1.83085	0.000257477	0.00261402
ENSGALG00000042321	7400.75	0.872081	1.8303	0.00164104	0.0117475
ENSGALG00000048343	15005.4	0.871751	1.82988	1.36872e-05	0.000230977
ENSGALG00000010195	89.522	0.87151	1.82958	0.00632124	0.0337504
ENSGALG00000040275	1640.58	0.87129	1.8293	0.00082249	0.00681579
ENSGALG00000038671	2318.18	0.871269	1.82927	0.00968065	0.0463506
ENSGALG00000048674	1540.49	0.869461	1.82698	9.55372e-06	0.000172599
ENSGALG00000008256	258.6	0.869377	1.82687	0.000423985	0.00394964
ENSGALG00000007780	2168.15	0.869328	1.82681	3.9253e-08	1.35411e-06
ENSGALG00000007698	773.833	0.868968	1.82636	0.0005938	0.00525229
ENSGALG00000053043	831.086	0.868908	1.82628	4.6458e-06	9.24982e-05
ENSGALG00000019845	239748	0.868123	1.82529	2.35279e-05	0.000364738
ENSGALG00000012886	159.905	0.866985	1.82385	5.84195e-05	0.000771364
ENSGALG00000007018	398.174	0.866911	1.82375	3.61452e-08	1.26016e-06
ENSGALG00000003103	420.974	0.865951	1.82254	0.00157876	0.0114063
ENSGALG00000005685	89.7865	0.865797	1.82235	0.0089293	0.0436467
ENSGALG00000031158	12060.3	0.865403	1.82185	0.00148692	0.0108819
ENSGALG00000006098	469.227	0.86471	1.82097	2.34594e-07	6.67371e-06
ENSGALG00000005648	94.8577	0.864371	1.82055	0.0014982	0.0109401
ENSGALG00000029276	1261.43	0.862748	1.8185	0.00134796	0.0101088
ENSGALG00000027198	273.171	0.862473	1.81815	0.000305986	0.00303872
ENSGALG00000017120	302.257	0.861931	1.81747	0.00779445	0.039603
ENSGALG00000054793	231.29	0.859629	1.81457	0.00166567	0.0118772
ENSGALG00000005809	1018.77	0.859327	1.81419	0.000282237	0.00282859
ENSGALG00000007665	294.889	0.855334	1.80918	0.00246796	0.0161958
ENSGALG00000014759	187.353	0.854418	1.80803	0.00106353	0.00838183
ENSGALG00000000309	704.512	0.853021	1.80628	0.00130101	0.00984246
ENSGALG00000010857	231.607	0.852385	1.80548	0.000214666	0.00222628
ENSGALG00000000785	378.092	0.85161	1.80451	6.05218e-07	1.55473e-05
ENSGALG00000015693	1399.74	0.850322	1.8029	5.49915e-06	0.000107018
ENSGALG00000012342	729.382	0.849736	1.80217	0.00467394	0.0268069
ENSGALG00000004669	1311.34	0.846657	1.79833	0.000720414	0.0061547
ENSGALG00000015396	502.678	0.844195	1.79526	0.000163359	0.00178166
ENSGALG00000004728	2746.73	0.84368	1.79462	0.000588568	0.00521594
ENSGALG00000005905	445.173	0.84181	1.7923	2.65908e-05	0.000404739
ENSGALG00000008957	836.687	0.841659	1.79211	5.3466e-06	0.00010436
ENSGALG00000010843	602.843	0.841525	1.79194	0.000814583	0.00675836
ENSGALG00000000461	678.599	0.841498	1.79191	0.000483968	0.00442539
ENSGALG00000012932	196.329	0.838231	1.78786	7.35482e-05	0.000931346
ENSGALG00000033226	1524.2	0.837407	1.78684	0.000100439	0.00119606
ENSGALG00000008752	1194	0.836158	1.78529	5.25378e-05	0.000707964
ENSGALG00000043052	997.937	0.83508	1.78396	0.010601	0.0494755
ENSGALG00000050619	141.397	0.834219	1.78289	0.00170356	0.0120642
ENSGALG00000046639	10945.8	0.833205	1.78164	4.43504e-05	0.000622197
ENSGALG00000004614	1534.38	0.831473	1.7795	0.00100552	0.00799054
ENSGALG00000015348	517.475	0.831315	1.77931	5.1383e-05	0.000698639
ENSGALG00000012608	746.504	0.83101	1.77893	4.82812e-08	1.63121e-06
ENSGALG00000002548	7009.47	0.828364	1.77567	0.00276151	0.017773
ENSGALG00000014995	123.694	0.828314	1.77561	0.00869029	0.0428268
ENSGALG00000015473	1101.36	0.828211	1.77548	0.00779701	0.0396038
ENSGALG00000034742	3180.71	0.828142	1.7754	7.27257e-09	2.92797e-07
ENSGALG00000016875	1202.34	0.827371	1.77445	0.000886996	0.00719164
ENSGALG00000014933	1444.54	0.825854	1.77258	7.81426e-05	0.000975949
ENSGALG00000001607	841.512	0.825348	1.77196	0.00245233	0.0161316
ENSGALG00000004842	583.825	0.825088	1.77164	0.00608375	0.0327427
ENSGALG00000008408	152.38	0.823884	1.77016	0.00403023	0.0238668
ENSGALG00000004350	377.457	0.823353	1.76951	0.00141305	0.0104487
ENSGALG00000032776	450.985	0.82253	1.7685	2.24169e-06	4.9305e-05
ENSGALG00000051766	190.582	0.822325	1.76825	0.00089068	0.00721437
ENSGALG00000009346	2234.33	0.821966	1.76781	8.48196e-10	4.0878e-08
ENSGALG00000008263	178.666	0.821615	1.76738	0.00338274	0.0208617
ENSGALG00000016651	18097.1	0.820373	1.76586	0.000485863	0.00443529
ENSGALG00000054034	1084.11	0.819074	1.76427	1.26514e-05	0.000216847
ENSGALG00000030291	1951.82	0.818465	1.76353	9.45275e-05	0.00113724
ENSGALG00000030969	4439.35	0.814967	1.75926	1.26613e-06	3.02873e-05
ENSGALG00000006473	1365.42	0.81419	1.75831	0.0014438	0.0106138
ENSGALG00000051897	625.307	0.814005	1.75809	0.00356752	0.021683
ENSGALG00000053878	139.816	0.813149	1.75704	0.0045668	0.0263956
ENSGALG00000035094	143.936	0.811639	1.7552	0.000834462	0.0068642
ENSGALG00000012898	1289.37	0.809665	1.7528	0.000148937	0.00165417
ENSGALG00000043610	3101.97	0.809548	1.75266	0.00714239	0.0370054
ENSGALG00000004239	454.55	0.807796	1.75054	0.00164549	0.0117742
ENSGALG00000045747	2495.3	0.80771	1.75043	4.03191e-05	0.000574995
ENSGALG00000047380	400.618	0.806931	1.74949	0.000124497	0.0014226
ENSGALG00000034855	3239.26	0.806441	1.74889	0.0042805	0.0250859
ENSGALG00000003743	689.168	0.805549	1.74781	0.00353544	0.021536
ENSGALG00000008231	354.862	0.805383	1.74761	6.4879e-05	0.000843735
ENSGALG00000052399	1289.27	0.804856	1.74697	0.00130586	0.0098744
ENSGALG00000029445	6566.47	0.804634	1.7467	7.91319e-13	6.32515e-11
ENSGALG00000026192	240.576	0.803145	1.7449	0.00568478	0.0310813
ENSGALG00000006027	1619.44	0.803034	1.74477	0.000280584	0.00281546
ENSGALG00000009680	2683.63	0.803006	1.74473	0.000754112	0.00636296
ENSGALG00000009651	137.852	0.802877	1.74458	0.00175532	0.0123528
ENSGALG00000001161	1469.57	0.801765	1.74323	5.13328e-05	0.00069862
ENSGALG00000048029	158.736	0.800722	1.74197	0.00722122	0.0373036
ENSGALG00000049504	820.959	0.79694	1.73741	0.00168862	0.012005
ENSGALG00000031839	122.472	0.795241	1.73537	0.00119357	0.00920801
ENSGALG00000036443	169.118	0.792732	1.73235	0.000110217	0.00129278
ENSGALG00000009828	3924.9	0.791487	1.73086	4.29963e-09	1.83473e-07
ENSGALG00000007924	909.249	0.791202	1.73052	0.00188674	0.0131056
ENSGALG00000004370	125.277	0.789923	1.72898	0.0089523	0.0437105
ENSGALG00000047929	2376.39	0.789112	1.72801	0.00125751	0.00960187
ENSGALG00000011221	1242.09	0.788326	1.72707	0.000419311	0.003915
ENSGALG00000039121	177.996	0.787081	1.72558	0.00793407	0.0400018
ENSGALG00000006631	291.478	0.785879	1.72414	0.00544819	0.0301398
ENSGALG00000047687	167.788	0.784988	1.72308	0.00367184	0.0221854
ENSGALG00000001558	6347.4	0.784813	1.72287	0.00021694	0.00224135
ENSGALG00000010031	163.594	0.783879	1.72175	3.22336e-05	0.00047413
ENSGALG00000052199	2133.94	0.78356	1.72137	7.76257e-14	7.3443e-12
ENSGALG00000033204	1068.45	0.783444	1.72124	0.000321165	0.00315693
ENSGALG00000003457	4131.91	0.783253	1.72101	1.34656e-05	0.000228234
ENSGALG00000004646	599.415	0.782828	1.7205	6.65125e-05	0.000859522
ENSGALG00000027629	768.321	0.782571	1.72019	0.00144919	0.0106439
ENSGALG00000027295	717.983	0.782264	1.71983	0.00473085	0.0270739
ENSGALG00000035492	619.15	0.782068	1.71959	0.00191256	0.01324
ENSGALG00000002106	994.905	0.781801	1.71928	6.00648e-06	0.000115249
ENSGALG00000007579	462.538	0.781282	1.71866	0.00820711	0.0410506
ENSGALG00000040131	2529.4	0.781145	1.71849	2.03327e-06	4.53383e-05
ENSGALG00000006646	553.983	0.778929	1.71586	0.00090038	0.00727855
ENSGALG00000002369	5369.03	0.778905	1.71583	7.43726e-07	1.88066e-05
ENSGALG00000041161	25798.3	0.778299	1.71511	0.000178044	0.00191182
ENSGALG00000010343	471.035	0.776413	1.71287	0.00360699	0.021871
ENSGALG00000007248	685.345	0.775916	1.71228	0.00473901	0.0270911
ENSGALG00000027791	260.854	0.774887	1.71106	0.000607588	0.00534403
ENSGALG00000008175	518.561	0.774839	1.711	0.000178388	0.00191426
ENSGALG00000026493	2776.65	0.774627	1.71075	5.48785e-08	1.83241e-06
ENSGALG00000014766	2028.11	0.774372	1.71045	0.00325822	0.0202615
ENSGALG00000029077	1697.96	0.773917	1.70991	0.00271866	0.0175662
ENSGALG00000027714	465.897	0.771868	1.70748	0.00175046	0.0123368
ENSGALG00000008174	437.706	0.771626	1.70719	0.00809979	0.0406129
ENSGALG00000006871	69.1483	0.771572	1.70713	0.0039215	0.0233494
ENSGALG00000044618	15227	0.771213	1.7067	0.000532943	0.00480088
ENSGALG00000008756	1170.47	0.770601	1.70598	0.00448101	0.0260099
ENSGALG00000002414	699.377	0.769943	1.7052	6.53405e-05	0.000846624
ENSGALG00000003365	395.82	0.769201	1.70433	0.00714318	0.0370054
ENSGALG00000000255	5412.34	0.76906	1.70416	0.000338793	0.00330444
ENSGALG00000013627	2541.84	0.769025	1.70412	0.00368323	0.0222214
ENSGALG00000000379	755.486	0.768516	1.70352	0.00546592	0.0302175
ENSGALG00000008632	137.384	0.768237	1.70319	0.0101519	0.0479806
ENSGALG00000045045	145.065	0.768088	1.70301	0.00298346	0.0188607
ENSGALG00000012755	716.78	0.767285	1.70206	0.00855959	0.0423355
ENSGALG00000025842	3210	0.766638	1.7013	0.003552	0.0216127
ENSGALG00000016529	138.702	0.766463	1.70109	0.00691845	0.0361498
ENSGALG00000050806	47259.8	0.766446	1.70107	0.00649843	0.0344049
ENSGALG00000006270	177.266	0.765994	1.70054	0.00485581	0.0275605
ENSGALG00000023872	640.394	0.765299	1.69972	0.000433958	0.00403338
ENSGALG00000011528	613.841	0.764355	1.69861	0.000167688	0.00181728
ENSGALG00000007582	518.023	0.764126	1.69834	0.000104251	0.00123608
ENSGALG00000010745	546.684	0.763666	1.6978	0.00977239	0.0467261
ENSGALG00000040182	20941.9	0.761002	1.69467	0.00224439	0.0150292
ENSGALG00000001525	7041.77	0.760614	1.69421	3.09076e-07	8.5118e-06
ENSGALG00000014692	521.269	0.759061	1.69239	0.00076548	0.0064423
ENSGALG00000027546	191.615	0.758612	1.69186	0.00767894	0.0391132
ENSGALG00000034020	132.168	0.758392	1.6916	0.00116589	0.00902419
ENSGALG00000005257	1520.5	0.758377	1.69159	0.00169295	0.0120298
ENSGALG00000003185	5340.35	0.757808	1.69092	0.00374538	0.0225217
ENSGALG00000030396	328.398	0.755805	1.68857	0.00012224	0.00140366
ENSGALG00000007093	4342.63	0.7557	1.68845	0.00326392	0.0202842
ENSGALG00000014569	1499.37	0.752763	1.68502	0.00053062	0.00478259
ENSGALG00000042371	341.92	0.751089	1.68306	0.00159903	0.0115223
ENSGALG00000052014	37138.7	0.750875	1.68281	0.0014548	0.0106754
ENSGALG00000007218	212.387	0.748679	1.68025	7.98385e-06	0.000147823
ENSGALG00000021017	493.21	0.746543	1.67777	7.21272e-06	0.000135536
ENSGALG00000009870	2301.65	0.744922	1.67588	5.44907e-08	1.82594e-06
ENSGALG00000002816	3352.2	0.743121	1.67379	0.00526978	0.029381
ENSGALG00000016554	336.455	0.742215	1.67274	0.00108316	0.00850848
ENSGALG00000007590	1600	0.741861	1.67233	2.73959e-08	9.78016e-07
ENSGALG00000010674	921.835	0.74075	1.67104	0.00139589	0.0103639
ENSGALG00000029367	2176.04	0.738658	1.66862	0.0084245	0.0418441
ENSGALG00000014166	2038.48	0.73863	1.66859	1.09634e-05	0.000194002
ENSGALG00000016419	356.423	0.737405	1.66717	0.00646309	0.0342843
ENSGALG00000011149	6717.55	0.737179	1.66691	2.66022e-05	0.000404739
ENSGALG00000002707	319.227	0.736104	1.66567	1.40267e-05	0.000235253
ENSGALG00000039347	1411.27	0.735993	1.66554	0.00192111	0.0132927
ENSGALG00000011481	271.479	0.735872	1.6654	5.94717e-05	0.000783992
ENSGALG00000011271	2160.96	0.73338	1.66253	0.000804	0.00668748
ENSGALG00000017008	426.106	0.733147	1.66226	2.1862e-05	0.000343792
ENSGALG00000009858	3379	0.732592	1.66162	0.00434365	0.0253653
ENSGALG00000030554	677.804	0.732591	1.66162	1.28176e-06	3.06165e-05
ENSGALG00000039538	2497.83	0.732129	1.66109	3.13074e-09	1.36437e-07
ENSGALG00000010716	4044.91	0.731783	1.66069	1.32862e-06	3.14607e-05
ENSGALG00000012111	698.534	0.730249	1.65893	8.15142e-05	0.00101011
ENSGALG00000045196	128.973	0.729955	1.65859	0.00537729	0.0298281
ENSGALG00000036471	393.365	0.725536	1.65351	0.00845328	0.0419489
ENSGALG00000016993	571.294	0.724897	1.65278	0.000596649	0.00527045
ENSGALG00000003029	1574.97	0.724507	1.65234	5.17856e-06	0.000101831
ENSGALG00000016278	223.591	0.724092	1.65186	0.00472227	0.0270651
ENSGALG00000013784	554.441	0.723978	1.65173	0.00939771	0.0452903
ENSGALG00000010969	62356	0.723768	1.65149	0.0105379	0.0492509
ENSGALG00000039461	2420.35	0.723758	1.65148	0.0073127	0.0376452
ENSGALG00000001250	14181.6	0.723606	1.6513	5.27035e-06	0.000103055
ENSGALG00000014734	306.169	0.723571	1.65126	0.00944583	0.0454432
ENSGALG00000028721	342.464	0.723232	1.65088	0.00458353	0.0264271
ENSGALG00000026188	1291.75	0.72293	1.65053	0.00169734	0.0120401
ENSGALG00000001529	1758.63	0.722279	1.64979	1.11762e-05	0.000196918
ENSGALG00000007557	659.286	0.719928	1.6471	0.000115682	0.00134152
ENSGALG00000043690	231.25	0.718605	1.64559	0.000428271	0.00398504
ENSGALG00000012866	1071.2	0.717721	1.64458	0.00049397	0.00449927
ENSGALG00000012769	627.361	0.717685	1.64454	0.000613307	0.00537702
ENSGALG00000013911	6475.54	0.716245	1.6429	0.000875421	0.00711704
ENSGALG00000038278	1367.69	0.713797	1.64012	0.000256046	0.00260109
ENSGALG00000035994	5104.78	0.713464	1.63974	2.04769e-05	0.000323562
ENSGALG00000032231	71029.8	0.713206	1.63944	0.000533637	0.0048045
ENSGALG00000022557	641.062	0.711251	1.63722	0.007875	0.0398148
ENSGALG00000007331	2208.79	0.710895	1.63682	0.00116585	0.00902419
ENSGALG00000014561	4966.6	0.710044	1.63585	0.00346835	0.021222
ENSGALG00000045684	3805.35	0.709285	1.63499	0.000777075	0.00651979
ENSGALG00000007247	2481.8	0.709187	1.63488	0.00312602	0.0196031
ENSGALG00000035465	236.778	0.707489	1.63296	0.00148799	0.0108849
ENSGALG00000002308	439.056	0.70716	1.63259	4.57161e-05	0.000638078
ENSGALG00000031493	2446.48	0.703836	1.62883	0.00076081	0.00640958
ENSGALG00000001561	414.326	0.700194	1.62472	0.00169393	0.0120315
ENSGALG00000031758	735.551	0.700022	1.62453	0.000193004	0.00204564
ENSGALG00000007262	2739.16	0.699241	1.62365	3.19841e-06	6.68485e-05
ENSGALG00000007203	5323.23	0.698258	1.62254	4.73993e-07	1.24722e-05
ENSGALG00000008508	801.552	0.695401	1.61933	0.00135727	0.0101693
ENSGALG00000014603	38325.8	0.695292	1.61921	0.000399156	0.00375679
ENSGALG00000007015	963.578	0.693477	1.61718	0.00434973	0.0253917
ENSGALG00000037991	1059.95	0.692033	1.61556	0.000106158	0.00125325
ENSGALG00000015949	648.979	0.691352	1.6148	0.000229552	0.00236123
ENSGALG00000052676	986.822	0.690739	1.61411	7.7792e-05	0.000973797
ENSGALG00000006655	2027.36	0.690562	1.61391	1.65967e-05	0.000271954
ENSGALG00000014324	1015.03	0.689504	1.61273	0.00924028	0.0447433
ENSGALG00000041258	86.8228	0.688555	1.61167	0.00931767	0.0449804
ENSGALG00000017217	201.843	0.6882	1.61127	0.00695337	0.0362629
ENSGALG00000010433	10015.6	0.687678	1.61069	2.15672e-05	0.00034009
ENSGALG00000001684	1440.56	0.686872	1.60979	0.00411027	0.0242706
ENSGALG00000005687	237.869	0.686589	1.60947	0.00725979	0.0374556
ENSGALG00000029000	574.344	0.685064	1.60777	0.000185713	0.00198118
ENSGALG00000004769	39379.9	0.68462	1.60728	0.00531458	0.0295905
ENSGALG00000028147	453.549	0.68423	1.60684	0.00635918	0.0339087
ENSGALG00000014428	620.861	0.683402	1.60592	0.00645529	0.0342651
ENSGALG00000017414	1343.71	0.683	1.60547	5.6411e-05	0.000749069
ENSGALG00000011898	300.041	0.681124	1.60339	5.6102e-05	0.000746781
ENSGALG00000010979	44189.9	0.680892	1.60313	2.49233e-08	8.95597e-07
ENSGALG00000034163	649.986	0.680522	1.60272	5.14259e-06	0.000101282
ENSGALG00000048775	2512.84	0.679389	1.60146	1.36227e-09	6.3596e-08
ENSGALG00000005951	98.066	0.678718	1.60072	0.00992569	0.0472281
ENSGALG00000017011	314.243	0.678213	1.60016	0.0015562	0.0112732
ENSGALG00000012265	1141.81	0.67815	1.60009	0.00694583	0.0362489
ENSGALG00000031896	805.636	0.677278	1.59912	0.000148224	0.00164912
ENSGALG00000033954	1808.43	0.676361	1.5981	8.24662e-05	0.00101831
ENSGALG00000051871	15088.5	0.675982	1.59768	0.000153776	0.00170255
ENSGALG00000040465	2693.74	0.67525	1.59687	0.000703603	0.00604994
ENSGALG00000010702	1325.74	0.674461	1.596	0.00645284	0.0342632
ENSGALG00000036380	1658.03	0.673921	1.5954	4.77078e-08	1.61851e-06
ENSGALG00000009229	9787.85	0.673714	1.59517	0.00158502	0.0114365
ENSGALG00000036867	219.4	0.673164	1.59457	0.00085516	0.00698886
ENSGALG00000005800	4783.05	0.672644	1.59399	8.3018e-05	0.00102358
ENSGALG00000035645	5923.6	0.672563	1.5939	0.00218511	0.0147468
ENSGALG00000017019	2707.45	0.672411	1.59373	9.32881e-05	0.00112564
ENSGALG00000031298	1260.35	0.672319	1.59363	0.0067866	0.0356084
ENSGALG00000011544	2771.49	0.672109	1.5934	7.87168e-05	0.000980878
ENSGALG00000039124	872.685	0.67181	1.59307	4.35452e-06	8.755e-05
ENSGALG00000011389	90.287	0.671153	1.59234	0.00720878	0.0372797
ENSGALG00000010315	468	0.671111	1.5923	0.00384428	0.0229815
ENSGALG00000046000	329.177	0.669855	1.59091	0.00126859	0.00964603
ENSGALG00000008349	459.195	0.669773	1.59082	1.72036e-05	0.000279108
ENSGALG00000020528	1354.13	0.668985	1.58995	0.00239427	0.0158195
ENSGALG00000008616	624.8	0.668115	1.589	0.00640778	0.0340902
ENSGALG00000009470	105.879	0.667938	1.5888	0.00400524	0.0237628
ENSGALG00000036441	2810.94	0.667874	1.58873	0.00215216	0.0145906
ENSGALG00000034850	861.926	0.667227	1.58802	6.06849e-10	2.99513e-08
ENSGALG00000015436	6333.9	0.66654	1.58726	0.000566708	0.00506054
ENSGALG00000016833	7668.64	0.665736	1.58638	7.74121e-07	1.94551e-05
ENSGALG00000033603	283.229	0.665457	1.58607	0.000245329	0.00250309
ENSGALG00000054913	639.051	0.665406	1.58601	0.00370518	0.0223212
ENSGALG00000015683	345.45	0.664735	1.58528	0.00320076	0.0199953
ENSGALG00000008098	5667.12	0.664727	1.58527	0.00043477	0.00403863
ENSGALG00000023070	81411.7	0.664599	1.58513	0.000564812	0.00505186
ENSGALG00000001531	1044.82	0.663603	1.58403	0.00456985	0.0264039
ENSGALG00000001718	5410.29	0.662964	1.58333	1.72601e-06	3.89566e-05
ENSGALG00000005551	487.908	0.6625	1.58282	0.000767395	0.0064551
ENSGALG00000002855	1072.5	0.662167	1.58246	4.45862e-05	0.00062497
ENSGALG00000010074	1184.42	0.661982	1.58225	1.62948e-06	3.71874e-05
ENSGALG00000006840	1040.97	0.661657	1.5819	0.00532348	0.0296191
ENSGALG00000001126	527.616	0.660838	1.581	0.00411914	0.0243043
ENSGALG00000004562	295.973	0.659615	1.57966	2.20448e-05	0.000346002
ENSGALG00000009330	3031.65	0.659285	1.5793	0.00103524	0.00819338
ENSGALG00000005352	3070.13	0.659285	1.5793	0.000157884	0.00173626
ENSGALG00000034860	3319.06	0.658457	1.57839	0.00113996	0.00887798
ENSGALG00000007736	361.933	0.658406	1.57834	1.66602e-06	3.78107e-05
ENSGALG00000026862	20132.2	0.657991	1.57788	0.000404008	0.0037981
ENSGALG00000011531	886.001	0.657991	1.57788	3.75463e-05	0.000540152
ENSGALG00000004604	1935.88	0.657652	1.57751	2.44297e-12	1.81133e-10
ENSGALG00000048144	168.096	0.65668	1.57645	0.00268322	0.0173852
ENSGALG00000011024	158.204	0.65457	1.57415	0.00136622	0.0102187
ENSGALG00000002022	3003.04	0.653734	1.57323	0.00123109	0.00945299
ENSGALG00000004480	1861.46	0.652055	1.57141	1.06012e-07	3.2714e-06
ENSGALG00000013594	201.751	0.651999	1.57134	0.00483941	0.0274865
ENSGALG00000050332	621.934	0.651252	1.57053	0.00950831	0.0456767
ENSGALG00000021378	523.745	0.651114	1.57038	0.00223034	0.0149535
ENSGALG00000032840	408.239	0.649012	1.56809	0.00789466	0.0398896
ENSGALG00000008525	2538.76	0.64837	1.5674	0.0047421	0.0270935
ENSGALG00000032419	1561.83	0.646719	1.5656	0.00648601	0.0343614
ENSGALG00000011659	27967.8	0.646645	1.56552	0.00183147	0.0127922
ENSGALG00000008359	509.229	0.646357	1.56521	0.00143342	0.0105612
ENSGALG00000011017	681.879	0.645137	1.56389	9.40655e-05	0.00113252
ENSGALG00000034271	863.149	0.645026	1.56377	0.00849856	0.0421387
ENSGALG00000031835	415.541	0.644553	1.56326	0.000851229	0.00696713
ENSGALG00000004357	4773.35	0.644056	1.56272	0.00330415	0.020454
ENSGALG00000001668	1691.7	0.643561	1.56218	0.00286208	0.0182696
ENSGALG00000011116	242.864	0.643364	1.56197	0.00132982	0.00999649
ENSGALG00000004782	125.551	0.643035	1.56161	0.00198762	0.0136558
ENSGALG00000004205	1050.18	0.641535	1.55999	0.00358421	0.0217602
ENSGALG00000002561	161.578	0.641106	1.55952	0.00655242	0.0346237
ENSGALG00000008088	455.537	0.638986	1.55723	0.00897669	0.0437896
ENSGALG00000004438	1371.19	0.636165	1.55419	6.50099e-05	0.000844768
ENSGALG00000004531	5060.35	0.635751	1.55375	0.00288249	0.018357
ENSGALG00000037812	174.142	0.635727	1.55372	0.00530843	0.0295663
ENSGALG00000016817	526.783	0.635602	1.55359	0.00402566	0.0238569
ENSGALG00000030097	621.784	0.635184	1.55314	4.86308e-07	1.27498e-05
ENSGALG00000043208	2750.52	0.634879	1.55281	0.00535642	0.0297426
ENSGALG00000015860	152.344	0.634545	1.55245	0.00442273	0.0257445
ENSGALG00000009670	199.564	0.634126	1.552	0.00011279	0.00131542
ENSGALG00000026159	480.554	0.63392	1.55178	0.00988965	0.0471492
ENSGALG00000009275	595.771	0.632877	1.55065	0.00116537	0.00902419
ENSGALG00000016673	617.337	0.630882	1.54851	0.000236706	0.00243025
ENSGALG00000029766	6096.4	0.630349	1.54794	7.09091e-05	0.000904215
ENSGALG00000016991	8930.02	0.627485	1.54487	2.86021e-05	0.000430371
ENSGALG00000015664	2484.36	0.627477	1.54486	3.62712e-09	1.55995e-07
ENSGALG00000007703	702.07	0.627081	1.54444	0.000764047	0.00643354
ENSGALG00000011331	20625	0.626711	1.54404	0.000435316	0.00403912
ENSGALG00000001536	624.747	0.626424	1.54373	6.43433e-05	0.000837434
ENSGALG00000024449	1636.76	0.62556	1.54281	0.000199632	0.00210095
ENSGALG00000003977	3344.49	0.625138	1.54236	0.00746294	0.0382638
ENSGALG00000001316	299.56	0.624372	1.54154	0.00565428	0.0309869
ENSGALG00000002984	691.874	0.62386	1.54099	0.00903767	0.0440093
ENSGALG00000014834	1504.99	0.622174	1.53919	0.000674607	0.00584255
ENSGALG00000005452	1831.62	0.621206	1.53816	0.00211005	0.0143526
ENSGALG00000016042	328.07	0.620651	1.53757	0.00441831	0.025728
ENSGALG00000033328	558.354	0.620418	1.53732	0.00430937	0.025228
ENSGALG00000015301	1354.56	0.618888	1.53569	0.00379719	0.0227655
ENSGALG00000001038	2066.38	0.618216	1.53498	0.00601936	0.0324665
ENSGALG00000010885	2773.71	0.618066	1.53482	1.77426e-07	5.21023e-06
ENSGALG00000003675	222.753	0.616606	1.53326	0.00413304	0.0243611
ENSGALG00000020999	273.82	0.615329	1.53191	0.00319742	0.019982
ENSGALG00000043394	2145.53	0.615224	1.5318	1.16456e-05	0.000203873
ENSGALG00000005882	530.832	0.614108	1.53061	0.00175841	0.0123556
ENSGALG00000012863	377.965	0.613505	1.52997	0.000740832	0.00629304
ENSGALG00000002554	214.354	0.613181	1.52963	0.000408663	0.00383305
ENSGALG00000012921	1055.56	0.612824	1.52925	0.00161365	0.0116007
ENSGALG00000023749	607.252	0.612305	1.5287	2.87089e-05	0.000431186
ENSGALG00000014982	665.85	0.610536	1.52683	0.00940911	0.0453197
ENSGALG00000035596	2188.3	0.610434	1.52672	0.000296492	0.00295518
ENSGALG00000011881	471.79	0.609495	1.52572	0.00537247	0.0298115
ENSGALG00000039130	503.379	0.608852	1.52505	0.000268098	0.00270327
ENSGALG00000012796	288.739	0.608584	1.52476	0.0031755	0.0198678
ENSGALG00000005750	1248.37	0.607337	1.52344	0.00059222	0.00524264
ENSGALG00000016014	592.806	0.607317	1.52342	0.00169602	0.0120401
ENSGALG00000006876	10284.9	0.606755	1.52283	0.00869973	0.0428429
ENSGALG00000001056	348.345	0.605856	1.52188	0.000262473	0.00265815
ENSGALG00000040755	508.565	0.604942	1.52092	0.00343017	0.0210749
ENSGALG00000015710	3020.48	0.604251	1.52019	0.00215968	0.0146118
ENSGALG00000002695	1146.2	0.603597	1.5195	0.000477493	0.0043735
ENSGALG00000001262	3356.74	0.602694	1.51855	5.15398e-05	0.000699291
ENSGALG00000037618	394.364	0.601237	1.51702	0.0013348	0.0100195
ENSGALG00000046805	1482.74	0.600111	1.51583	0.000327397	0.00320665
ENSGALG00000039448	915.814	0.599401	1.51509	0.000235286	0.00241718
ENSGALG00000003604	738.005	0.59809	1.51371	0.000558619	0.0050074
ENSGALG00000015320	3821.53	0.597488	1.51308	0.000613806	0.00537852
ENSGALG00000010879	1307.09	0.597218	1.5128	0.00211766	0.0143984
ENSGALG00000006306	13952.1	0.593881	1.5093	0.000502741	0.00455924
ENSGALG00000030081	2139.3	0.593579	1.50899	0.00209916	0.0142963
ENSGALG00000032467	619.742	0.593264	1.50866	0.00804044	0.0403771
ENSGALG00000006973	925.694	0.592801	1.50817	0.000342307	0.00333078
ENSGALG00000012370	4605.6	0.592494	1.50785	0.00460382	0.0265068
ENSGALG00000037780	283.547	0.592336	1.50769	0.00273593	0.01765
ENSGALG00000001446	1489.57	0.591731	1.50705	0.00879205	0.0431184
ENSGALG00000014674	1381.74	0.591142	1.50644	0.00287732	0.0183406
ENSGALG00000013742	935.285	0.589731	1.50497	0.000162552	0.00177738
ENSGALG00000037246	595.904	0.58891	1.50411	0.00105147	0.00829135
ENSGALG00000010446	491.369	0.588701	1.50389	0.000829805	0.00684652
ENSGALG00000003601	598.546	0.587575	1.50272	0.0079339	0.0400018
ENSGALG00000039673	745.891	0.587366	1.5025	0.000245109	0.00250241
ENSGALG00000006704	1260.14	0.587225	1.50235	0.000952361	0.0076161
ENSGALG00000012885	222.502	0.586804	1.50192	0.001376	0.0102394
ENSGALG00000042396	1945.34	0.584458	1.49948	0.000355475	0.00342859
ENSGALG00000010186	3939.7	0.583866	1.49886	0.00781019	0.0396271
ENSGALG00000003261	2831.8	0.582869	1.49782	0.00173098	0.0122364
ENSGALG00000016667	82431.5	0.581549	1.49646	0.00607576	0.0327169
ENSGALG00000014716	5287.24	0.581038	1.49592	0.00941768	0.0453477
ENSGALG00000002325	7236.16	0.581037	1.49592	1.20521e-05	0.000208979
ENSGALG00000011394	7986.74	0.580884	1.49577	2.21951e-06	4.8883e-05
ENSGALG00000009932	459.444	0.580837	1.49572	0.000366238	0.00350332
ENSGALG00000008325	1261.93	0.580528	1.4954	0.000960614	0.00767835
ENSGALG00000000795	384.488	0.580237	1.4951	0.00217847	0.0147154
ENSGALG00000037688	895.96	0.579862	1.49471	0.00143882	0.0105914
ENSGALG00000031482	594.476	0.579694	1.49453	0.00708252	0.0367492
ENSGALG00000026231	2926.01	0.577871	1.49264	0.00380336	0.0227868
ENSGALG00000017167	98.1077	0.576358	1.49108	0.00931194	0.0449735
ENSGALG00000017283	1631.67	0.575808	1.49051	4.36852e-06	8.77238e-05
ENSGALG00000008608	54119.2	0.57516	1.48984	7.29737e-05	0.000926218
ENSGALG00000005522	1630.71	0.573547	1.48818	0.00919258	0.0445602
ENSGALG00000001042	2170.6	0.572384	1.48698	0.000936433	0.00750337
ENSGALG00000001711	337.718	0.57205	1.48663	0.00045535	0.00420122
ENSGALG00000027330	707.434	0.572021	1.4866	0.00110079	0.00861389
ENSGALG00000003072	1712.59	0.571844	1.48642	0.000141318	0.0015828
ENSGALG00000032502	1088.74	0.571579	1.48615	0.00400668	0.0237628
ENSGALG00000034328	2418.91	0.568894	1.48339	0.00133483	0.0100195
ENSGALG00000004629	702.311	0.566633	1.48106	0.0069926	0.0364095
ENSGALG00000004741	1081.32	0.566398	1.48082	0.000306919	0.00304062
ENSGALG00000053559	3325.37	0.565131	1.47952	0.00613183	0.0328998
ENSGALG00000025946	634.266	0.565127	1.47952	0.0082859	0.0413815
ENSGALG00000015109	3232.43	0.564061	1.47842	0.00088085	0.00714889
ENSGALG00000014846	1250.4	0.563714	1.47807	0.00600284	0.0323881
ENSGALG00000014841	615.469	0.563383	1.47773	1.31844e-05	0.000224574
ENSGALG00000010861	683.478	0.563373	1.47772	0.00232693	0.0154682
ENSGALG00000002412	7431.45	0.562998	1.47734	0.010182	0.0480675
ENSGALG00000000396	535.882	0.562143	1.47646	0.000191537	0.00203668
ENSGALG00000003010	638.215	0.561285	1.47558	0.0104734	0.0490617
ENSGALG00000006780	4013.81	0.559681	1.47394	0.00074632	0.00632
ENSGALG00000004017	1785.87	0.558217	1.47245	9.20225e-05	0.00111447
ENSGALG00000014054	337.458	0.557309	1.47152	0.0075802	0.0386945
ENSGALG00000015916	2020.37	0.557262	1.47147	0.00586545	0.0318249
ENSGALG00000006546	42637.3	0.556372	1.47057	0.0061657	0.0330275
ENSGALG00000004621	980.506	0.556172	1.47036	0.00998398	0.0473783
ENSGALG00000036259	296.053	0.555874	1.47006	0.003902	0.0232587
ENSGALG00000012208	609.081	0.555674	1.46985	0.00813364	0.0407453
ENSGALG00000005550	19700	0.555606	1.46979	0.000117938	0.00136382
ENSGALG00000006008	824.368	0.55494	1.46911	0.00198071	0.0136239
ENSGALG00000011796	527.091	0.554887	1.46905	0.00998001	0.0473771
ENSGALG00000049287	2331.24	0.5535	1.46764	0.000344765	0.00335072
ENSGALG00000014963	915.843	0.553398	1.46754	0.00188805	0.0131091
ENSGALG00000042125	3142.11	0.549525	1.4636	0.00566094	0.0310131
ENSGALG00000029006	1292.87	0.549418	1.4635	0.00277804	0.0178653
ENSGALG00000009276	429.193	0.549335	1.46341	5.15528e-05	0.000699291
ENSGALG00000046299	821.729	0.549305	1.46338	0.000171782	0.00185796
ENSGALG00000004325	2954.62	0.548893	1.46296	0.000348355	0.00337825
ENSGALG00000055094	15016.8	0.548114	1.46217	0.00399438	0.0237145
ENSGALG00000008962	1280.24	0.547781	1.46184	0.000155428	0.00171736
ENSGALG00000049721	250.23	0.547326	1.46137	0.00595614	0.0321997
ENSGALG00000014582	1206.92	0.546601	1.46064	0.0059002	0.03195
ENSGALG00000015623	14228.2	0.546002	1.46003	0.00238016	0.0157581
ENSGALG00000012889	1189.02	0.543318	1.45732	0.00995082	0.0473032
ENSGALG00000039257	12089.8	0.543095	1.45709	7.18624e-06	0.000135194
ENSGALG00000036807	887.018	0.540241	1.45422	0.0020523	0.0140413
ENSGALG00000014800	4904.99	0.540074	1.45405	0.00344792	0.0211319
ENSGALG00000017036	331.719	0.53924	1.45321	0.000828236	0.00684046
ENSGALG00000028191	607.288	0.539186	1.45315	0.00266221	0.0172832
ENSGALG00000030812	825.098	0.538912	1.45288	0.000931197	0.00746872
ENSGALG00000036391	4326.9	0.538165	1.45212	2.30146e-05	0.000358477
ENSGALG00000050596	27315.3	0.538112	1.45207	0.00269014	0.0174231
ENSGALG00000011900	3340.25	0.536882	1.45083	0.000909443	0.00734007
ENSGALG00000025759	584.263	0.536604	1.45055	0.00386258	0.0230657
ENSGALG00000014012	3070.44	0.534509	1.44845	0.00350748	0.0214134
ENSGALG00000011164	652.044	0.534283	1.44822	0.00728617	0.0375326
ENSGALG00000009322	569.909	0.533629	1.44757	0.00742784	0.0381186
ENSGALG00000038733	1026.79	0.531952	1.44588	0.00597997	0.0323072
ENSGALG00000001547	3110.91	0.53033	1.44426	0.00587395	0.0318605
ENSGALG00000004598	951.114	0.529848	1.44378	0.00826086	0.0412816
ENSGALG00000033887	626.994	0.528756	1.44268	0.00281249	0.0180123
ENSGALG00000034132	595.469	0.528096	1.44202	0.00241584	0.01593
ENSGALG00000001334	10308.2	0.526908	1.44084	0.000351231	0.00339945
ENSGALG00000034461	456.06	0.525217	1.43915	0.00965615	0.0462783
ENSGALG00000012856	684.691	0.525097	1.43903	0.00150838	0.0110046
ENSGALG00000011169	4160.73	0.525007	1.43894	0.000732009	0.0062375
ENSGALG00000011529	1815.53	0.522827	1.43677	0.00165428	0.0118114
ENSGALG00000029836	2069.77	0.522764	1.4367	0.0100442	0.0475815
ENSGALG00000009336	798.012	0.522331	1.43627	0.00482885	0.0274551
ENSGALG00000008181	550.148	0.52049	1.43444	0.00244676	0.0161014
ENSGALG00000004986	196.001	0.52022	1.43417	0.00720977	0.0372797
ENSGALG00000005820	3153.67	0.519317	1.43328	0.00118288	0.00913848
ENSGALG00000011312	353.284	0.518875	1.43284	0.00260964	0.0170026
ENSGALG00000002945	148.353	0.518296	1.43226	0.00922511	0.044683
ENSGALG00000014956	635.107	0.51638	1.43036	0.00806072	0.0404542
ENSGALG00000016312	527.005	0.51592	1.42991	0.00246372	0.0161871
ENSGALG00000006950	724.894	0.515866	1.42985	5.24899e-05	0.00070796
ENSGALG00000016420	2562.98	0.515531	1.42952	3.17268e-06	6.66508e-05
ENSGALG00000040594	1629.39	0.512759	1.42678	0.00327215	0.0203096
ENSGALG00000015249	292.253	0.512682	1.4267	0.00238605	0.0157831
ENSGALG00000000734	1093.13	0.511797	1.42582	0.00839641	0.0417914
ENSGALG00000041700	5860.36	0.511494	1.42553	0.00182577	0.0127632
ENSGALG00000052796	1280.66	0.510758	1.4248	0.00290161	0.0184572
ENSGALG00000028336	638.119	0.510655	1.4247	0.00285553	0.0182349
ENSGALG00000004506	2012.2	0.509661	1.42372	2.932e-05	0.000439157
ENSGALG00000017218	1212.17	0.509606	1.42366	0.000839603	0.0068892
ENSGALG00000029583	2179.95	0.509442	1.4235	0.00323521	0.0201414
ENSGALG00000007685	582.247	0.508154	1.42223	0.00865822	0.0427073
ENSGALG00000003461	279.75	0.507948	1.42203	0.00997844	0.0473771
ENSGALG00000001143	1860.18	0.50742	1.42151	0.00566945	0.031039
ENSGALG00000004191	1169.12	0.506362	1.42046	0.00986277	0.0470621
ENSGALG00000016480	1210.47	0.506183	1.42029	0.00983886	0.0469617
ENSGALG00000000273	408.318	0.505443	1.41956	0.00664081	0.0349892
ENSGALG00000047673	1943.75	0.505154	1.41927	0.00161139	0.011591
ENSGALG00000036976	2131.91	0.504561	1.41869	0.00919997	0.0445744
ENSGALG00000039203	1815.24	0.504527	1.41866	0.00515141	0.0288396
ENSGALG00000014997	2695.27	0.5043	1.41844	6.80961e-05	0.000875842
ENSGALG00000002179	1326.77	0.503716	1.41786	0.00840047	0.0417914
ENSGALG00000015306	1626.72	0.502739	1.4169	0.00867069	0.0427431
ENSGALG00000001204	417.563	0.500578	1.41478	0.00300717	0.0189886
ENSGALG00000021475	2960.81	0.500116	1.41433	0.00184233	0.0128571
ENSGALG00000011254	565.006	0.500077	1.41429	0.00496038	0.0280375
ENSGALG00000028886	14335	0.497857	1.41211	0.00725026	0.0374182
ENSGALG00000009655	2990.24	0.497255	1.41153	0.00245485	0.0161418
ENSGALG00000008905	46673.7	0.495527	1.40984	0.00650137	0.0344094
ENSGALG00000003235	727.138	0.495471	1.40978	0.00221678	0.0148992
ENSGALG00000002689	479.598	0.495188	1.4095	0.00155011	0.011234
ENSGALG00000014122	2401.34	0.494376	1.40871	0.00929296	0.0449453
ENSGALG00000010700	388.147	0.49429	1.40863	0.0055868	0.0306993
ENSGALG00000026850	1054.41	0.493944	1.40829	0.00522628	0.029198
ENSGALG00000012703	817.683	0.491386	1.40579	3.11483e-05	0.000459816
ENSGALG00000016443	3367.62	0.491338	1.40575	0.00511275	0.0287106
ENSGALG00000052280	465.809	0.490004	1.40445	0.0102184	0.0482117
ENSGALG00000009871	1124.15	0.488579	1.40306	8.02059e-05	0.000995647
ENSGALG00000013824	496.243	0.488577	1.40306	0.00675965	0.0355012
ENSGALG00000009973	864.344	0.488576	1.40306	0.0058495	0.0317699
ENSGALG00000012659	823.265	0.486612	1.40115	0.000798141	0.00665564
ENSGALG00000012196	625.605	0.484407	1.39901	0.00340889	0.0209914
ENSGALG00000030011	1533.36	0.484057	1.39867	0.00127905	0.00972101
ENSGALG00000005612	834.29	0.480677	1.3954	0.00164899	0.0117839
ENSGALG00000003820	3837.1	0.480434	1.39516	0.00840533	0.0417914
ENSGALG00000006344	10057.8	0.478802	1.39359	0.0103482	0.0486002
ENSGALG00000035623	1118.93	0.478654	1.39344	0.000812219	0.00674216
ENSGALG00000013621	1458.84	0.477843	1.39266	0.000582558	0.00517107
ENSGALG00000011444	763.83	0.476694	1.39155	0.00721545	0.0372973
ENSGALG00000011870	3015.47	0.476447	1.39131	0.00113005	0.008805
ENSGALG00000020943	6039.56	0.473969	1.38893	0.000834326	0.0068642
ENSGALG00000011965	2524.54	0.472663	1.38767	0.00408909	0.0241716
ENSGALG00000008025	676.634	0.471771	1.38681	0.00929197	0.0449453
ENSGALG00000015537	4878.66	0.469401	1.38453	0.00345806	0.0211669
ENSGALG00000014698	535.33	0.46867	1.38383	0.00551333	0.0304352
ENSGALG00000016799	770.676	0.468359	1.38353	0.00318252	0.0199041
ENSGALG00000007365	1073.74	0.467895	1.38309	0.000313484	0.0030963
ENSGALG00000012237	539.53	0.465968	1.38124	0.00894466	0.0436862
ENSGALG00000005418	2158.09	0.465005	1.38032	0.00557055	0.0306413
ENSGALG00000023554	210.293	0.463942	1.37931	0.00423832	0.0248922
ENSGALG00000009291	4861.26	0.46354	1.37892	0.00532515	0.0296191
ENSGALG00000036539	484.603	0.46296	1.37837	0.00544553	0.0301352
ENSGALG00000009528	562.633	0.461862	1.37732	0.00870139	0.0428429
ENSGALG00000032489	380.412	0.461067	1.37656	0.00697187	0.0363433
ENSGALG00000012874	427.335	0.460635	1.37615	0.00224822	0.0150487
ENSGALG00000003794	772.805	0.45992	1.37547	0.00858083	0.0423948
ENSGALG00000003580	1288.07	0.459801	1.37535	0.00481412	0.0273808
ENSGALG00000052002	1310.3	0.458893	1.37449	0.000482796	0.00441714
ENSGALG00000037962	537.392	0.458003	1.37364	0.00513621	0.0288028
ENSGALG00000026677	17134.8	0.455891	1.37163	0.00316384	0.01981
ENSGALG00000017350	846.284	0.455029	1.37081	0.0103057	0.0484698
ENSGALG00000009525	528.457	0.454572	1.37038	0.000679199	0.00587301
ENSGALG00000016648	1826.2	0.453034	1.36892	0.00564638	0.0309644
ENSGALG00000009264	2513.95	0.449034	1.36513	0.00222126	0.014917
ENSGALG00000005090	791.392	0.448501	1.36462	0.00137067	0.01022
ENSGALG00000042357	770.235	0.448061	1.36421	0.00239155	0.0158079
ENSGALG00000010991	739.096	0.446579	1.36281	0.00431767	0.0252586
ENSGALG00000010789	653.314	0.446539	1.36277	0.00121614	0.00936186
ENSGALG00000036856	353.536	0.4451	1.36141	0.0063892	0.0340356
ENSGALG00000004425	692.358	0.443366	1.35977	0.00983424	0.0469617
ENSGALG00000042944	15158.6	0.442676	1.35912	0.00556768	0.0306413
ENSGALG00000035824	663.812	0.442626	1.35908	0.0087482	0.0429398
ENSGALG00000034473	2402.28	0.442112	1.35859	0.000861457	0.0070333
ENSGALG00000014773	1488.49	0.442048	1.35853	0.00202211	0.0138579
ENSGALG00000012159	6962.32	0.441837	1.35833	0.00961661	0.0461293
ENSGALG00000039164	1270.28	0.441274	1.3578	0.00627749	0.0335386
ENSGALG00000002447	6009.12	0.439029	1.35569	0.00445218	0.0258884
ENSGALG00000004088	1651.8	0.436539	1.35335	0.00964275	0.0462276
ENSGALG00000008407	2632.62	0.435874	1.35273	0.00560115	0.0307472
ENSGALG00000039575	2037.09	0.434704	1.35163	0.0099197	0.0472281
ENSGALG00000038768	3067.43	0.432393	1.34947	0.00473207	0.0270739
ENSGALG00000010594	561.08	0.431311	1.34846	0.00228427	0.015234
ENSGALG00000014570	6557.18	0.428496	1.34583	0.007013	0.0364926
ENSGALG00000006657	4469.26	0.426259	1.34374	0.00343594	0.0210876
ENSGALG00000034511	864.205	0.426212	1.3437	0.00153294	0.0111441
ENSGALG00000006426	2658.46	0.425381	1.34293	0.010253	0.0482915
ENSGALG00000000615	831.103	0.424003	1.34164	0.00693716	0.0362244
ENSGALG00000011395	6156.69	0.42398	1.34162	0.00874911	0.0429398
ENSGALG00000013591	1415.48	0.423312	1.341	0.0005543	0.0049714
ENSGALG00000035676	575.696	0.423032	1.34074	0.0043537	0.0254059
ENSGALG00000010026	2001.84	0.422753	1.34048	0.00295236	0.0187292
ENSGALG00000016971	448.665	0.422483	1.34023	0.00338575	0.0208724
ENSGALG00000028056	1894.9	0.422389	1.34014	0.00116588	0.00902419
ENSGALG00000000723	2731.61	0.420614	1.3385	0.000323737	0.0031727
ENSGALG00000043570	3029.52	0.420342	1.33824	0.0045859	0.0264314
ENSGALG00000017022	576.538	0.416686	1.33486	0.00115782	0.00898722
ENSGALG00000015352	263.752	0.416039	1.33426	0.00896471	0.043758
ENSGALG00000008355	698.241	0.415044	1.33334	0.00939488	0.0452903
ENSGALG00000039013	8958.42	0.414941	1.33324	0.00857995	0.0423948
ENSGALG00000013821	590.254	0.414705	1.33303	0.0105214	0.0492318
ENSGALG00000004581	921.343	0.414131	1.3325	0.0101712	0.0480304
ENSGALG00000040084	401.94	0.410684	1.32932	0.00235442	0.0156192
ENSGALG00000005558	2476.44	0.410372	1.32903	0.00304475	0.019189
ENSGALG00000003130	1203.14	0.409427	1.32816	0.00795453	0.0400439
ENSGALG00000010809	1772	0.408156	1.32699	0.00652748	0.034503
ENSGALG00000007650	12567.1	0.40748	1.32637	0.00323292	0.0201348
ENSGALG00000000137	1263.33	0.406419	1.32539	0.00544048	0.0301352
ENSGALG00000000397	1675.37	0.402432	1.32173	0.00854359	0.0422819
ENSGALG00000004570	447.647	0.400968	1.32039	0.00461195	0.0265349
ENSGALG00000006867	1599.2	0.399067	1.31865	0.00144008	0.0105959
ENSGALG00000001051	1416.37	0.39852	1.31816	0.00918631	0.0445602
ENSGALG00000006298	1620.8	0.397995	1.31768	0.00189581	0.0131463
ENSGALG00000036931	1583.51	0.397027	1.31679	0.00103555	0.00819338
ENSGALG00000004225	532.636	0.396662	1.31646	0.00932304	0.0449804
ENSGALG00000011704	13940.9	0.395499	1.3154	0.00210211	0.0143104
ENSGALG00000004240	678.67	0.394982	1.31493	0.00798453	0.0401456
ENSGALG00000011863	2057.31	0.394674	1.31465	0.00957854	0.0459871
ENSGALG00000005299	1468.19	0.390281	1.31065	0.0105365	0.0492509
ENSGALG00000003875	1243.1	0.389621	1.31005	0.00589381	0.0319294
ENSGALG00000000835	2923.05	0.38944	1.30988	0.00379842	0.0227655
ENSGALG00000004052	1593.22	0.387701	1.30831	0.00344848	0.0211319
ENSGALG00000036677	4119.18	0.385684	1.30648	0.00840622	0.0417914
ENSGALG00000008857	1289.83	0.385256	1.30609	0.00613861	0.0329147
ENSGALG00000027768	1354.05	0.383886	1.30485	0.0026322	0.0171428
ENSGALG00000002606	1009.59	0.383433	1.30444	0.00681888	0.0357664
ENSGALG00000043329	9419.02	0.381208	1.30243	0.00296683	0.0188052
ENSGALG00000011564	1782.1	0.380716	1.30199	0.00130103	0.00984246
ENSGALG00000027501	30955.9	0.378026	1.29956	0.0079364	0.0400018
ENSGALG00000032257	708.323	0.377801	1.29936	0.00987117	0.0470885
ENSGALG00000023648	2435.52	0.373371	1.29538	0.00230596	0.0153599
ENSGALG00000008796	744.024	0.372533	1.29462	0.00156495	0.0113265
ENSGALG00000010023	11248.3	0.370747	1.29302	0.000642205	0.00559743
ENSGALG00000007709	2744.59	0.37074	1.29302	0.00611986	0.0328464
ENSGALG00000031388	1218.22	0.370269	1.29259	0.00643929	0.0342134
ENSGALG00000032925	4444.31	0.368527	1.29103	0.00225925	0.0150979
ENSGALG00000000812	35311.8	0.368485	1.291	0.00850166	0.0421387
ENSGALG00000036491	2948.97	0.368118	1.29067	0.00213249	0.0144811
ENSGALG00000001003	777.089	0.367872	1.29045	0.00657818	0.0347486
ENSGALG00000029316	674.307	0.365142	1.28801	0.00968612	0.0463542
ENSGALG00000041139	679.181	0.364535	1.28747	0.0096634	0.046286
ENSGALG00000037396	1547.53	0.363783	1.2868	0.00704987	0.0366262
ENSGALG00000002457	2285.63	0.362102	1.2853	0.00893498	0.0436519
ENSGALG00000013310	1198.14	0.360202	1.28361	0.00929906	0.0449492
ENSGALG00000002666	812.741	0.358653	1.28223	0.00647558	0.0343283
ENSGALG00000041111	2035.82	0.357784	1.28146	0.00651937	0.0344823
ENSGALG00000000660	3714.59	0.356114	1.27997	0.00544384	0.0301352
ENSGALG00000014371	7736.71	0.35481	1.27882	0.00858132	0.0423948
ENSGALG00000039734	2633.97	0.351952	1.27629	0.00294372	0.0186888
ENSGALG00000002087	1685.03	0.348311	1.27307	0.00384049	0.0229673
ENSGALG00000004413	2070.1	0.343292	1.26865	0.00738596	0.0379274
ENSGALG00000027070	13157.8	0.335544	1.26185	0.00121637	0.00936186
ENSGALG00000028530	2450.14	0.328123	1.25538	0.00652572	0.034503
ENSGALG00000007330	6340.64	0.326724	1.25416	0.00796472	0.0400706
ENSGALG00000001540	1709.4	0.32043	1.2487	0.0043336	0.0253247
ENSGALG00000028979	1439.1	0.313772	1.24295	0.00609007	0.0327604
ENSGALG00000027918	4183.94	0.313527	1.24274	0.00664014	0.0349892
ENSGALG00000005698	2255.44	0.309619	1.23938	0.00816219	0.0408758
ENSGALG00000014981	2238.7	0.296034	1.22776	0.0106849	0.0497962
ENSGALG00000003526	1355.92	0.289892	1.22255	0.00610248	0.0327961
ENSGALG00000015805	2391.04	0.283421	1.21708	0.0068595	0.0359334
ENSGALG00000012222	3156.83	0.277088	1.21175	0.0106881	0.0497969
ENSGALG00000005249	1480.5	0.266169	1.20261	0.00929926	0.0449492
ENSGALG00000021692	3882.39	0.26615	1.20259	0.00457343	0.0264153
ENSGALG00000036552	3211.32	-0.243365	0.844773	0.00623715	0.0333448
ENSGALG00000027035	17776.3	-0.248738	0.841632	0.00717405	0.0371184
ENSGALG00000000150	20769.1	-0.260843	0.8346	0.00259376	0.0169059
ENSGALG00000032847	9029.47	-0.262187	0.833823	0.00595099	0.0321825
ENSGALG00000032365	1829.29	-0.26405	0.832747	0.00748645	0.0383278
ENSGALG00000003348	2233.78	-0.270455	0.829058	0.0090686	0.0441075
ENSGALG00000034747	4567.24	-0.27149	0.828463	0.00617546	0.033069
ENSGALG00000002964	3142.75	-0.27731	0.825128	0.00567779	0.0310535
ENSGALG00000004352	3543.55	-0.285274	0.820585	0.008397	0.0417914
ENSGALG00000010124	33331.8	-0.285421	0.820502	0.00762992	0.0389119
ENSGALG00000011475	17863.6	-0.288304	0.818864	0.00574829	0.0313345
ENSGALG00000006441	1335.22	-0.291586	0.817004	0.00466577	0.0267694
ENSGALG00000038129	1587.58	-0.294691	0.815247	0.0102676	0.0483462
ENSGALG00000033790	2525.08	-0.29508	0.815027	0.00750013	0.0383814
ENSGALG00000007585	3285.63	-0.295735	0.814657	0.00565204	0.030985
ENSGALG00000022813	2160.68	-0.298694	0.812988	0.00425076	0.0249547
ENSGALG00000003795	1440.29	-0.299467	0.812553	0.0073465	0.037784
ENSGALG00000011340	1779.46	-0.301244	0.811552	0.00713534	0.0369882
ENSGALG00000003071	818.035	-0.3022	0.811015	0.00514927	0.0288396
ENSGALG00000007199	1532.5	-0.302535	0.810826	0.0103187	0.048503
ENSGALG00000003950	2485.54	-0.304049	0.809976	0.00320435	0.0200084
ENSGALG00000035417	1564.14	-0.305739	0.809028	0.00924939	0.0447741
ENSGALG00000051266	5663.06	-0.307425	0.808083	0.00531879	0.0296038
ENSGALG00000031238	2063.07	-0.30766	0.807951	0.00177695	0.0124645
ENSGALG00000010471	2231.52	-0.307682	0.807939	0.00673811	0.0353994
ENSGALG00000007863	8262.84	-0.307776	0.807886	0.00218783	0.014758
ENSGALG00000007822	950.013	-0.307789	0.807879	0.00589378	0.0319294
ENSGALG00000030148	8115.2	-0.30799	0.807767	0.00146611	0.0107489
ENSGALG00000000707	5253.6	-0.308073	0.80772	0.00370522	0.0223212
ENSGALG00000036196	7444.47	-0.309716	0.8068	0.0039499	0.0235015
ENSGALG00000003517	1851.13	-0.309984	0.806651	0.00186159	0.0129694
ENSGALG00000001634	18023.9	-0.310663	0.806271	0.00438151	0.02555
ENSGALG00000032843	1684.88	-0.310813	0.806187	0.00281226	0.0180123
ENSGALG00000033446	14451.2	-0.31224	0.80539	0.000745176	0.00631684
ENSGALG00000008821	3553.24	-0.312285	0.805365	0.0064152	0.0341076
ENSGALG00000030931	3160.96	-0.31242	0.80529	0.00422572	0.024836
ENSGALG00000007914	2962.51	-0.313178	0.804867	0.00958693	0.0460004
ENSGALG00000051885	1501.55	-0.313935	0.804445	0.00999231	0.0473851
ENSGALG00000049324	629.861	-0.317277	0.802584	0.0104443	0.0489814
ENSGALG00000011181	873.695	-0.31866	0.801814	0.00554136	0.0305521
ENSGALG00000036293	2690.55	-0.321772	0.800086	0.00977668	0.046733
ENSGALG00000033001	6013.85	-0.324253	0.798712	0.00152566	0.0111109
ENSGALG00000017368	1365.33	-0.325967	0.797764	0.0077514	0.039421
ENSGALG00000037805	24225	-0.326274	0.797594	0.00690002	0.0360765
ENSGALG00000001780	13267.2	-0.328556	0.796333	0.00475221	0.0271417
ENSGALG00000002591	3794.36	-0.330459	0.795283	0.00854681	0.042285
ENSGALG00000046322	3405.95	-0.331623	0.794642	0.00881505	0.0431948
ENSGALG00000003625	5636.28	-0.33473	0.792932	0.00240798	0.0158845
ENSGALG00000012526	4467.6	-0.335198	0.792675	0.00162356	0.0116529
ENSGALG00000001613	3911.65	-0.335388	0.792571	0.00126834	0.00964603
ENSGALG00000002013	2481.2	-0.335704	0.792397	0.000544498	0.00489959
ENSGALG00000002060	2607.63	-0.337134	0.791612	0.000292574	0.0029206
ENSGALG00000006899	8873.26	-0.337539	0.79139	0.00243669	0.0160481
ENSGALG00000042503	2836.39	-0.337582	0.791367	0.00995807	0.0473239
ENSGALG00000008574	2140.51	-0.338429	0.790902	0.00137091	0.01022
ENSGALG00000040626	3447.18	-0.33913	0.790518	0.00218947	0.014758
ENSGALG00000016776	1631.31	-0.340231	0.789915	0.00775031	0.039421
ENSGALG00000005367	1753.48	-0.341725	0.789097	0.00065745	0.00570905
ENSGALG00000013383	1390.44	-0.343708	0.788013	0.00136977	0.01022
ENSGALG00000014031	806.254	-0.343924	0.787895	0.010125	0.0478951
ENSGALG00000042941	5252.35	-0.343958	0.787877	0.00389819	0.0232444
ENSGALG00000014387	2506.79	-0.344582	0.787536	0.00143311	0.0105612
ENSGALG00000011697	2587.44	-0.3462	0.786653	0.0103312	0.0485481
ENSGALG00000011065	1086.34	-0.346817	0.786317	0.0107314	0.0499699
ENSGALG00000002524	1782.2	-0.347926	0.785713	0.00121571	0.00936186
ENSGALG00000032875	10818.3	-0.349285	0.784973	0.000157791	0.00173626
ENSGALG00000015012	833.435	-0.349771	0.784709	0.00504579	0.0284125
ENSGALG00000041613	1187.16	-0.349968	0.784602	0.00450193	0.0261035
ENSGALG00000004366	2820.66	-0.350899	0.784095	0.00826648	0.0412971
ENSGALG00000008282	796.393	-0.351607	0.78371	0.00882578	0.0432086
ENSGALG00000000990	9841.28	-0.353219	0.782836	0.00972402	0.0465084
ENSGALG00000010761	2571.45	-0.354017	0.782403	0.00753355	0.0385404
ENSGALG00000015923	2413.53	-0.354951	0.781896	0.00288228	0.018357
ENSGALG00000011974	5196.49	-0.355517	0.781589	0.0056197	0.0308387
ENSGALG00000008760	1321.2	-0.355813	0.781429	0.00917957	0.0445415
ENSGALG00000030255	110174	-0.355986	0.781335	0.00218924	0.014758
ENSGALG00000028009	6719.49	-0.358917	0.77975	0.00454987	0.0263256
ENSGALG00000009045	1326.24	-0.358934	0.779741	0.00222664	0.0149409
ENSGALG00000048205	15584	-0.359856	0.779242	0.00463471	0.0266191
ENSGALG00000007999	3289.01	-0.360303	0.779001	0.00141203	0.0104459
ENSGALG00000013916	3171.47	-0.361412	0.778403	0.00694644	0.0362489
ENSGALG00000015273	1113.1	-0.361423	0.778397	0.00152658	0.0111126
ENSGALG00000001382	3751.56	-0.361588	0.778308	0.00419527	0.0247013
ENSGALG00000040484	12704.1	-0.361595	0.778304	0.000885447	0.00718264
ENSGALG00000002490	13843.5	-0.361666	0.778265	0.00698514	0.0363938
ENSGALG00000003254	1450.83	-0.361758	0.778216	0.00917472	0.0445311
ENSGALG00000004038	525.694	-0.362028	0.77807	0.00844023	0.0419019
ENSGALG00000041926	14969.3	-0.362163	0.777997	0.00428966	0.0251216
ENSGALG00000028570	3163.91	-0.362897	0.777602	0.00452436	0.0262058
ENSGALG00000002921	1274	-0.363455	0.777301	0.00666811	0.0350679
ENSGALG00000030533	3209.95	-0.363602	0.777222	0.00407536	0.0241079
ENSGALG00000054599	6026.08	-0.364303	0.776844	0.000465192	0.00427757
ENSGALG00000004839	961.373	-0.365176	0.776374	0.00767876	0.0391132
ENSGALG00000012087	1097.97	-0.3661	0.775877	0.00265327	0.0172595
ENSGALG00000006427	2233.62	-0.366805	0.775498	0.0104034	0.0488174
ENSGALG00000008405	5385.7	-0.367124	0.775327	0.000194828	0.00206098
ENSGALG00000035853	1308.12	-0.368624	0.774521	0.0104719	0.0490617
ENSGALG00000007986	603.214	-0.369989	0.773789	0.00408075	0.024131
ENSGALG00000032273	1126.97	-0.370042	0.77376	0.00877162	0.0430335
ENSGALG00000034487	1780.31	-0.372306	0.772546	0.00359494	0.0218173
ENSGALG00000039186	467.923	-0.372921	0.772217	0.00686974	0.0359641
ENSGALG00000023437	19814.6	-0.37335	0.771988	0.00452336	0.0262058
ENSGALG00000031679	502.717	-0.373389	0.771967	0.0101183	0.0478898
ENSGALG00000027122	2266.77	-0.3735	0.771908	0.000265029	0.00268072
ENSGALG00000038421	806.455	-0.376502	0.770303	0.00304287	0.019189
ENSGALG00000004927	1907.99	-0.376525	0.770291	0.00247709	0.0162423
ENSGALG00000033857	920.962	-0.376719	0.770187	0.00797363	0.0401031
ENSGALG00000009677	2603.35	-0.377215	0.769922	0.00215703	0.0146054
ENSGALG00000006688	1160.03	-0.377597	0.769718	0.000752429	0.00635858
ENSGALG00000041370	2660.99	-0.378804	0.769075	0.000937789	0.00751056
[truncated: 1,520 more rows]

## Sheet: AH F2L treated DEG
F2L AH	baseMean	log2FoldChange	Fold change F2L	lfcSE	stat	pvalue	padj
ENSGALG00000023760	4699.78	10.3855	1337.66	0.494526	21.0009	6.43683e-98	3.62651e-94
ENSGALG00000047034	135.407	9.72707	847.503	1.06146	9.16388	5.00633e-20	1.17524e-17
ENSGALG00000054582	307.417	9.60546	778.988	0.896836	10.7104	9.09852e-27	3.84458e-24
ENSGALG00000044817	77.5049	8.92103	484.726	1.06451	8.38041	5.27432e-17	9.28611e-15
ENSGALG00000051088	160.465	8.68498	411.565	0.865734	10.0319	1.1035e-23	3.65712e-21
ENSGALG00000051054	38.0672	8.61793	392.877	1.16983	7.36681	1.74757e-13	2.22086e-11
ENSGALG00000000243	247.099	8.57049	380.168	0.68439	12.5228	5.60106e-36	4.50806e-33
ENSGALG00000006662	31.0768	8.32717	321.165	1.12684	7.38983	1.47012e-13	1.88242e-11
ENSGALG00000051188	577.252	8.2962	314.343	0.48951	16.948	1.99195e-64	4.20848e-61
ENSGALG00000047837	28.1499	8.18425	290.873	1.12243	7.29155	3.06419e-13	3.64725e-11
ENSGALG00000048968	26.3319	8.08738	271.984	1.0937	7.39452	1.41921e-13	1.84519e-11
ENSGALG00000054098	26.1606	8.07703	270.039	1.22107	6.61471	3.72282e-11	3.16197e-09
ENSGALG00000049871	23.2959	7.90873	240.307	1.13159	6.98904	2.76765e-12	2.84974e-10
ENSGALG00000052452	6190.05	7.58022	191.37	0.357809	21.1851	1.31073e-99	1.1077e-95
ENSGALG00000008148	29.9901	7.54672	186.978	1.18803	6.3523	2.12122e-10	1.58641e-08
ENSGALG00000054477	17.1141	7.46359	176.508	1.15012	6.48938	8.61923e-11	6.8718e-09
ENSGALG00000046715	187.707	7.37832	166.378	0.589759	12.5107	6.5215e-36	5.01029e-33
ENSGALG00000044592	14.6376	7.2378	150.937	1.16965	6.188	6.0934e-10	4.3456e-08
ENSGALG00000027453	12.9365	7.05932	133.373	1.55487	4.54013	5.62202e-06	0.0001644
ENSGALG00000049444	48.0767	6.95316	123.911	0.91953	7.56165	3.97994e-14	5.51385e-12
ENSGALG00000052818	17.3365	6.7523	107.806	1.13844	5.93118	3.00772e-09	1.94776e-07
ENSGALG00000005212	10.3833	6.74342	107.145	1.20785	5.58302	2.36381e-08	1.25638e-06
ENSGALG00000053682	399.686	6.73117	106.239	0.425686	15.8125	2.55111e-56	4.31188e-53
ENSGALG00000048063	52.4688	6.67481	102.169	0.824764	8.093	5.82132e-16	9.45642e-14
ENSGALG00000019718	9.18871	6.56869	94.9233	1.44215	4.55479	5.24372e-06	0.000154946
ENSGALG00000038799	9.11779	6.55748	94.1883	1.31401	4.99044	6.02405e-07	2.33529e-05
ENSGALG00000054397	7.54031	6.28716	78.0951	1.37901	4.55919	5.13515e-06	0.000152807
ENSGALG00000051180	11.5747	6.16876	71.9419	1.21347	5.08355	3.70438e-07	1.54215e-05
ENSGALG00000049807	18.8813	6.16642	71.8251	1.1145	5.53292	3.14949e-08	1.61311e-06
ENSGALG00000007278	41.7458	6.06876	67.1242	0.808387	7.50724	6.03859e-14	8.29791e-12
ENSGALG00000046816	6.35516	6.03761	65.6903	1.41789	4.25817	2.06103e-05	0.000499076
ENSGALG00000006329	6.32043	6.02875	65.2881	1.3433	4.48801	7.18912e-06	0.000203195
ENSGALG00000055097	6.31921	6.02851	65.2772	1.35903	4.4359	9.16894e-06	0.000253224
ENSGALG00000047472	6.32864	6.02822	65.2641	1.39421	4.32374	1.53408e-05	0.000389909
ENSGALG00000047995	59.555	6.01308	64.583	0.632475	9.50723	1.9581e-21	5.17123e-19
ENSGALG00000047627	73.8754	5.99678	63.8573	0.650855	9.2137	3.15078e-20	7.71804e-18
ENSGALG00000051839	64.0056	5.96645	62.5291	0.652918	9.13813	6.35395e-20	1.47116e-17
ENSGALG00000007269	10.0378	5.95251	61.9278	1.20364	4.94541	7.5985e-07	2.87315e-05
ENSGALG00000052298	129.019	5.8001	55.7192	0.502331	11.5464	7.69957e-31	4.06682e-28
ENSGALG00000050292	5.37513	5.7949	55.5185	1.43798	4.02987	5.5807e-05	0.00116021
ENSGALG00000008080	5.19727	5.74846	53.7601	1.37957	4.16686	3.08818e-05	0.00070919
ENSGALG00000050084	5.14085	5.73106	53.1155	1.35955	4.21542	2.49318e-05	0.000593517
ENSGALG00000049547	638.423	5.72108	52.7493	0.432139	13.239	5.22619e-40	5.19607e-37
ENSGALG00000050919	288.454	5.71243	52.434	0.487458	11.7188	1.02077e-31	5.75104e-29
ENSGALG00000039376	78.0998	5.69608	51.8431	0.570858	9.97811	1.90046e-23	6.06068e-21
ENSGALG00000047338	8.13643	5.6508	50.2412	1.37113	4.12127	3.76783e-05	0.000839049
ENSGALG00000051086	8.15603	5.64275	49.9616	1.21991	4.62556	3.73594e-06	0.000116719
ENSGALG00000052706	7.91394	5.60062	48.5239	1.30836	4.28064	1.8636e-05	0.000462535
ENSGALG00000052364	25.6621	5.57614	47.7075	0.861228	6.47464	9.5038e-11	7.54147e-09
ENSGALG00000044241	4.58459	5.56508	47.3431	1.61262	3.45095	0.000558616	0.00773912
ENSGALG00000031807	4.4751	5.52967	46.1951	1.38698	3.98683	6.69631e-05	0.00135061
ENSGALG00000049045	7.48702	5.52438	46.026	1.34313	4.11305	3.90461e-05	0.000863818
ENSGALG00000055065	4.07622	5.39927	42.203	1.5979	3.37898	0.000727546	0.00953255
ENSGALG00000006290	4.08384	5.39499	42.0778	1.53908	3.50534	0.000456031	0.0065879
ENSGALG00000050477	4.06086	5.38818	41.8796	1.59743	3.37304	0.000743438	0.00970315
ENSGALG00000055040	6.73557	5.38206	41.7024	1.38466	3.8869	0.000101532	0.00192819
ENSGALG00000042963	51.4217	5.36682	41.2641	0.675417	7.94594	1.92731e-15	2.93472e-13
ENSGALG00000046796	16.051	5.36447	41.1971	1.25286	4.28178	1.85405e-05	0.000460841
ENSGALG00000043996	3.81189	5.30003	39.3975	1.78239	2.97356	0.00294368	0.0280779
ENSGALG00000047314	80.7464	5.29095	39.1504	0.512002	10.3339	4.95273e-25	1.8198e-22
ENSGALG00000016556	947.625	5.28637	39.0263	0.473617	11.1617	6.27677e-29	3.21485e-26
ENSGALG00000047397	3.77727	5.28487	38.9857	1.76217	2.99907	0.00270801	0.0262361
ENSGALG00000047592	10.5181	5.28373	38.9549	1.14593	4.61087	4.00982e-06	0.000124128
ENSGALG00000015134	1647.91	5.23651	37.7005	0.858091	6.10252	1.04411e-09	7.26237e-08
ENSGALG00000054805	6.08122	5.21037	37.0236	1.36106	3.82819	0.000129092	0.00232861
ENSGALG00000050641	3.52212	5.18443	36.3639	1.51769	3.41599	0.000635502	0.00858613
ENSGALG00000048815	5701.8	5.16801	35.9523	0.207369	24.9218	4.31671e-137	7.2961e-133
ENSGALG00000048623	3.44585	5.15529	35.6368	1.74879	2.94792	0.00319922	0.0299409
ENSGALG00000049548	72.8279	5.14694	35.4311	0.56383	9.12854	6.94323e-20	1.58587e-17
ENSGALG00000037819	3.41316	5.13897	35.2357	1.47016	3.49551	0.000473154	0.00678308
ENSGALG00000039964	908.207	5.11738	34.7123	0.287798	17.7811	9.89732e-71	2.78808e-67
ENSGALG00000051617	3.31866	5.09318	34.1351	1.65331	3.08059	0.00206589	0.0216075
ENSGALG00000050660	3.27686	5.08115	33.8515	1.62787	3.12135	0.00180023	0.0194301
ENSGALG00000047418	3.21676	5.05722	33.2948	1.51011	3.3489	0.000811325	0.0104044
ENSGALG00000053155	5.39432	5.02773	32.621	1.32187	3.80348	0.000142676	0.00253044
ENSGALG00000037842	3.12218	5.013	32.2897	1.52907	3.27847	0.00104373	0.0127006
ENSGALG00000052645	20.7261	4.99473	31.8834	0.881139	5.6685	1.44055e-08	8.08909e-07
ENSGALG00000052903	5.16976	4.98774	31.7293	1.33845	3.72652	0.000194142	0.00327157
ENSGALG00000053759	8.61972	4.9841	31.6492	1.22709	4.06173	4.87094e-05	0.00103348
ENSGALG00000052724	74.3062	4.98318	31.6292	0.447832	11.1273	9.23476e-29	4.59076e-26
ENSGALG00000048283	5.1341	4.96705	31.2774	1.33876	3.71017	0.000207119	0.00343882
ENSGALG00000050664	5.083	4.96191	31.1661	1.31998	3.75908	0.000170543	0.00293955
ENSGALG00000048550	4.99438	4.92728	30.427	1.37028	3.59581	0.00032338	0.00495087
ENSGALG00000013281	12.0315	4.92646	30.4098	1.00849	4.885	1.0343e-06	3.78393e-05
ENSGALG00000052347	2.89384	4.89736	29.8025	1.66987	2.93278	0.00335943	0.0311237
ENSGALG00000049118	2.86756	4.89097	29.6707	1.66115	2.94433	0.00323654	0.0301899
ENSGALG00000029040	2.85346	4.88486	29.5454	1.6576	2.94695	0.00320925	0.0300045
ENSGALG00000046594	2.84414	4.87522	29.3486	1.69463	2.87686	0.00401653	0.0355804
ENSGALG00000051891	8.14026	4.87465	29.337	1.48603	3.28032	0.00103689	0.0126356
ENSGALG00000031071	4.79527	4.8523	28.886	1.3577	3.57392	0.000351681	0.00532627
ENSGALG00000032558	4.73322	4.85211	28.8822	1.43939	3.37094	0.000749125	0.00976231
ENSGALG00000021353	2.78242	4.83992	28.6393	1.61541	2.9961	0.00273456	0.0264565
ENSGALG00000031578	2.67605	4.78964	27.6583	1.59795	2.99736	0.00272325	0.0263622
ENSGALG00000045901	4.47191	4.76839	27.2539	1.53092	3.11472	0.00184123	0.0197715
ENSGALG00000005435	22.7719	4.7613	27.1203	1.01833	4.6756	2.93098e-06	9.34708e-05
ENSGALG00000008741	4.40791	4.75519	27.0056	1.42454	3.33805	0.000843683	0.010732
ENSGALG00000048294	4.36044	4.7326	26.586	1.45955	3.2425	0.00118485	0.0139965
ENSGALG00000051167	7.15807	4.73228	26.5803	1.22497	3.8632	0.000111912	0.002065
ENSGALG00000053930	7.32241	4.72232	26.3973	1.2242	3.85746	0.000114571	0.00210715
ENSGALG00000046553	2.52647	4.70879	26.1509	1.66881	2.82165	0.00477779	0.0407903
ENSGALG00000004545	103.883	4.70864	26.1482	0.387043	12.1657	4.73526e-34	2.96428e-31
ENSGALG00000004446	2.41727	4.63674	24.877	1.64769	2.81409	0.00489155	0.0414178
ENSGALG00000006882	4.03226	4.62446	24.6661	1.52018	3.04204	0.00234981	0.0237269
ENSGALG00000032403	3.9888	4.60174	24.2807	1.55195	2.96513	0.00302553	0.0286806
ENSGALG00000037740	3.94953	4.58769	24.0454	1.45154	3.16056	0.00157468	0.0175216
ENSGALG00000051250	3.97301	4.56888	23.7339	1.48884	3.06874	0.0021496	0.022154
ENSGALG00000002152	3.95688	4.56848	23.7273	1.44823	3.15452	0.00160765	0.0178095
ENSGALG00000043947	339.142	4.55206	23.4589	0.368555	12.3511	4.80362e-35	3.38295e-32
ENSGALG00000042715	12.138	4.54057	23.2727	0.993895	4.56846	4.91326e-06	0.000146721
ENSGALG00000047967	3.76109	4.51182	22.8136	1.51194	2.98413	0.00284382	0.0273259
ENSGALG00000038426	3.64729	4.47235	22.1979	1.44127	3.10307	0.00191523	0.020321
ENSGALG00000053418	13.6506	4.46448	22.0772	1.04845	4.25817	2.06103e-05	0.000499076
ENSGALG00000046135	5.65141	4.45673	21.9588	1.45936	3.0539	0.00225886	0.0229305
ENSGALG00000014695	11.3936	4.45054	21.8648	1.02595	4.33797	1.43807e-05	0.000372223
ENSGALG00000000136	26.1241	4.44265	21.7457	0.670267	6.62819	3.39825e-11	2.9455e-09
ENSGALG00000049429	6.12888	4.43194	21.5847	1.28836	3.43999	0.000581738	0.00799393
ENSGALG00000052105	68.5341	4.41842	21.3834	0.41896	10.5462	5.29147e-26	2.07991e-23
ENSGALG00000051940	58.0073	4.40971	21.2546	0.513163	8.59319	8.45861e-18	1.70199e-15
ENSGALG00000047905	8.45366	4.40897	21.2438	1.13851	3.87259	0.000107683	0.00201112
ENSGALG00000029510	118.634	4.39123	20.9841	0.439142	9.99955	1.53084e-23	4.97582e-21
ENSGALG00000047207	7.99546	4.37136	20.6972	1.16645	3.74757	0.000178558	0.00305775
ENSGALG00000052217	23.5554	4.35587	20.4761	0.827633	5.26305	1.41684e-07	6.36901e-06
ENSGALG00000038574	65.9134	4.34891	20.3776	0.485247	8.96225	3.18108e-19	6.98267e-17
ENSGALG00000034806	233.376	4.31124	19.8524	1.00451	4.2919	1.77153e-05	0.000443591
ENSGALG00000010935	3.2954	4.3091	19.8229	1.53353	2.80993	0.00495525	0.0418768
ENSGALG00000013101	963.675	4.2578	19.1305	0.224879	18.9337	6.0169e-80	2.03395e-76
ENSGALG00000048880	42.4206	4.25389	19.0787	0.588167	7.23246	4.74327e-13	5.38059e-11
ENSGALG00000047135	56.8652	4.25061	19.0354	0.603224	7.04648	1.83496e-12	1.90273e-10
ENSGALG00000005502	3.11799	4.22229	18.6654	1.51186	2.79279	0.00522563	0.043445
ENSGALG00000042449	2.9775	4.16789	17.9747	1.50993	2.76032	0.00577449	0.0466541
ENSGALG00000009884	5.05644	4.16437	17.9308	1.31919	3.15676	0.00159532	0.0177047
ENSGALG00000049461	606.959	4.15187	17.7762	0.236909	17.5252	9.20253e-69	2.22202e-65
ENSGALG00000046657	69.5405	4.11912	17.3772	0.565212	7.28775	3.1518e-13	3.69957e-11
ENSGALG00000051582	60.2526	4.09946	17.1419	0.425348	9.6379	5.53061e-22	1.55797e-19
ENSGALG00000049789	2.86989	4.09818	17.1268	1.49296	2.74501	0.00605096	0.0482713
ENSGALG00000048390	20.2032	4.09323	17.0681	0.773575	5.29132	1.21438e-07	5.54744e-06
ENSGALG00000009452	236.501	4.05434	16.6141	0.248194	16.3353	5.53257e-60	1.03902e-56
ENSGALG00000049873	36.8769	4.05324	16.6015	0.569353	7.11903	1.08693e-12	1.19294e-10
ENSGALG00000005226	8.96413	4.01648	16.1839	0.967335	4.15211	3.29419e-05	0.000748366
ENSGALG00000054195	8.72295	4.0082	16.0912	1.06414	3.76662	0.000165472	0.00287147
ENSGALG00000010977	9.68865	4.0081	16.0901	1.16794	3.43178	0.000599627	0.0081799
ENSGALG00000050239	25.5617	4.00449	16.0498	0.706848	5.66527	1.46791e-08	8.21543e-07
ENSGALG00000004260	7.26094	3.99076	15.8978	1.28774	3.09903	0.00194156	0.020536
ENSGALG00000031826	4.27377	3.96789	15.6478	1.29673	3.05991	0.002214	0.0225973
ENSGALG00000028424	6.30802	3.95977	15.56	1.0952	3.61557	0.000299684	0.00464277
ENSGALG00000010259	4.20701	3.95038	15.459	1.3662	2.8915	0.00383402	0.034434
ENSGALG00000033902	38.3687	3.92829	15.2242	0.524663	7.48727	7.03206e-14	9.50847e-12
ENSGALG00000048929	99.2669	3.9248	15.1874	0.408466	9.60865	7.3506e-22	2.00387e-19
ENSGALG00000047227	117.481	3.92204	15.1584	1.14141	3.43615	0.000590038	0.00808825
ENSGALG00000029035	14.5863	3.88592	14.7836	0.932121	4.1689	3.06069e-05	0.000704697
ENSGALG00000011190	1950.05	3.878	14.7026	0.500386	7.75001	9.18836e-15	1.33881e-12
ENSGALG00000048383	17.874	3.86516	14.5723	0.929107	4.16008	3.18139e-05	0.000728616
ENSGALG00000019835	24.3652	3.86201	14.5405	0.76898	5.02225	5.10707e-07	2.03584e-05
ENSGALG00000044354	13.4075	3.84932	14.4132	0.880754	4.37049	1.23969e-05	0.000330494
ENSGALG00000048206	35.0183	3.84741	14.3942	0.477993	8.04909	8.34092e-16	1.31755e-13
ENSGALG00000043988	5.97219	3.84065	14.3268	1.32221	2.90471	0.00367589	0.0334031
ENSGALG00000020656	5.18464	3.77439	13.6837	1.22558	3.07967	0.00207233	0.0216079
ENSGALG00000009903	17.8722	3.76456	13.5908	0.822588	4.57648	4.72858e-06	0.00014323
ENSGALG00000035350	107.644	3.76248	13.5712	0.576744	6.52366	6.86133e-11	5.55272e-09
ENSGALG00000034458	8.57872	3.7293	13.2627	1.0978	3.39706	0.000681148	0.00906517
ENSGALG00000041342	10.4866	3.70748	13.0636	0.852299	4.34997	1.36153e-05	0.000356233
ENSGALG00000049464	26.7903	3.68251	12.8394	0.688767	5.34653	8.96575e-08	4.19776e-06
ENSGALG00000049716	196.21	3.67554	12.7776	0.517308	7.10512	1.20215e-12	1.30249e-10
ENSGALG00000050545	10.1912	3.66833	12.7138	1.20556	3.04283	0.00234362	0.0237055
ENSGALG00000048791	9.87318	3.64804	12.5363	0.868204	4.20183	2.64772e-05	0.000623282
ENSGALG00000050376	12.9089	3.64209	12.4847	0.929919	3.91657	8.98191e-05	0.00174097
ENSGALG00000045090	54.4877	3.62902	12.3722	0.551349	6.58208	4.63917e-11	3.88174e-09
ENSGALG00000045947	10.9204	3.61943	12.2901	1.09865	3.29443	0.000986198	0.0121567
ENSGALG00000052847	18.677	3.60231	12.1451	0.729387	4.93882	7.85975e-07	2.9653e-05
ENSGALG00000053863	6.82182	3.59553	12.0882	1.19847	3.0001	0.00269895	0.026172
ENSGALG00000047826	27.732	3.56643	11.8468	0.736376	4.84321	1.27755e-06	4.54592e-05
ENSGALG00000005544	4.48927	3.51163	11.4053	1.28311	2.73681	0.00620381	0.0490903
ENSGALG00000047927	35.3932	3.49054	11.2398	0.479806	7.2749	3.4667e-13	4.0133e-11
ENSGALG00000045085	4174.43	3.48485	11.1955	0.481313	7.24029	4.47727e-13	5.11316e-11
ENSGALG00000033787	36.8605	3.47891	11.1495	0.86293	4.03151	5.54201e-05	0.00115643
ENSGALG00000050250	15.0985	3.41448	10.6626	1.05579	3.23406	0.00122043	0.0143348
ENSGALG00000050857	30.1084	3.40855	10.6188	0.634405	5.37283	7.75108e-08	3.65808e-06
ENSGALG00000014962	119.352	3.40805	10.6151	0.477183	7.14202	9.19685e-13	1.02267e-10
ENSGALG00000041960	8.31324	3.40213	10.5717	1.00999	3.3685	0.000755785	0.00982637
ENSGALG00000031615	11.5048	3.38234	10.4276	0.790709	4.2776	1.88922e-05	0.000466155
ENSGALG00000051773	16.5136	3.3641	10.2966	0.903922	3.72167	0.000197906	0.00331942
ENSGALG00000030720	105.994	3.34143	10.1361	0.403023	8.29091	1.12385e-16	1.89953e-14
ENSGALG00000049450	472.534	3.33973	10.1242	0.43505	7.67666	1.63296e-14	2.31935e-12
ENSGALG00000016622	292.348	3.31788	9.97195	0.344401	9.63376	5.75848e-22	1.59557e-19
ENSGALG00000016142	425.521	3.30302	9.86976	0.788902	4.18685	2.82852e-05	0.000655797
ENSGALG00000051946	204.76	3.30216	9.86391	0.53793	6.13864	8.32305e-10	5.81307e-08
ENSGALG00000051748	246.818	3.29965	9.84679	0.401256	8.22331	1.9796e-16	3.3128e-14
ENSGALG00000007831	30.1604	3.29637	9.82439	0.720908	4.57252	4.81889e-06	0.000145445
ENSGALG00000015692	28.8794	3.29279	9.80005	0.847225	3.88656	0.000101676	0.00192877
ENSGALG00000053723	18.7091	3.24006	9.44836	0.688607	4.70525	2.53561e-06	8.27216e-05
ENSGALG00000052379	6.35619	3.23896	9.44111	1.05905	3.05835	0.00222559	0.0227018
ENSGALG00000011418	23.3911	3.23764	9.4325	0.726073	4.45911	8.23001e-06	0.000229923
ENSGALG00000010986	11.1115	3.23655	9.42539	0.789943	4.0972	4.18177e-05	0.000910828
ENSGALG00000053164	78.2378	3.22341	9.3399	0.477034	6.75718	1.40701e-11	1.28548e-09
ENSGALG00000052686	5.08974	3.17955	9.06025	1.14779	2.77016	0.00560289	0.0457488
ENSGALG00000003751	77.5357	3.16979	8.99914	0.466556	6.79401	1.0906e-11	1.01841e-09
ENSGALG00000053381	12.4515	3.16615	8.97645	0.838813	3.77455	0.000160295	0.00279887
ENSGALG00000011202	14.9812	3.16539	8.97176	0.708936	4.46499	8.00734e-06	0.000224817
ENSGALG00000005000	6484.46	3.16489	8.96867	0.237434	13.3295	1.55837e-40	1.64622e-37
ENSGALG00000019755	22.9941	3.14538	8.84818	0.668232	4.70702	2.51362e-06	8.21764e-05
ENSGALG00000049626	1354.64	3.13357	8.77605	0.265069	11.8217	3.01407e-32	1.75668e-29
ENSGALG00000046916	23.9198	3.1239	8.71739	1.01858	3.06692	0.00216276	0.022253
ENSGALG00000030229	12.1663	3.1181	8.68241	0.806236	3.86747	0.000109969	0.00203804
ENSGALG00000040794	187.083	3.11772	8.68017	0.477935	6.52333	6.87643e-11	5.55272e-09
ENSGALG00000042199	49.5209	3.11461	8.66148	0.554637	5.61559	1.95895e-08	1.05447e-06
ENSGALG00000050414	450.628	3.09642	8.55292	0.418821	7.39318	1.4336e-13	1.84967e-11
ENSGALG00000026033	12.261	3.08518	8.48656	1.05347	2.9286	0.00340492	0.0314309
ENSGALG00000047395	289.733	3.08295	8.47345	0.446612	6.90297	5.09277e-12	5.06341e-10
ENSGALG00000054578	25.6091	3.072	8.40936	0.721766	4.25622	2.07912e-05	0.000502737
ENSGALG00000033055	387.532	3.04968	8.2803	0.360495	8.45972	2.68026e-17	4.81933e-15
ENSGALG00000015290	15.0488	3.04822	8.27189	0.695908	4.3802	1.18569e-05	0.000318102
ENSGALG00000038884	291.186	3.04535	8.25549	0.39157	7.77729	7.40965e-15	1.1083e-12
ENSGALG00000002802	240.239	3.04519	8.25453	0.449165	6.77966	1.20458e-11	1.11256e-09
ENSGALG00000032887	110.372	3.01167	8.06499	0.439406	6.85397	7.18302e-12	6.89814e-10
ENSGALG00000048024	36.4777	3.01019	8.05671	0.498578	6.03756	1.56464e-09	1.06635e-07
ENSGALG00000053764	13.7997	3.00046	8.00257	0.853312	3.51625	0.000437683	0.00638835
ENSGALG00000050131	59.1099	2.98767	7.93194	0.43566	6.85781	6.99262e-12	6.79248e-10
ENSGALG00000050540	12.0154	2.98431	7.91344	0.768185	3.88488	0.000102381	0.00193779
ENSGALG00000013183	7.65696	2.9734	7.85386	0.921301	3.2274	0.00124923	0.014612
ENSGALG00000007408	239.441	2.96947	7.8325	0.348	8.53296	1.42653e-17	2.70913e-15
ENSGALG00000016591	5.92336	2.95	7.72747	1.0647	2.77073	0.00559304	0.0457347
ENSGALG00000040336	40.5732	2.94879	7.72103	0.447268	6.59289	4.31334e-11	3.62707e-09
ENSGALG00000006919	155.601	2.94826	7.71819	0.383561	7.68655	1.51151e-14	2.16505e-12
ENSGALG00000038559	102.874	2.94564	7.70418	0.521926	5.64379	1.66343e-08	9.15805e-07
ENSGALG00000005572	346.325	2.94448	7.69797	0.583668	5.04478	4.54038e-07	1.84475e-05
ENSGALG00000015410	10.6752	2.93583	7.65197	0.960588	3.05628	0.00224098	0.0228313
ENSGALG00000050334	12.3144	2.89758	7.45175	0.878317	3.29901	0.000970253	0.0120007
ENSGALG00000001244	8.21647	2.8866	7.39528	1.03095	2.79995	0.00511104	0.0428081
ENSGALG00000005843	27.6547	2.88209	7.37219	0.66001	4.36674	1.26114e-05	0.000335681
ENSGALG00000017197	26.976	2.86725	7.29671	0.515155	5.5658	2.60959e-08	1.36133e-06
ENSGALG00000039727	68.0518	2.85838	7.25203	0.431572	6.62319	3.51536e-11	3.00084e-09
ENSGALG00000007814	577.947	2.83929	7.15668	0.791044	3.58929	0.000331577	0.00506262
ENSGALG00000051068	2078.55	2.8293	7.10731	0.508002	5.56947	2.55519e-08	1.34123e-06
ENSGALG00000013723	5655.81	2.82855	7.10362	0.487219	5.80551	6.4169e-09	3.8874e-07
ENSGALG00000036687	6.52746	2.82422	7.08231	0.930057	3.03661	0.00239254	0.0241132
ENSGALG00000030767	8.0701	2.80989	7.0123	0.964216	2.91417	0.00356639	0.0327169
ENSGALG00000050428	28.624	2.80722	6.99934	0.788117	3.56193	0.000368137	0.00552108
ENSGALG00000009004	8.19304	2.80166	6.97242	1.00458	2.78889	0.00528889	0.0438152
ENSGALG00000045164	23.9882	2.79212	6.92647	0.571395	4.8865	1.02646e-06	3.76338e-05
ENSGALG00000050091	11.6297	2.78357	6.88555	0.836137	3.32909	0.000871313	0.0109821
ENSGALG00000048818	47.1175	2.78203	6.87818	0.602199	4.61978	3.84148e-06	0.000119354
ENSGALG00000050515	93.6411	2.76944	6.81841	0.603541	4.58865	4.46125e-06	0.000136355
ENSGALG00000015034	8.87903	2.76475	6.79631	0.845221	3.27104	0.00107153	0.0129828
ENSGALG00000052494	46.4933	2.75837	6.76632	0.439662	6.27384	3.52253e-10	2.57739e-08
ENSGALG00000052094	24.6493	2.7562	6.75614	0.698955	3.94331	8.0364e-05	0.00158203
ENSGALG00000000820	339.762	2.75035	6.72882	0.400315	6.87048	6.39852e-12	6.26815e-10
ENSGALG00000051661	83.3159	2.73637	6.6639	0.426076	6.42226	1.34269e-10	1.04102e-08
ENSGALG00000016455	20.3414	2.72269	6.60102	0.886862	3.07003	0.00214039	0.022113
ENSGALG00000050179	393.942	2.71476	6.56482	0.403685	6.72493	1.75677e-11	1.58785e-09
ENSGALG00000051591	65.3061	2.71268	6.55539	0.642572	4.2216	2.42576e-05	0.000579917
ENSGALG00000027247	221.585	2.70103	6.50264	0.485082	5.56819	2.57406e-08	1.34696e-06
ENSGALG00000048767	327.368	2.69819	6.48986	0.36365	7.41973	1.17359e-13	1.54969e-11
ENSGALG00000030888	104.364	2.68529	6.43208	0.443057	6.06081	1.35435e-09	9.3054e-08
ENSGALG00000032098	22.0269	2.64718	6.26443	0.620882	4.26359	2.01171e-05	0.000492069
ENSGALG00000002671	9.41225	2.63519	6.21255	0.880098	2.9942	0.00275169	0.0265918
ENSGALG00000047475	9.59418	2.63053	6.19252	0.790004	3.32977	0.000869192	0.0109717
ENSGALG00000031714	12.0797	2.62861	6.18429	0.831423	3.16158	0.00156918	0.0174789
ENSGALG00000051274	72.145	2.61591	6.13011	0.457914	5.71267	1.11217e-08	6.39384e-07
ENSGALG00000015356	1390.45	2.61562	6.12884	0.184672	14.1635	1.54017e-45	2.16933e-42
ENSGALG00000051153	11.9587	2.61208	6.11386	0.810188	3.22405	0.00126392	0.0147635
ENSGALG00000045876	15.0914	2.60639	6.08978	0.882016	2.95504	0.00312633	0.029438
ENSGALG00000045612	73.0249	2.59968	6.06151	0.403765	6.43859	1.20589e-10	9.47995e-09
ENSGALG00000053513	11.7459	2.59483	6.04119	0.647852	4.00529	6.19418e-05	0.00126442
ENSGALG00000016881	673.021	2.59463	6.04036	0.430314	6.02964	1.6433e-09	1.11547e-07
ENSGALG00000050125	155.102	2.58403	5.99614	0.394104	6.55673	5.50017e-11	4.5795e-09
ENSGALG00000016400	512.284	2.58151	5.98564	0.437464	5.90107	3.61159e-09	2.30141e-07
ENSGALG00000044327	10.2433	2.57719	5.96776	0.855712	3.01175	0.00259749	0.0254312
ENSGALG00000005688	789.083	2.57593	5.96255	0.287717	8.95298	3.46019e-19	7.49796e-17
ENSGALG00000028659	11.7209	2.56941	5.93567	0.655679	3.9187	8.90285e-05	0.00172762
ENSGALG00000010137	18.9704	2.55811	5.88937	0.546818	4.67818	2.89439e-06	9.26533e-05
ENSGALG00000014030	14.3994	2.55664	5.88334	0.597512	4.2788	1.87902e-05	0.000464996
ENSGALG00000038000	418.903	2.54238	5.8255	0.301137	8.4426	3.10349e-17	5.5216e-15
ENSGALG00000051803	6.11779	2.53504	5.79591	0.87211	2.90678	0.00365167	0.0332546
ENSGALG00000001094	28.7987	2.52966	5.77435	0.76987	3.28583	0.00101684	0.012436
ENSGALG00000048054	75.4574	2.51613	5.72047	0.435732	5.77449	7.71844e-09	4.62614e-07
ENSGALG00000007324	34.4915	2.50916	5.69288	0.464229	5.405	6.48067e-08	3.12241e-06
ENSGALG00000031373	10.6249	2.50683	5.68371	0.730281	3.43269	0.000597616	0.00815906
ENSGALG00000048338	122.856	2.50473	5.67543	0.445381	5.62379	1.86809e-08	1.00877e-06
ENSGALG00000000438	609.066	2.48575	5.60124	0.229834	10.8154	2.90993e-27	1.29431e-24
ENSGALG00000054874	24.4023	2.48516	5.59896	0.719059	3.45613	0.000547999	0.00763585
ENSGALG00000029532	6.97473	2.48494	5.59812	0.880686	2.8216	0.00477851	0.0407903
ENSGALG00000053052	86.7358	2.47251	5.55008	0.431599	5.72871	1.01196e-08	5.95965e-07
ENSGALG00000040371	3613.98	2.46371	5.51634	0.489378	5.03437	4.79418e-07	1.92932e-05
ENSGALG00000009050	129	2.46328	5.5147	0.547524	4.49895	6.82904e-06	0.000194974
ENSGALG00000032836	1100.31	2.45965	5.50082	0.205159	11.989	4.0584e-33	2.44982e-30
ENSGALG00000023781	30.2629	2.45414	5.47987	0.697207	3.51996	0.000431608	0.00631418
ENSGALG00000047398	16.5364	2.44276	5.43681	0.698438	3.49746	0.000469707	0.00675084
ENSGALG00000000839	141.143	2.4325	5.39828	0.386388	6.29549	3.06422e-10	2.27155e-08
ENSGALG00000008896	21.4602	2.43183	5.39578	0.766742	3.17164	0.00151581	0.0170807
ENSGALG00000027793	11.4678	2.41621	5.33768	0.749946	3.22185	0.00127365	0.0148566
ENSGALG00000012260	20.5412	2.41469	5.33206	0.757171	3.1891	0.00142716	0.0162876
ENSGALG00000001459	3678.63	2.41436	5.33084	0.192468	12.5442	4.27545e-36	3.61319e-33
ENSGALG00000052132	16.0868	2.40062	5.2803	0.70683	3.39632	0.000682984	0.00908245
ENSGALG00000038760	15.1301	2.39541	5.26126	0.638558	3.75128	0.000175933	0.00301584
ENSGALG00000025602	11.9174	2.39379	5.25538	0.703566	3.40237	0.000668031	0.00892574
ENSGALG00000053708	968.143	2.39158	5.24732	0.224412	10.6571	1.61574e-26	6.66078e-24
ENSGALG00000008704	96.2271	2.38989	5.24116	0.617084	3.87287	0.000107559	0.00201102
ENSGALG00000014501	32.8595	2.38584	5.22649	0.494746	4.82236	1.41868e-06	4.96449e-05
ENSGALG00000013124	68.1374	2.38268	5.21505	0.488033	4.88221	1.04902e-06	3.82948e-05
ENSGALG00000008552	23.051	2.37653	5.19288	0.709968	3.34738	0.000815792	0.0104538
ENSGALG00000013234	29.415	2.37087	5.17254	0.611465	3.87737	0.000105593	0.00198967
ENSGALG00000011734	30.8906	2.36728	5.15969	0.756114	3.13086	0.00174297	0.0188965
ENSGALG00000054241	25.7243	2.36532	5.15268	0.540315	4.37768	1.19951e-05	0.000321301
ENSGALG00000010864	234.476	2.34941	5.09614	0.44826	5.24116	1.59567e-07	7.1161e-06
ENSGALG00000010812	19.1353	2.34823	5.09197	0.513638	4.57175	4.83671e-06	0.000145722
ENSGALG00000032614	253.446	2.3374	5.05392	0.39244	5.95608	2.58363e-09	1.69258e-07
ENSGALG00000053649	94.2522	2.31544	4.97757	0.315547	7.33787	2.17021e-13	2.65803e-11
ENSGALG00000026092	44.7255	2.31171	4.9647	0.768809	3.00687	0.00263954	0.0256972
ENSGALG00000049665	40.0912	2.30054	4.92644	0.517943	4.4417	8.92518e-06	0.000246896
ENSGALG00000013057	1185.82	2.29872	4.92021	0.427876	5.37239	7.76979e-08	3.65808e-06
ENSGALG00000011646	96.674	2.29811	4.91814	0.332809	6.9052	5.01343e-12	5.01402e-10
ENSGALG00000050229	120.393	2.29219	4.89797	0.308049	7.44098	9.99425e-14	1.3301e-11
ENSGALG00000049724	24.6548	2.29138	4.89523	0.56349	4.0664	4.77449e-05	0.00101892
ENSGALG00000035392	31.3833	2.28143	4.8616	0.611373	3.73165	0.00019023	0.00321848
ENSGALG00000014585	6742.58	2.27954	4.85524	0.469169	4.85868	1.18168e-06	4.23151e-05
ENSGALG00000009429	55.3497	2.27805	4.85023	0.59626	3.82057	0.000133144	0.00237886
ENSGALG00000007713	1347.45	2.27608	4.84362	0.369914	6.15301	7.60238e-10	5.35398e-08
ENSGALG00000048671	1251.75	2.27433	4.83772	0.441852	5.14726	2.6432e-07	1.12816e-05
ENSGALG00000009803	80.569	2.271	4.82658	0.521262	4.35674	1.32017e-05	0.000347562
ENSGALG00000021869	325.389	2.26959	4.82188	0.353786	6.41516	1.40679e-10	1.0808e-08
ENSGALG00000015362	54.9967	2.26897	4.8198	0.558608	4.06184	4.86882e-05	0.00103348
ENSGALG00000002298	60.6557	2.26454	4.805	0.543595	4.16585	3.10191e-05	0.000711378
ENSGALG00000053479	16.1532	2.26423	4.80397	0.720967	3.14054	0.00168637	0.0184247
ENSGALG00000047313	62.6094	2.25925	4.78742	0.568762	3.97222	7.12046e-05	0.00142258
ENSGALG00000029811	661.735	2.25724	4.78075	0.241222	9.3575	8.16459e-21	2.02938e-18
ENSGALG00000050206	16.2134	2.25681	4.77935	0.754145	2.99255	0.00276661	0.0266902
ENSGALG00000053296	654.699	2.24957	4.75542	0.543288	4.14067	3.46297e-05	0.000781457
ENSGALG00000007252	242.79	2.24799	4.75019	0.381053	5.89941	3.64802e-09	2.30932e-07
ENSGALG00000054409	20.6587	2.24467	4.73928	0.514453	4.36322	1.28164e-05	0.000339312
ENSGALG00000052122	43.1157	2.24299	4.73377	0.770402	2.91146	0.00359748	0.0329414
ENSGALG00000046156	79.0955	2.23651	4.71256	0.377384	5.92636	3.09733e-09	1.99813e-07
ENSGALG00000052285	15.356	2.22734	4.6827	0.775325	2.87279	0.0040687	0.0359671
ENSGALG00000011532	27.0571	2.21169	4.63218	0.483908	4.57048	4.86602e-06	0.000145825
ENSGALG00000009289	27.9912	2.21019	4.62737	0.577583	3.82663	0.000129912	0.00233841
ENSGALG00000003863	480.43	2.20251	4.60278	0.391178	5.63045	1.79738e-08	9.7998e-07
ENSGALG00000043591	13.0752	2.1967	4.58429	0.64697	3.39537	0.000685371	0.00909723
ENSGALG00000011897	1426.55	2.18543	4.54862	0.230471	9.48246	2.48359e-21	6.36026e-19
ENSGALG00000046754	34.0334	2.18403	4.54421	0.483286	4.51912	6.20969e-06	0.000178801
ENSGALG00000048246	116.472	2.17615	4.51946	0.505325	4.30644	1.65905e-05	0.00041666
ENSGALG00000005657	2590.77	2.17446	4.51417	0.446492	4.8701	1.11542e-06	4.03703e-05
ENSGALG00000005253	140.689	2.17105	4.5035	0.236401	9.18375	4.16352e-20	1.00531e-17
ENSGALG00000006368	44.5602	2.16739	4.49209	0.401799	5.39421	6.88272e-08	3.29428e-06
ENSGALG00000010391	206.26	2.15109	4.44163	0.577766	3.72311	0.000196781	0.00330945
ENSGALG00000037223	98.7397	2.1492	4.43582	0.465325	4.61871	3.86128e-06	0.000119749
ENSGALG00000054822	5714.64	2.14495	4.42278	0.212276	10.1046	5.27265e-24	1.78237e-21
ENSGALG00000037295	16.0201	2.13647	4.39684	0.65455	3.26402	0.00109842	0.0131702
ENSGALG00000050854	22.5168	2.13568	4.39445	0.544375	3.92318	8.73873e-05	0.00169968
ENSGALG00000044709	61.388	2.11913	4.34432	0.46767	4.53125	5.8637e-06	0.000169997
ENSGALG00000047503	8.67215	2.10738	4.30908	0.726066	2.90247	0.00370238	0.0335897
ENSGALG00000038612	12.4464	2.10506	4.30214	0.659078	3.19394	0.00140345	0.0160892
ENSGALG00000051184	120.777	2.10248	4.29446	0.270399	7.77545	7.51777e-15	1.11461e-12
ENSGALG00000042001	2865.09	2.1021	4.29335	0.388282	5.41386	6.16793e-08	3.00433e-06
ENSGALG00000008733	371.773	2.09887	4.28375	0.309142	6.78935	1.12644e-11	1.0461e-09
ENSGALG00000006638	304.247	2.08824	4.2523	0.294957	7.07983	1.44326e-12	1.52463e-10
ENSGALG00000040493	445.801	2.08743	4.24991	0.36537	5.71319	1.10876e-08	6.39384e-07
ENSGALG00000046643	17.2208	2.08585	4.24526	0.585675	3.56145	0.000368813	0.00552141
ENSGALG00000014754	214.251	2.08583	4.2452	0.412915	5.05149	4.38379e-07	1.79842e-05
ENSGALG00000050441	895.939	2.07743	4.22054	0.453342	4.58247	4.59514e-06	0.000139941
ENSGALG00000022871	10241.6	2.05972	4.16905	0.242433	8.49602	1.96195e-17	3.64405e-15
ENSGALG00000041054	16.5215	2.05178	4.14617	0.723513	2.83586	0.00457026	0.0395691
ENSGALG00000029944	320.277	2.05035	4.14206	0.473666	4.32868	1.50004e-05	0.000383566
ENSGALG00000054382	10.6655	2.04907	4.13838	0.659998	3.10466	0.00190499	0.0202377
ENSGALG00000005839	78.313	2.04553	4.12825	0.424477	4.81894	1.44322e-06	5.02954e-05
ENSGALG00000050116	241.101	2.04241	4.11934	0.369886	5.52174	3.35659e-08	1.70883e-06
ENSGALG00000029401	61.9341	2.04146	4.11661	0.410472	4.97343	6.57775e-07	2.50964e-05
ENSGALG00000010125	27.8975	2.03788	4.10642	0.564141	3.61236	0.000303418	0.00469202
ENSGALG00000047182	84.6634	2.0356	4.09994	0.484551	4.20101	2.65726e-05	0.000624659
ENSGALG00000008378	534.678	2.0332	4.09312	0.297343	6.8379	8.03624e-12	7.67393e-10
ENSGALG00000008759	99.7389	2.01696	4.0473	0.472308	4.27043	1.95097e-05	0.000478596
ENSGALG00000008006	22.4509	2.01588	4.04426	0.687088	2.93394	0.00334688	0.0310478
ENSGALG00000003849	185.368	2.01049	4.02919	0.545763	3.68381	0.000229772	0.00374504
ENSGALG00000052932	71.6418	2.00894	4.02487	0.281901	7.12642	1.03015e-12	1.13801e-10
ENSGALG00000012872	37.1456	2.00871	4.02422	0.476421	4.21624	2.48405e-05	0.000592177
ENSGALG00000012628	58.1412	2.0087	4.02419	0.43957	4.56969	4.88451e-06	0.00014612
ENSGALG00000008447	162.928	2.00561	4.01558	0.476428	4.20968	2.55733e-05	0.000607078
ENSGALG00000042452	2720.6	2.00155	4.00431	0.236247	8.47228	2.40632e-17	4.42083e-15
ENSGALG00000012015	21.6041	1.99309	3.98089	0.629857	3.16435	0.00155429	0.0173633
ENSGALG00000044388	112.922	1.9916	3.97677	0.274172	7.26405	3.75668e-13	4.31942e-11
ENSGALG00000041854	57.6885	1.98051	3.94634	0.477866	4.1445	3.40561e-05	0.000771603
ENSGALG00000026914	24.263	1.97874	3.94148	0.653678	3.02709	0.00246923	0.0245938
ENSGALG00000014958	27.3628	1.9639	3.90116	0.47416	4.14185	3.44513e-05	0.000778469
ENSGALG00000037336	573.048	1.9626	3.89765	0.424676	4.62141	3.81142e-06	0.000118638
ENSGALG00000016788	23.1317	1.96205	3.89615	0.681362	2.8796	0.00398182	0.0353656
ENSGALG00000053112	38.1605	1.96041	3.89173	0.541504	3.62031	0.000294249	0.00456694
ENSGALG00000000141	6490.27	1.9507	3.86562	0.320848	6.07983	1.20314e-09	8.33419e-08
ENSGALG00000043185	28.9989	1.94496	3.85026	0.657808	2.95673	0.00310925	0.0293098
ENSGALG00000054890	10.409	1.94478	3.84978	0.703223	2.76552	0.00568325	0.0462486
ENSGALG00000012197	1804.66	1.94304	3.84514	0.191725	10.1345	3.88358e-24	1.3396e-21
ENSGALG00000037851	42.036	1.93992	3.83684	0.58093	3.33933	0.00083981	0.0107128
ENSGALG00000046905	33.2904	1.93075	3.81253	0.499591	3.86466	0.000111244	0.00205491
ENSGALG00000015712	182.029	1.92917	3.80837	0.549745	3.50921	0.000449433	0.00652044
ENSGALG00000030571	325.352	1.92396	3.79464	0.458498	4.19623	2.71397e-05	0.00063446
ENSGALG00000041922	43.8638	1.92251	3.79081	0.398427	4.82524	1.39836e-06	4.90353e-05
ENSGALG00000016507	399.985	1.91752	3.77773	0.340761	5.62718	1.83183e-08	9.92358e-07
ENSGALG00000005217	1571.66	1.91396	3.76843	0.288847	6.62622	3.44387e-11	2.96981e-09
ENSGALG00000016964	720.398	1.9109	3.76043	0.49329	3.87378	0.00010716	0.00200579
ENSGALG00000016707	42.9346	1.90776	3.75227	0.47139	4.0471	5.18556e-05	0.00109013
ENSGALG00000007003	13.3023	1.89673	3.72367	0.677386	2.80007	0.00510923	0.0428081
ENSGALG00000049603	21.7669	1.88876	3.70316	0.516057	3.65997	0.000252243	0.00404115
ENSGALG00000039205	44.0581	1.88433	3.69181	0.489744	3.84758	0.000119292	0.00217975
ENSGALG00000010770	1581.25	1.87863	3.67725	0.360486	5.21137	1.87452e-07	8.27235e-06
ENSGALG00000003123	38.1196	1.87798	3.67561	0.56327	3.33408	0.00085583	0.0108354
ENSGALG00000006415	70.7097	1.87721	3.67364	0.410697	4.57078	4.85908e-06	0.000145825
ENSGALG00000015528	106.478	1.87283	3.66249	0.341772	5.47974	4.25939e-08	2.13627e-06
ENSGALG00000044569	23.7207	1.86731	3.64851	0.467337	3.99564	6.45199e-05	0.00130914
ENSGALG00000046616	71.1754	1.85533	3.61834	0.365526	5.07577	3.85936e-07	1.5988e-05
ENSGALG00000008784	30.0026	1.85404	3.61511	0.50878	3.6441	0.000268334	0.00423457
ENSGALG00000043302	70.4691	1.85244	3.61111	0.466345	3.97226	7.11939e-05	0.00142258
ENSGALG00000007945	14.0126	1.85034	3.60585	0.568188	3.25656	0.0011277	0.0134723
ENSGALG00000015152	193.738	1.84799	3.59998	0.30042	6.15134	7.68289e-10	5.38822e-08
ENSGALG00000053177	14.7962	1.84793	3.59983	0.620528	2.978	0.00290141	0.0277687
ENSGALG00000012834	9021.28	1.84779	3.59949	0.174183	10.6083	2.7255e-26	1.09682e-23
ENSGALG00000036395	219.756	1.84588	3.59472	0.364044	5.07049	3.96797e-07	1.63977e-05
ENSGALG00000001486	229.005	1.84454	3.59138	0.392148	4.70368	2.55519e-06	8.28942e-05
ENSGALG00000022750	81.2615	1.83774	3.57449	0.508721	3.61246	0.0003033	0.00469202
ENSGALG00000003106	67.7279	1.83656	3.57156	0.443351	4.14245	3.4362e-05	0.000777493
ENSGALG00000047657	17.7169	1.836	3.57018	0.502973	3.65029	0.000261948	0.00415723
ENSGALG00000001857	37.096	1.83552	3.56901	0.560016	3.27763	0.00104684	0.0127293
ENSGALG00000009963	60.4373	1.82654	3.54685	0.381879	4.78303	1.72674e-06	5.93199e-05
ENSGALG00000012357	256.598	1.82385	3.54025	0.446792	4.0821	4.46301e-05	0.000960939
ENSGALG00000010311	110.414	1.81887	3.52805	0.46444	3.91627	8.99314e-05	0.00174115
ENSGALG00000042767	278.53	1.81807	3.52609	0.249631	7.28301	3.26455e-13	3.80534e-11
ENSGALG00000002132	14.7165	1.81575	3.52044	0.577953	3.1417	0.00167971	0.0183876
ENSGALG00000028982	2192.49	1.81483	3.51818	0.427267	4.24753	2.16142e-05	0.000520405
ENSGALG00000043654	324.784	1.81414	3.51651	0.406729	4.46033	8.18351e-06	0.000229003
ENSGALG00000016811	1537.32	1.81356	3.5151	0.317164	5.71807	1.0774e-08	6.23636e-07
ENSGALG00000051677	27.1477	1.81117	3.50927	0.510421	3.54839	0.000387599	0.00573661
ENSGALG00000052514	10279.4	1.80272	3.48878	0.458228	3.93412	8.35015e-05	0.00163161
ENSGALG00000000251	53.7569	1.79845	3.47847	0.439779	4.08945	4.32395e-05	0.000935767
ENSGALG00000050313	78.8018	1.79209	3.46316	0.296519	6.04376	1.50568e-09	1.03032e-07
ENSGALG00000036111	218.429	1.79052	3.4594	0.315831	5.66923	1.43439e-08	8.08134e-07
ENSGALG00000003677	24.4653	1.78857	3.45472	0.647069	2.76411	0.00570791	0.0463377
ENSGALG00000001172	142.164	1.78373	3.44315	0.301937	5.90761	3.47103e-09	2.2307e-07
ENSGALG00000007038	30.363	1.77691	3.42692	0.579555	3.06599	0.00216948	0.0222909
ENSGALG00000011222	83.844	1.77593	3.42458	0.423655	4.19192	2.76604e-05	0.000643961
ENSGALG00000026081	1018.19	1.77517	3.42279	0.351686	5.04761	4.47366e-07	1.82202e-05
ENSGALG00000055140	15.1563	1.76177	3.39114	0.603276	2.92034	0.00349649	0.0321883
ENSGALG00000011283	52.9862	1.75167	3.36748	0.555269	3.15463	0.00160701	0.0178095
ENSGALG00000016522	12.5574	1.75088	3.36563	0.610664	2.86717	0.00414163	0.0364593
ENSGALG00000035726	151.552	1.74646	3.35534	0.428909	4.07186	4.66388e-05	0.00100037
ENSGALG00000048624	507.094	1.73745	3.33444	0.281239	6.17784	6.4986e-10	4.6151e-08
ENSGALG00000052451	81.0115	1.7363	3.33179	0.424845	4.0869	4.37181e-05	0.000943709
ENSGALG00000004859	4735.98	1.73628	3.33176	0.392562	4.42296	9.7357e-06	0.000267131
ENSGALG00000015028	26.1209	1.73539	3.32969	0.511978	3.38957	0.000700018	0.0092291
ENSGALG00000027526	122.026	1.73488	3.32851	0.298472	5.81252	6.15382e-09	3.75494e-07
ENSGALG00000015179	1133.88	1.73478	3.32829	0.524813	3.30552	0.000947991	0.0117903
ENSGALG00000031274	16.3053	1.72976	3.31672	0.624336	2.77055	0.00559611	0.0457377
ENSGALG00000012595	85.6061	1.72968	3.31653	0.298693	5.79082	7.00445e-09	4.22819e-07
ENSGALG00000040995	29.48	1.72955	3.31625	0.410046	4.21795	2.46536e-05	0.000588552
ENSGALG00000002105	42.8044	1.72725	3.31095	0.422539	4.08778	4.35519e-05	0.000941322
ENSGALG00000047129	38.2713	1.72478	3.3053	0.433135	3.98209	6.83107e-05	0.00137451
ENSGALG00000046353	307.06	1.71929	3.29275	0.225605	7.6208	2.52105e-14	3.55091e-12
ENSGALG00000050553	158.276	1.71794	3.28966	0.278322	6.17248	6.72255e-10	4.75417e-08
ENSGALG00000044935	71.1635	1.71766	3.28903	0.343363	5.00248	5.65989e-07	2.22939e-05
ENSGALG00000027305	81.5368	1.71672	3.28689	0.54731	3.13665	0.00170887	0.0185985
ENSGALG00000014821	38.5961	1.71451	3.28186	0.521423	3.28814	0.00100851	0.012361
ENSGALG00000050668	43.267	1.71384	3.28032	0.476488	3.59681	0.000322141	0.00494086
ENSGALG00000010500	25.1949	1.7119	3.27591	0.622802	2.7487	0.00598322	0.0478601
ENSGALG00000052177	29.4857	1.71018	3.27203	0.621802	2.75037	0.00595282	0.0476846
ENSGALG00000004613	225.818	1.70963	3.27077	0.322237	5.3055	1.12362e-07	5.1748e-06
ENSGALG00000054172	523.291	1.70839	3.26795	0.227689	7.50317	6.22944e-14	8.49112e-12
ENSGALG00000012292	104.71	1.70003	3.24908	0.393001	4.32577	1.51999e-05	0.000386911
ENSGALG00000014743	19.8066	1.69575	3.23945	0.562658	3.01382	0.00257982	0.0252924
ENSGALG00000047952	615.984	1.69563	3.23919	0.290146	5.84406	5.09425e-09	3.16555e-07
ENSGALG00000025906	31.6239	1.69302	3.23334	0.487233	3.47477	0.000511288	0.00724982
ENSGALG00000049978	72.4779	1.69239	3.23192	0.492875	3.43371	0.00059538	0.0081351
ENSGALG00000031862	92.0188	1.69041	3.22748	0.449411	3.76138	0.00016898	0.00292334
ENSGALG00000054726	97.5269	1.68575	3.21707	0.459972	3.66489	0.000247443	0.00398253
ENSGALG00000001645	35.9213	1.68513	3.2157	0.519708	3.24246	0.00118501	0.0139965
ENSGALG00000002579	224.602	1.68106	3.20664	0.271201	6.19858	5.69754e-10	4.0805e-08
ENSGALG00000038806	16.3479	1.67779	3.19938	0.568469	2.95142	0.00316312	0.0297017
ENSGALG00000004336	148.098	1.67572	3.19479	0.361987	4.62923	3.67027e-06	0.00011488
ENSGALG00000034907	106.873	1.67294	3.18864	0.327024	5.11565	3.12665e-07	1.31459e-05
ENSGALG00000032534	93.7809	1.66758	3.17682	0.33997	4.9051	9.33821e-07	3.45371e-05
ENSGALG00000032820	47.0814	1.66695	3.17543	0.445389	3.74268	0.000182067	0.00311153
ENSGALG00000053458	14.675	1.66535	3.17191	0.582262	2.86014	0.00423453	0.0371106
ENSGALG00000023780	70.1664	1.65958	3.15924	0.391869	4.23503	2.2852e-05	0.000548642
ENSGALG00000050753	233.105	1.65495	3.14912	0.236816	6.98832	2.78196e-12	2.84974e-10
ENSGALG00000012462	272.721	1.65478	3.14875	0.430785	3.84131	0.000122381	0.00222417
ENSGALG00000010902	125.879	1.64771	3.13337	0.314254	5.24325	1.5777e-07	7.05459e-06
ENSGALG00000008911	87.8997	1.64626	3.13021	0.545931	3.01551	0.00256546	0.0252541
ENSGALG00000050294	410.406	1.64577	3.12914	0.377465	4.36005	1.30033e-05	0.000342874
ENSGALG00000041621	36925.6	1.64141	3.1197	0.343801	4.77429	1.80339e-06	6.15775e-05
ENSGALG00000032428	260.895	1.63978	3.11618	0.554119	2.95926	0.00308382	0.0291188
ENSGALG00000040833	592.51	1.63763	3.11155	0.480425	3.40871	0.000652702	0.00875553
ENSGALG00000012830	59.2472	1.63611	3.10827	0.417006	3.92348	8.72808e-05	0.00169968
ENSGALG00000049561	26.7333	1.63604	3.10811	0.576938	2.83573	0.00457215	0.0395691
ENSGALG00000015056	178.021	1.63312	3.10183	0.374227	4.36398	1.27716e-05	0.000338879
ENSGALG00000037737	705.558	1.63053	3.09626	0.171085	9.53049	1.56536e-21	4.19964e-19
ENSGALG00000050315	1031.68	1.62608	3.08673	0.288692	5.63258	1.77538e-08	9.71114e-07
ENSGALG00000032862	113.129	1.62198	3.07798	0.408457	3.971	7.15713e-05	0.00142821
ENSGALG00000015573	135.833	1.62049	3.07479	0.345726	4.6872	2.76962e-06	8.9086e-05
ENSGALG00000039411	110.648	1.61846	3.07048	0.363764	4.44921	8.61877e-06	0.000239596
ENSGALG00000020554	17.687	1.61761	3.06865	0.569306	2.84137	0.00449208	0.039016
ENSGALG00000018702	428.814	1.61523	3.06361	0.170169	9.49195	2.26754e-21	5.8963e-19
ENSGALG00000034751	254.164	1.61403	3.06105	0.402427	4.01073	6.05313e-05	0.00124313
ENSGALG00000046393	61.4363	1.6134	3.05972	0.509332	3.16768	0.00153659	0.0172567
ENSGALG00000003464	113.906	1.61205	3.05686	0.42864	3.76085	0.000169338	0.00292355
ENSGALG00000050645	74.741	1.60757	3.04738	0.419486	3.83224	0.000126982	0.00229546
ENSGALG00000046212	165.571	1.59973	3.03087	0.51571	3.102	0.0019222	0.0203821
ENSGALG00000027520	130.885	1.59504	3.02103	0.272897	5.84485	5.07031e-09	3.1623e-07
ENSGALG00000007546	122.773	1.58762	3.00553	0.400034	3.96871	7.22615e-05	0.00144029
ENSGALG00000006388	433.154	1.58728	3.00482	0.485789	3.26742	0.00108531	0.0130562
ENSGALG00000009479	1004.82	1.58206	2.99398	0.529812	2.98608	0.00282575	0.0271677
ENSGALG00000044424	19.7623	1.58143	2.99266	0.495304	3.19285	0.00140878	0.0161323
ENSGALG00000048370	56.1429	1.58062	2.99098	0.32867	4.80913	1.51588e-06	5.26106e-05
ENSGALG00000050713	76.6534	1.57883	2.98728	0.275964	5.72117	1.05795e-08	6.20887e-07
ENSGALG00000049356	188.465	1.57588	2.98116	0.555918	2.83472	0.00458653	0.0396732
ENSGALG00000007920	112.477	1.57527	2.97992	0.402274	3.91593	9.0058e-05	0.0017416
ENSGALG00000023395	61.4904	1.56837	2.96568	0.424028	3.69873	0.000216677	0.00357994
ENSGALG00000012045	49.9883	1.55837	2.9452	0.406137	3.83705	0.000124521	0.00225822
ENSGALG00000026396	4764.32	1.55831	2.94508	0.220798	7.05763	1.69371e-12	1.7671e-10
ENSGALG00000029820	83.9449	1.55442	2.93716	0.329795	4.7133	2.4374e-06	7.98391e-05
ENSGALG00000014455	84.2432	1.55104	2.93028	0.512271	3.02777	0.00246365	0.0245938
ENSGALG00000002123	48.4892	1.55052	2.92922	0.330534	4.69095	2.71945e-06	8.77179e-05
ENSGALG00000006351	563.029	1.54794	2.92399	0.308135	5.02357	5.07205e-07	2.02666e-05
ENSGALG00000039102	38.949	1.54463	2.91728	0.482455	3.2016	0.00136669	0.0157248
ENSGALG00000041708	867.498	1.54103	2.91003	0.230097	6.69732	2.12283e-11	1.90852e-09
ENSGALG00000054240	44.5299	1.53679	2.90149	0.323284	4.75369	1.99732e-06	6.71244e-05
ENSGALG00000031735	162.756	1.53133	2.89053	0.422378	3.6255	0.000288398	0.00448849
ENSGALG00000029566	30.8168	1.53029	2.88844	0.507165	3.01734	0.00255	0.0251649
ENSGALG00000008780	2274.41	1.52992	2.88769	0.198003	7.72673	1.1034e-14	1.59399e-12
ENSGALG00000012076	284.817	1.5297	2.88725	0.459153	3.33156	0.000863602	0.0109093
ENSGALG00000038649	294.739	1.52791	2.88367	0.280451	5.44802	5.09327e-08	2.52453e-06
ENSGALG00000010903	80.4592	1.52143	2.87075	0.394954	3.85216	0.000117079	0.00214628
ENSGALG00000006958	502.934	1.51928	2.86647	0.272202	5.58144	2.38539e-08	1.25994e-06
ENSGALG00000007171	163.268	1.51545	2.85888	0.492061	3.0798	0.00207137	0.0216079
ENSGALG00000029195	59.3783	1.50505	2.83835	0.498472	3.01934	0.0025333	0.0250837
ENSGALG00000049208	26.9429	1.50504	2.83833	0.451336	3.33465	0.000854079	0.0108274
ENSGALG00000022926	235.82	1.50415	2.83658	0.205798	7.30887	2.69396e-13	3.25238e-11
ENSGALG00000035685	251.821	1.49864	2.82577	0.390318	3.83955	0.000123262	0.00223778
ENSGALG00000012420	166.292	1.49854	2.82556	0.533847	2.80705	0.0049997	0.0421261
ENSGALG00000031430	66.0188	1.49718	2.82291	0.516739	2.89737	0.00376307	0.033958
ENSGALG00000016173	214.845	1.49605	2.8207	0.315061	4.74845	2.04977e-06	6.86045e-05
ENSGALG00000020331	137.646	1.49574	2.8201	0.379174	3.94475	7.9884e-05	0.00157734
ENSGALG00000013371	29.1211	1.4954	2.81943	0.543093	2.75349	0.00589627	0.0472989
ENSGALG00000004870	59.3874	1.49072	2.8103	0.422993	3.52422	0.000424724	0.00623691
ENSGALG00000008660	157.968	1.48724	2.80352	0.361858	4.11002	3.95629e-05	0.000870692
ENSGALG00000039480	163.02	1.48645	2.80198	0.32352	4.59462	4.33545e-06	0.000132991
ENSGALG00000045127	23.9685	1.48518	2.79952	0.486007	3.05588	0.00224402	0.0228484
ENSGALG00000043569	102.41	1.4847	2.7986	0.414773	3.57955	0.00034418	0.00523141
ENSGALG00000002570	26.003	1.48453	2.79827	0.478204	3.10439	0.0019067	0.0202432
ENSGALG00000004111	204.498	1.4828	2.79491	0.475795	3.11647	0.00183031	0.0196793
ENSGALG00000023552	26.4532	1.47637	2.78248	0.527002	2.80145	0.00508728	0.0426859
ENSGALG00000030647	23.827	1.47391	2.77775	0.514045	2.86729	0.00414009	0.0364593
ENSGALG00000002647	54.6565	1.47359	2.77712	0.335142	4.39691	1.09802e-05	0.000299335
ENSGALG00000004128	108.083	1.4649	2.76045	0.372302	3.93471	8.32983e-05	0.00162952
ENSGALG00000049957	119.983	1.46051	2.75206	0.290355	5.03009	4.90251e-07	1.96356e-05
ENSGALG00000047638	63.5952	1.4605	2.75204	0.402112	3.63208	0.000281142	0.00438364
ENSGALG00000046969	151.339	1.46045	2.75195	0.469309	3.11192	0.00185874	0.0199091
ENSGALG00000008518	1379.21	1.46003	2.75114	0.256498	5.69218	1.2543e-08	7.14635e-07
ENSGALG00000046559	102.029	1.45972	2.75055	0.502139	2.907	0.00364908	0.0332489
ENSGALG00000002551	112.335	1.45939	2.74992	0.362092	4.03044	5.56731e-05	0.00116021
ENSGALG00000052010	79.7289	1.45541	2.74235	0.421	3.45704	0.000546146	0.0076226
ENSGALG00000042079	6859.47	1.45247	2.73675	0.222292	6.53405	6.4014e-11	5.30374e-09
ENSGALG00000041449	34.308	1.44728	2.72694	0.439335	3.29426	0.000986805	0.0121567
ENSGALG00000033087	329.107	1.44427	2.72125	0.41294	3.49753	0.000469593	0.00675084
ENSGALG00000020160	23511.8	1.44382	2.72041	0.300326	4.80753	1.52808e-06	5.29255e-05
ENSGALG00000000521	3136.41	1.44256	2.71802	0.332965	4.33245	1.47457e-05	0.000379348
ENSGALG00000016502	70.2231	1.44243	2.71778	0.314964	4.57966	4.65731e-06	0.000141579
ENSGALG00000050427	553.269	1.4412	2.71546	0.197376	7.30179	2.8397e-13	3.40402e-11
ENSGALG00000012732	98.6518	1.44072	2.71456	0.452283	3.18544	0.00144535	0.0164507
ENSGALG00000001603	2570.8	1.43719	2.70794	0.343963	4.17834	2.93642e-05	0.000678025
ENSGALG00000005346	1245.79	1.43021	2.69486	0.371822	3.8465	0.000119817	0.00218409
ENSGALG00000049027	1210.67	1.4279	2.69055	0.215333	6.63114	3.33095e-11	2.91708e-09
ENSGALG00000003058	19.6804	1.4235	2.68235	0.51909	2.74229	0.00610124	0.0485295
ENSGALG00000008007	88.703	1.42317	2.68174	0.518961	2.74235	0.0061002	0.0485295
ENSGALG00000017327	362.055	1.4187	2.67344	0.354653	4.00023	6.32804e-05	0.00128553
ENSGALG00000016362	184.191	1.4183	2.67271	0.262875	5.39536	6.83876e-08	3.28377e-06
ENSGALG00000017173	213.683	1.41502	2.66663	0.298182	4.74548	2.08007e-06	6.9481e-05
ENSGALG00000043016	108.21	1.41467	2.666	0.486198	2.90967	0.00361815	0.0330205
ENSGALG00000049477	78.9618	1.41231	2.66164	0.382274	3.69451	0.000220314	0.00362584
ENSGALG00000050885	131.845	1.41025	2.65783	0.430891	3.27286	0.00106464	0.0129178
ENSGALG00000015879	486.149	1.40915	2.65581	0.246361	5.71987	1.06604e-08	6.23466e-07
ENSGALG00000025287	26.8606	1.40673	2.65136	0.509084	2.76327	0.00572259	0.0463863
ENSGALG00000015360	400.196	1.40652	2.65096	0.454426	3.09515	0.00196715	0.0207675
ENSGALG00000033278	217.746	1.40512	2.6484	0.359538	3.90813	9.30143e-05	0.00178651
ENSGALG00000010119	68.5514	1.40452	2.64731	0.435681	3.22374	0.00126526	0.0147689
ENSGALG00000002167	1338.07	1.40426	2.64682	0.390397	3.59701	0.000321902	0.00494086
ENSGALG00000055027	239.949	1.39937	2.63786	0.265371	5.27326	1.34025e-07	6.04075e-06
ENSGALG00000012056	115.624	1.39923	2.63761	0.452616	3.09143	0.00199194	0.0209994
ENSGALG00000031960	68.8499	1.39314	2.6265	0.322035	4.32607	1.51793e-05	0.000386911
ENSGALG00000013155	87.3728	1.3925	2.62532	0.5081	2.7406	0.00613278	0.0487051
ENSGALG00000027961	424.434	1.39038	2.62148	0.425307	3.26913	0.0010788	0.0130321
ENSGALG00000027534	8618.54	1.38735	2.61597	0.278599	4.97972	6.36763e-07	2.45161e-05
ENSGALG00000015213	21.6636	1.38604	2.6136	0.437713	3.16655	0.0015426	0.0172833
ENSGALG00000035733	163.069	1.38405	2.61	0.315454	4.38748	1.14674e-05	0.000310192
ENSGALG00000012697	1706.71	1.38228	2.6068	0.43144	3.20387	0.00135594	0.0156118
ENSGALG00000005330	104.583	1.38151	2.60542	0.346002	3.99279	6.53012e-05	0.00132182
ENSGALG00000005808	132.312	1.37879	2.60051	0.407444	3.38401	0.000714357	0.00937427
ENSGALG00000006054	377.17	1.37726	2.59774	0.214159	6.431	1.26766e-10	9.91947e-09
ENSGALG00000050464	33.7219	1.37614	2.59572	0.497733	2.76481	0.00569558	0.0463266
ENSGALG00000005589	1088.99	1.37523	2.59409	0.246722	5.57399	2.48975e-08	1.31096e-06
ENSGALG00000029301	110.477	1.37311	2.59028	0.259233	5.29681	1.17846e-07	5.41258e-06
ENSGALG00000011894	42729.7	1.37096	2.58643	0.263958	5.19387	2.05972e-07	8.97251e-06
ENSGALG00000008445	99.5497	1.36993	2.58459	0.431818	3.17248	0.00151142	0.0170793
ENSGALG00000025881	325.653	1.36944	2.58371	0.445523	3.07379	0.00211361	0.0219437
ENSGALG00000048751	286.903	1.36814	2.58138	0.371391	3.68384	0.00022975	0.00374504
ENSGALG00000017064	242.058	1.36697	2.57928	0.486578	2.80935	0.00496421	0.0419106
ENSGALG00000011551	483.603	1.36571	2.57702	0.352264	3.87694	0.00010578	0.00199097
ENSGALG00000010494	144.218	1.35895	2.56499	0.28299	4.80212	1.56991e-06	5.42631e-05
ENSGALG00000003217	914.552	1.35756	2.56251	0.448396	3.02758	0.00246517	0.0245938
ENSGALG00000008656	305.815	1.35101	2.55091	0.400766	3.37108	0.000748741	0.00976231
ENSGALG00000046983	117.319	1.34976	2.5487	0.410754	3.28606	0.00101599	0.0124346
ENSGALG00000044069	72.8567	1.3449	2.54013	0.401497	3.34971	0.000808965	0.0103899
ENSGALG00000048343	15799.1	1.34482	2.53999	0.25456	5.28292	1.27141e-07	5.76125e-06
ENSGALG00000030602	459.596	1.34338	2.53746	0.257837	5.21021	1.88629e-07	8.30261e-06
ENSGALG00000015253	731.148	1.34296	2.53671	0.281924	4.76355	1.90221e-06	6.4431e-05
ENSGALG00000036738	80.6689	1.34264	2.53616	0.426779	3.146	0.00165522	0.0182239
ENSGALG00000040926	462.361	1.34245	2.53582	0.464301	2.89134	0.00383597	0.034434
ENSGALG00000006507	149.775	1.34014	2.53176	0.30805	4.35041	1.35885e-05	0.000356211
ENSGALG00000020895	128.189	1.33956	2.53073	0.320344	4.18162	2.8944e-05	0.000670152
ENSGALG00000000529	480.701	1.33937	2.5304	0.325671	4.11263	3.91177e-05	0.000864272
ENSGALG00000015662	1437.77	1.33935	2.53038	0.422272	3.17178	0.00151509	0.0170807
ENSGALG00000027805	250.793	1.33909	2.52992	0.463672	2.88802	0.00387679	0.0346329
ENSGALG00000039156	273.093	1.33876	2.52933	0.384191	3.48461	0.000492852	0.00700016
ENSGALG00000001892	111.121	1.33652	2.52541	0.425328	3.14232	0.00167614	0.0183604
ENSGALG00000013356	522.182	1.33114	2.51602	0.304129	4.37691	1.20371e-05	0.000321917
ENSGALG00000011572	6477.01	1.33024	2.51444	0.16881	7.8801	3.27128e-15	4.93672e-13
ENSGALG00000041380	91858.1	1.32797	2.51049	0.366419	3.62419	0.000289868	0.00450308
ENSGALG00000003789	74.5485	1.32735	2.50942	0.42194	3.14584	0.00165613	0.0182239
ENSGALG00000030626	1109.3	1.32608	2.5072	0.27041	4.90394	9.3932e-07	3.46646e-05
ENSGALG00000005805	1557.73	1.32509	2.50548	0.208239	6.36329	1.97475e-10	1.48343e-08
ENSGALG00000042030	53.068	1.32404	2.50366	0.469872	2.81788	0.00483421	0.0411212
ENSGALG00000011005	5199.53	1.32374	2.50314	0.196768	6.7274	1.72721e-11	1.56953e-09
ENSGALG00000007909	47.975	1.32114	2.49863	0.387546	3.40899	0.000652048	0.00875553
ENSGALG00000053721	20.1965	1.32062	2.49773	0.476563	2.77113	0.00558626	0.0457347
ENSGALG00000019795	370.44	1.31706	2.49158	0.323237	4.0746	4.60933e-05	0.000989921
ENSGALG00000034964	445.529	1.3158	2.48941	0.437243	3.00932	0.00261834	0.0255663
ENSGALG00000016590	277.452	1.3131	2.48476	0.371742	3.5323	0.000411967	0.00606539
ENSGALG00000002549	133.509	1.31238	2.48351	0.379602	3.45726	0.000545707	0.0076226
ENSGALG00000053680	68.3226	1.31228	2.48334	0.343795	3.81705	0.000135059	0.00241053
ENSGALG00000027462	451.915	1.30919	2.47802	0.318122	4.11537	3.86559e-05	0.000857432
ENSGALG00000054812	390.715	1.30888	2.4775	0.355018	3.6868	0.000227089	0.00371206
ENSGALG00000023881	134.62	1.30775	2.47555	0.313712	4.16862	3.06444e-05	0.000704697
ENSGALG00000051082	645.721	1.30648	2.47337	0.385477	3.38926	0.000700821	0.00923249
ENSGALG00000033234	473.049	1.30552	2.47173	0.359189	3.63464	0.00027837	0.00435398
ENSGALG00000050897	178.209	1.3053	2.47135	0.316539	4.12365	3.72913e-05	0.000832626
ENSGALG00000019094	585.3	1.30053	2.46319	0.365355	3.55963	0.000371372	0.00555481
ENSGALG00000027184	62.2169	1.29666	2.45659	0.36811	3.52247	0.000427544	0.00626201
ENSGALG00000034347	455.146	1.29603	2.45553	0.331455	3.91013	9.22467e-05	0.00177378
ENSGALG00000009855	1393.18	1.2959	2.45529	0.250603	5.17111	2.32712e-07	1.00596e-05
ENSGALG00000031197	221.319	1.29327	2.45083	0.381709	3.3881	0.000703787	0.00925532
ENSGALG00000009067	67.5105	1.29111	2.44717	0.45511	2.83693	0.00455495	0.0394809
ENSGALG00000000498	57.383	1.29072	2.44651	0.470674	2.74228	0.00610135	0.0485295
ENSGALG00000000544	215.655	1.29032	2.44582	0.37575	3.43398	0.000594793	0.00813366
ENSGALG00000006473	1592.14	1.28814	2.44213	0.255086	5.04983	4.42205e-07	1.80972e-05
ENSGALG00000005806	90.2212	1.27683	2.42307	0.385364	3.31332	0.000921951	0.0115428
ENSGALG00000007028	229.873	1.2751	2.42016	0.349373	3.64969	0.000262558	0.004163
ENSGALG00000031066	64.9767	1.27486	2.41976	0.304191	4.19098	2.77747e-05	0.000645734
ENSGALG00000049965	26.061	1.27455	2.41923	0.409605	3.11165	0.00186045	0.0199147
ENSGALG00000006443	111.265	1.27435	2.4189	0.340296	3.74483	0.000180519	0.00308818
ENSGALG00000015441	269.542	1.26911	2.41013	0.352904	3.59619	0.000322913	0.00494821
ENSGALG00000046929	80.261	1.26797	2.40823	0.32799	3.86588	0.000110688	0.00204688
ENSGALG00000027587	733.039	1.26764	2.40767	0.454937	2.78641	0.00532962	0.0440495
ENSGALG00000014127	81.9754	1.26724	2.40701	0.417371	3.03626	0.00239534	0.0241132
ENSGALG00000012421	507.635	1.26672	2.40614	0.351181	3.60702	0.000309729	0.00478086
ENSGALG00000044984	20.5538	1.26516	2.40354	0.450839	2.80624	0.00501241	0.0421864
ENSGALG00000054765	35.2789	1.26283	2.39966	0.439628	2.8725	0.00407238	0.0359809
ENSGALG00000008952	441.732	1.2622	2.39862	0.199247	6.33485	2.37565e-10	1.76887e-08
ENSGALG00000013741	176.167	1.26027	2.39541	0.411111	3.06552	0.0021729	0.0223125
ENSGALG00000008691	2304.54	1.25591	2.38818	0.217058	5.78608	7.2046e-09	4.33353e-07
ENSGALG00000007841	284.349	1.25587	2.38811	0.321036	3.91193	9.156e-05	0.00176459
ENSGALG00000054944	55.8688	1.25428	2.38549	0.427332	2.93515	0.00333386	0.0309609
ENSGALG00000001882	98.6673	1.25206	2.38182	0.414224	3.02267	0.00250556	0.0248779
ENSGALG00000012593	70.1971	1.25194	2.38161	0.445615	2.80947	0.00496237	0.0419106
ENSGALG00000035223	4315.37	1.25088	2.37986	0.278183	4.4966	6.9048e-06	0.000196143
ENSGALG00000029193	52.6257	1.24279	2.36657	0.399894	3.10781	0.00188478	0.0200625
ENSGALG00000028821	495.242	1.24138	2.36424	0.376969	3.29305	0.000991069	0.0121914
ENSGALG00000020575	42.1143	1.2402	2.36231	0.440573	2.81496	0.00487835	0.0413302
ENSGALG00000053788	52.5084	1.23817	2.35899	0.448409	2.76124	0.00575818	0.0465446
ENSGALG00000008497	21717	1.23541	2.35449	0.448148	2.75671	0.00583858	0.0469252
ENSGALG00000047587	823.746	1.23424	2.35257	0.368436	3.34995	0.000808275	0.0103889
ENSGALG00000034077	607.778	1.23212	2.34912	0.206744	5.95965	2.52786e-09	1.66248e-07
ENSGALG00000009512	813.177	1.22805	2.3425	0.328225	3.74148	0.000182939	0.00312011
ENSGALG00000021656	310.559	1.22423	2.33631	0.387646	3.15812	0.00158789	0.0176338
ENSGALG00000003837	253.947	1.22414	2.33617	0.356813	3.43077	0.000601866	0.00819721
ENSGALG00000000589	416.696	1.22376	2.33555	0.305409	4.00697	6.15038e-05	0.00126157
ENSGALG00000027891	2587.16	1.22183	2.33242	0.393115	3.10806	0.00188317	0.0200625
ENSGALG00000014950	19732	1.22171	2.33223	0.19416	6.29229	3.12822e-10	2.30887e-08
ENSGALG00000026716	143.097	1.22041	2.33013	0.314111	3.88528	0.00010221	0.00193672
ENSGALG00000029694	490.332	1.22014	2.3297	0.274136	4.45086	8.55272e-06	0.000238152
ENSGALG00000009826	78.278	1.21828	2.3267	0.328701	3.70636	0.00021026	0.00348413
ENSGALG00000013481	231.51	1.21827	2.32668	0.37629	3.23759	0.00120545	0.0141983
ENSGALG00000027791	324.567	1.21827	2.32667	0.23385	5.2096	1.8925e-07	8.30831e-06
ENSGALG00000055112	71.7472	1.21472	2.32096	0.310609	3.91077	9.20019e-05	0.00177109
ENSGALG00000014514	408.352	1.21212	2.31678	0.214796	5.64311	1.67005e-08	9.16465e-07
ENSGALG00000054305	40.1519	1.20998	2.31334	0.432684	2.79644	0.00516688	0.0431454
ENSGALG00000031978	362.523	1.20849	2.31096	0.435487	2.77504	0.00551943	0.0453522
ENSGALG00000014213	343.595	1.2084	2.31082	0.280582	4.30677	1.65656e-05	0.000416654
ENSGALG00000047262	741.029	1.2078	2.30986	0.306166	3.94493	7.98227e-05	0.00157734
ENSGALG00000040869	101.445	1.20729	2.30903	0.322623	3.74211	0.000182485	0.00311552
ENSGALG00000012472	365.498	1.20546	2.30611	0.37739	3.1942	0.00140221	0.0160892
ENSGALG00000006189	145.191	1.20519	2.30568	0.416015	2.897	0.00376753	0.0339744
ENSGALG00000008669	519.274	1.20173	2.30016	0.311191	3.86171	0.000112594	0.00207532
ENSGALG00000003818	987.074	1.20118	2.29928	0.162329	7.39969	1.36507e-13	1.78856e-11
ENSGALG00000004270	229.72	1.2001	2.29756	0.277365	4.3268	1.51295e-05	0.000386281
ENSGALG00000030930	688.832	1.19524	2.28983	0.271708	4.39899	1.08755e-05	0.00029696
ENSGALG00000054596	79.7121	1.19476	2.28906	0.380026	3.14388	0.00166726	0.0182987
ENSGALG00000028318	316.384	1.1926	2.28564	0.27985	4.26156	2.03005e-05	0.000494699
ENSGALG00000004669	1116.49	1.18701	2.27681	0.310124	3.82755	0.000129426	0.00233216
ENSGALG00000050564	222.375	1.18542	2.2743	0.393312	3.01395	0.00257868	0.0252924
ENSGALG00000038923	1956.82	1.18451	2.27287	0.225537	5.25197	1.50483e-07	6.74657e-06
ENSGALG00000017229	61.7875	1.18376	2.27168	0.342946	3.45174	0.000556984	0.00772285
ENSGALG00000035017	263.961	1.18173	2.26848	0.242274	4.87765	1.07357e-06	3.90928e-05
ENSGALG00000032840	498.839	1.18171	2.26846	0.28883	4.09139	4.28804e-05	0.000930391
ENSGALG00000055124	47.5102	1.17966	2.26523	0.407831	2.89252	0.00382166	0.0343584
ENSGALG00000053667	155.101	1.17942	2.26486	0.351654	3.35392	0.000796757	0.0102721
ENSGALG00000037587	438.858	1.17936	2.26477	0.229378	5.14158	2.72441e-07	1.1599e-05
ENSGALG00000015677	259.324	1.17908	2.26432	0.391203	3.01398	0.00257844	0.0252924
ENSGALG00000026884	261.416	1.17745	2.26176	0.388817	3.02828	0.00245948	0.0245832
ENSGALG00000006583	2364.16	1.16775	2.24662	0.395495	2.95264	0.00315068	0.0296343
ENSGALG00000032190	475.23	1.16731	2.24593	0.286863	4.06924	4.71667e-05	0.00100913
ENSGALG00000043372	254.254	1.16496	2.24226	0.420437	2.77082	0.00559151	0.0457347
ENSGALG00000007001	854.901	1.16319	2.23952	0.353341	3.29198	0.000994861	0.0122203
ENSGALG00000048936	189.301	1.16209	2.23781	0.332936	3.49041	0.000482278	0.00688467
ENSGALG00000041611	750.567	1.1618	2.23736	0.401869	2.89098	0.00384042	0.034434
ENSGALG00000014766	2238.25	1.16114	2.23634	0.225512	5.14892	2.61991e-07	1.12106e-05
ENSGALG00000034675	60.8219	1.16106	2.23622	0.423656	2.74058	0.00613313	0.0487051
ENSGALG00000005473	722.231	1.16096	2.23606	0.256996	4.51741	6.26016e-06	0.000179642
ENSGALG00000017032	122.353	1.15919	2.23332	0.257777	4.49685	6.89661e-06	0.000196143
ENSGALG00000012080	466.025	1.15864	2.23247	0.330412	3.50665	0.00045378	0.0065666
ENSGALG00000048647	116.975	1.15667	2.22942	0.306946	3.76832	0.000164351	0.00285495
ENSGALG00000047890	664.552	1.15587	2.22819	0.19901	5.80811	6.31835e-09	3.84146e-07
ENSGALG00000008735	105.59	1.15404	2.22536	0.407524	2.83182	0.00462834	0.0398717
ENSGALG00000053243	1061.99	1.15384	2.22505	0.257118	4.48759	7.20337e-06	0.000203258
ENSGALG00000020390	12572.3	1.15335	2.2243	0.270458	4.26444	2.00408e-05	0.000490911
ENSGALG00000004250	145.02	1.15297	2.22371	0.333578	3.45637	0.000547512	0.00763535
ENSGALG00000029027	296.213	1.14982	2.21886	0.336864	3.4133	0.000641813	0.00864983
ENSGALG00000046032	344.02	1.14562	2.21241	0.395201	2.89882	0.00374574	0.0338922
ENSGALG00000043223	108.302	1.14551	2.21225	0.322423	3.55283	0.000381112	0.0056654
ENSGALG00000014989	545.053	1.14527	2.21188	0.378867	3.02288	0.00250379	0.0248779
ENSGALG00000033603	284.285	1.14209	2.207	0.244934	4.66283	3.11898e-06	9.89061e-05
ENSGALG00000009269	2074.6	1.14035	2.20435	0.239881	4.75382	1.99605e-06	6.71244e-05
ENSGALG00000016564	805.789	1.1398	2.2035	0.349208	3.26396	0.00109869	0.0131702
ENSGALG00000001470	397.322	1.13964	2.20326	0.276427	4.12276	3.74362e-05	0.000834758
ENSGALG00000005470	472.251	1.13522	2.19652	0.247687	4.58329	4.57725e-06	0.000139647
ENSGALG00000039589	579.723	1.13224	2.19198	0.239853	4.72054	2.35219e-06	7.76498e-05
ENSGALG00000016554	382.561	1.12855	2.18638	0.2864	3.94046	8.1327e-05	0.00159404
ENSGALG00000006374	108.902	1.12432	2.17999	0.297046	3.78502	0.000153698	0.00270323
ENSGALG00000007416	1117.72	1.12327	2.1784	0.366613	3.06391	0.00218466	0.0223925
ENSGALG00000003432	2546.44	1.12286	2.17778	0.303823	3.69577	0.00021922	0.00361136
ENSGALG00000013747	202.791	1.1226	2.1774	0.353952	3.17163	0.00151586	0.0170807
ENSGALG00000041101	127.249	1.12252	2.17727	0.364785	3.07722	0.00208943	0.021746
ENSGALG00000047433	29.9433	1.12247	2.17719	0.378912	2.96234	0.00305309	0.0288933
ENSGALG00000027292	44.1716	1.12244	2.17716	0.367619	3.05328	0.00226356	0.0229644
ENSGALG00000019514	4410.35	1.12211	2.17665	0.359995	3.11702	0.00182691	0.0196678
ENSGALG00000034970	93.8844	1.11854	2.17128	0.350413	3.19207	0.00141255	0.0161645
ENSGALG00000014508	1054.09	1.11815	2.17069	0.292297	3.8254	0.000130562	0.00234762
ENSGALG00000003096	150.557	1.11687	2.16876	0.323252	3.45511	0.000550074	0.00765214
ENSGALG00000003361	72.8205	1.11347	2.16366	0.378097	2.94494	0.0032302	0.030164
ENSGALG00000041192	1824.92	1.11287	2.16276	0.317186	3.50857	0.000450518	0.00652805
ENSGALG00000031158	12209.7	1.11115	2.16017	0.222171	5.0013	5.6944e-07	2.22939e-05
ENSGALG00000001207	542.556	1.10775	2.15509	0.166152	6.66708	2.60942e-11	2.33356e-09
ENSGALG00000041346	1401.3	1.10756	2.15481	0.243567	4.54726	5.43494e-06	0.000160037
ENSGALG00000040573	36613.1	1.10661	2.1534	0.322722	3.429	0.000605814	0.00823108
ENSGALG00000042105	400.525	1.10517	2.15124	0.275925	4.00533	6.19319e-05	0.00126442
ENSGALG00000037273	72.7343	1.10377	2.14916	0.283181	3.89778	9.708e-05	0.00186245
ENSGALG00000047124	115.79	1.10322	2.14834	0.364735	3.02472	0.0024886	0.0247571
ENSGALG00000002583	1985.67	1.10175	2.14615	0.377693	2.91705	0.00353358	0.0324413
ENSGALG00000025948	128.767	1.10047	2.14425	0.381773	2.88253	0.00394495	0.0351304
ENSGALG00000011369	107.692	1.10041	2.14416	0.300922	3.65681	0.000255377	0.0040618
ENSGALG00000004221	78.6993	1.09979	2.14324	0.39378	2.7929	0.00522371	0.043445
ENSGALG00000036190	29595.6	1.09807	2.14067	0.377605	2.90798	0.00363774	0.0331635
ENSGALG00000025800	62.2066	1.09329	2.1336	0.383413	2.85147	0.00435173	0.0379726
ENSGALG00000031013	1153.75	1.0921	2.13184	0.251551	4.34147	1.41532e-05	0.000367462
ENSGALG00000006830	436.404	1.09029	2.12917	0.215448	5.06056	4.18031e-07	1.71911e-05
ENSGALG00000013086	567.38	1.09014	2.12895	0.371724	2.93267	0.0033606	0.0311237
ENSGALG00000044226	278.655	1.09013	2.12893	0.286321	3.80736	0.000140461	0.00250165
ENSGALG00000007418	877.02	1.08921	2.12758	0.357001	3.051	0.00228078	0.0231114
ENSGALG00000038311	4058.87	1.08916	2.1275	0.330826	3.29225	0.000993899	0.0122174
ENSGALG00000040426	6240.69	1.08353	2.11921	0.25299	4.28289	1.84479e-05	0.000459214
ENSGALG00000000978	301.889	1.08301	2.11846	0.250095	4.33041	1.48831e-05	0.00038143
ENSGALG00000016498	89.9794	1.08261	2.11787	0.336603	3.21629	0.00129861	0.0150957
ENSGALG00000001189	516.569	1.08258	2.11782	0.376691	2.87391	0.00405419	0.0358764
ENSGALG00000049290	286.137	1.079	2.11258	0.393991	2.73865	0.00616922	0.0488852
ENSGALG00000017023	33.6118	1.07775	2.11074	0.351126	3.0694	0.00214486	0.0221186
ENSGALG00000014203	376.155	1.07747	2.11033	0.371164	2.90295	0.00369664	0.0335556
ENSGALG00000012156	76.9941	1.07692	2.10953	0.328902	3.27428	0.00105931	0.0128624
ENSGALG00000034048	186.615	1.07502	2.10675	0.279143	3.85114	0.00011757	0.00215295
ENSGALG00000031593	34187.4	1.074	2.10526	0.371155	2.89366	0.00380779	0.0342518
ENSGALG00000007867	322.419	1.07239	2.10292	0.331643	3.23357	0.00122253	0.0143494
ENSGALG00000007996	1735.91	1.07158	2.10173	0.227889	4.70221	2.57359e-06	8.31717e-05
ENSGALG00000031067	1391.16	1.07056	2.10024	0.327763	3.26625	0.00108982	0.0131011
ENSGALG00000002160	73441.1	1.06985	2.09922	0.350456	3.05275	0.00226756	0.0229912
ENSGALG00000001617	307.814	1.06736	2.09559	0.235302	4.53613	5.72957e-06	0.000166968
ENSGALG00000012589	1445.92	1.06653	2.09439	0.335788	3.17621	0.00149213	0.0168922
ENSGALG00000053019	766.232	1.06652	2.09438	0.346787	3.07545	0.00210188	0.0218487
ENSGALG00000001571	2568.58	1.06279	2.08897	0.360644	2.94692	0.00320957	0.0300045
ENSGALG00000016583	306.242	1.05682	2.08034	0.256861	4.11436	3.88255e-05	0.000860063
ENSGALG00000034737	5293.19	1.05591	2.07903	0.284008	3.71789	0.000200892	0.00335853
ENSGALG00000012113	531.546	1.05436	2.0768	0.181342	5.81422	6.09172e-09	3.73052e-07
ENSGALG00000034975	204.154	1.05127	2.07236	0.308036	3.41283	0.000642915	0.00865171
ENSGALG00000037402	1308.39	1.05104	2.07203	0.332337	3.16258	0.00156376	0.0174344
ENSGALG00000039982	693.784	1.04973	2.07015	0.347983	3.01662	0.00255611	0.0251915
ENSGALG00000006050	422.348	1.04935	2.0696	0.302381	3.4703	0.000519878	0.00735313
ENSGALG00000004504	119.423	1.04893	2.06899	0.322994	3.24752	0.00116417	0.0138569
ENSGALG00000052306	2178.59	1.04826	2.06803	0.278711	3.7611	0.000169169	0.00292355
ENSGALG00000006017	383.295	1.04707	2.06633	0.290899	3.59943	0.000318917	0.0049003
ENSGALG00000043775	1174.7	1.04388	2.06177	0.313721	3.32741	0.000876559	0.0110358
ENSGALG00000017652	90.4854	1.04387	2.06175	0.310167	3.3655	0.000764041	0.00991845
ENSGALG00000012454	1025.25	1.04139	2.05821	0.346801	3.00285	0.00267463	0.0259659
ENSGALG00000041102	346.964	1.03937	2.05533	0.253316	4.10305	4.07732e-05	0.000891525
ENSGALG00000034616	2411.67	1.03896	2.05474	0.379663	2.73652	0.00620936	0.0491112
ENSGALG00000014982	756.935	1.03871	2.05439	0.217314	4.77977	1.75496e-06	6.01669e-05
ENSGALG00000016710	13356.8	1.03327	2.04666	0.236735	4.36468	1.27307e-05	0.000338325
ENSGALG00000043671	226.705	1.03246	2.04551	0.258842	3.98878	6.64153e-05	0.00134116
ENSGALG00000010866	104.68	1.03057	2.04282	0.346627	2.97313	0.00294781	0.0280857
ENSGALG00000012790	632.587	1.03033	2.04249	0.195335	5.27469	1.32979e-07	6.00965e-06
ENSGALG00000012545	254.64	1.03016	2.04225	0.34634	2.97441	0.00293551	0.0280465
ENSGALG00000015935	213.983	1.02551	2.03568	0.332381	3.08534	0.00203318	0.0213313
ENSGALG00000006165	310.465	1.02475	2.0346	0.318093	3.22153	0.00127507	0.014863
ENSGALG00000001956	274.522	1.01796	2.02505	0.315594	3.22553	0.00125741	0.0146976
ENSGALG00000010850	38252.7	1.01781	2.02485	0.285387	3.56643	0.000361875	0.00543681
ENSGALG00000014680	2672.78	1.01762	2.02457	0.294147	3.45955	0.000541081	0.00757693
ENSGALG00000002113	938.401	1.01597	2.02227	0.369108	2.75252	0.00591393	0.047418
ENSGALG00000040351	234.938	1.01091	2.01519	0.344255	2.93652	0.00331914	0.0308582
ENSGALG00000031734	1394.87	1.00937	2.01303	0.281797	3.58188	0.000341125	0.00518964
ENSGALG00000043128	3578.56	1.0067	2.00931	0.25854	3.8938	9.86863e-05	0.00188687
ENSGALG00000003972	1600.93	1.0057	2.00791	0.313578	3.20716	0.00134051	0.0154446
ENSGALG00000051810	124.81	1.0046	2.00639	0.283358	3.54536	0.000392084	0.00579791
ENSGALG00000002374	194.688	1.00232	2.00322	0.353219	2.83767	0.00454448	0.0394104
ENSGALG00000020985	992.432	0.999702	1.99959	0.304463	3.28349	0.00102531	0.0125034
ENSGALG00000011203	941.86	0.998691	1.99819	0.36234	2.75623	0.00584721	0.0469722
ENSGALG00000017392	53.2006	0.997694	1.99681	0.334903	2.97906	0.00289138	0.0277042
ENSGALG00000032469	1737.78	0.995472	1.99373	0.269252	3.69717	0.000218014	0.00359499
ENSGALG00000001373	592.861	0.995191	1.99334	0.251439	3.95799	7.55844e-05	0.00150297
ENSGALG00000000209	2804.19	0.994561	1.99247	0.26596	3.73951	0.000184379	0.00313834
ENSGALG00000050205	174.873	0.993317	1.99076	0.271641	3.65673	0.000255455	0.0040618
ENSGALG00000011443	1891.64	0.990778	1.98726	0.28879	3.43079	0.000601833	0.00819721
ENSGALG00000005644	718.233	0.988185	1.98369	0.354775	2.78538	0.00534645	0.044167
ENSGALG00000009870	2444.18	0.98532	1.97975	0.202763	4.85948	1.17697e-06	4.22361e-05
ENSGALG00000010857	192.508	0.984714	1.97892	0.314018	3.13585	0.00171355	0.0186373
ENSGALG00000030313	469.65	0.983671	1.97749	0.316262	3.11031	0.00186892	0.0199927
ENSGALG00000001889	542.179	0.982675	1.97613	0.305951	3.21187	0.00131873	0.0152666
ENSGALG00000050065	831.356	0.980869	1.97365	0.312047	3.14334	0.00167031	0.0183203
ENSGALG00000006794	2043.49	0.978778	1.9708	0.205094	4.77233	1.82103e-06	6.19296e-05
ENSGALG00000053862	98.4044	0.978348	1.97021	0.31864	3.07039	0.00213781	0.0220999
ENSGALG00000001618	566.471	0.977988	1.96972	0.163008	5.99963	1.97769e-09	1.33175e-07
ENSGALG00000013505	609.939	0.973879	1.96411	0.292831	3.32573	0.000881866	0.011082
ENSGALG00000027140	1843.15	0.971003	1.9602	0.342602	2.8342	0.00459406	0.0396765
ENSGALG00000006646	692.308	0.969943	1.95876	0.33315	2.91143	0.00359779	0.0329414
ENSGALG00000014496	557.2	0.968626	1.95698	0.293495	3.30032	0.000965754	0.0119759
ENSGALG00000009170	831.095	0.965749	1.95308	0.237956	4.05852	4.93849e-05	0.00104468
ENSGALG00000003144	3728.43	0.965203	1.95234	0.2541	3.79852	0.000145564	0.00257625
ENSGALG00000030432	2888.35	0.965064	1.95215	0.312905	3.08421	0.00204096	0.0213997
ENSGALG00000005030	1134.79	0.965016	1.95209	0.252533	3.82135	0.000132725	0.00237802
ENSGALG00000011796	458.954	0.964025	1.95075	0.209665	4.59793	4.26715e-06	0.000131372
ENSGALG00000027757	2967.68	0.963725	1.95034	0.322034	2.99262	0.00276593	0.0266902
ENSGALG00000031776	283.528	0.958548	1.94335	0.335406	2.85787	0.00426489	0.0373069
ENSGALG00000051290	511.204	0.957436	1.94186	0.277736	3.44729	0.000566239	0.00782548
ENSGALG00000034505	442.83	0.957269	1.94163	0.300046	3.19041	0.00142073	0.0162471
ENSGALG00000004398	715.082	0.95565	1.93945	0.283285	3.37345	0.000742318	0.00969603
ENSGALG00000010932	1300.31	0.955433	1.93916	0.169196	5.64688	1.63382e-08	9.02443e-07
ENSGALG00000016911	503.164	0.954701	1.93818	0.187117	5.10216	3.35805e-07	1.40838e-05
ENSGALG00000004594	42865.6	0.952069	1.93465	0.301888	3.15371	0.00161208	0.0178437
ENSGALG00000007193	1342.6	0.949907	1.93175	0.301771	3.14778	0.00164518	0.018127
ENSGALG00000011153	4158.21	0.946205	1.9268	0.231268	4.09138	4.2881e-05	0.000930391
ENSGALG00000033694	6908.12	0.945171	1.92542	0.334574	2.825	0.0047281	0.0405246
ENSGALG00000009445	327.168	0.940778	1.91956	0.273926	3.43442	0.000593818	0.0081269
ENSGALG00000016708	1246.15	0.939691	1.91812	0.18181	5.16853	2.35941e-07	1.01473e-05
ENSGALG00000033647	387.248	0.937519	1.91523	0.302464	3.09961	0.00193777	0.0205214
ENSGALG00000020557	464.712	0.935644	1.91274	0.190311	4.91639	8.81545e-07	3.27852e-05
ENSGALG00000010716	4415.48	0.933538	1.90995	0.270177	3.45529	0.000549707	0.00765214
ENSGALG00000050548	98.82	0.932375	1.90841	0.301032	3.09727	0.00195314	0.0206325
ENSGALG00000007447	656.729	0.932285	1.9083	0.224361	4.15528	3.24885e-05	0.000740055
ENSGALG00000001531	915.875	0.932141	1.90811	0.299912	3.10805	0.00188329	0.0200625
ENSGALG00000049622	395.545	0.930788	1.90632	0.323805	2.87453	0.00404632	0.0358255
ENSGALG00000053659	103.248	0.929156	1.90416	0.335819	2.76684	0.00566034	0.0460843
ENSGALG00000034688	278.622	0.926037	1.90005	0.28615	3.23619	0.00121135	0.0142579
ENSGALG00000016618	255.213	0.924284	1.89774	0.275205	3.35853	0.000783573	0.0101331
ENSGALG00000036418	171.363	0.922515	1.89542	0.310949	2.96677	0.00300945	0.0285762
ENSGALG00000005283	801.646	0.922362	1.89522	0.307188	3.00259	0.00267689	0.0259729
ENSGALG00000009507	207.352	0.92208	1.89484	0.336467	2.74048	0.00613496	0.0487051
ENSGALG00000016875	863.885	0.918231	1.8898	0.277379	3.31038	0.000931703	0.0116391
ENSGALG00000002263	403.42	0.918091	1.88961	0.211039	4.35033	1.35934e-05	0.000356211
ENSGALG00000028301	578.24	0.917776	1.8892	0.285536	3.21422	0.00130797	0.015168
ENSGALG00000009173	359.454	0.917602	1.88897	0.24884	3.68751	0.000226457	0.00370531
ENSGALG00000014811	1771.24	0.91621	1.88715	0.287233	3.18978	0.0014238	0.0162712
ENSGALG00000004518	77236.6	0.9157	1.88648	0.196136	4.66871	3.03104e-06	9.62983e-05
ENSGALG00000009828	4983.24	0.914921	1.88547	0.140195	6.52605	6.75249e-11	5.54032e-09
ENSGALG00000028172	448.607	0.913618	1.88376	0.249623	3.65999	0.00025222	0.00404115
ENSGALG00000009372	86.9663	0.913558	1.88369	0.234983	3.88776	0.000101174	0.00192502
ENSGALG00000004150	1080.46	0.912698	1.88256	0.156596	5.82835	5.59773e-09	3.45302e-07
ENSGALG00000027920	144.588	0.911915	1.88154	0.303064	3.00899	0.00262121	0.0255795
ENSGALG00000047464	133.686	0.908319	1.87686	0.277734	3.27046	0.00107372	0.013
ENSGALG00000009651	176.224	0.90278	1.86967	0.260699	3.46292	0.000534341	0.00750743
ENSGALG00000039452	444.101	0.902546	1.86936	0.281193	3.2097	0.00132873	0.0153444
ENSGALG00000039269	5881.19	0.901699	1.86826	0.283333	3.18247	0.00146023	0.0165832
ENSGALG00000038943	789.675	0.900321	1.86648	0.229485	3.92323	8.73695e-05	0.00169968
ENSGALG00000034850	781.739	0.899918	1.86596	0.247485	3.63625	0.000276641	0.00434014
ENSGALG00000029150	164.808	0.897174	1.86241	0.285371	3.14389	0.0016672	0.0182987
ENSGALG00000013627	3920.47	0.896614	1.86169	0.321461	2.78918	0.0052841	0.0438152
ENSGALG00000015156	2764.52	0.896468	1.8615	0.297368	3.01468	0.00257251	0.0252924
ENSGALG00000043662	122.434	0.896391	1.8614	0.252218	3.55403	0.000379376	0.00564953
ENSGALG00000012898	1503.32	0.895741	1.86057	0.143755	6.23101	4.63442e-10	3.34748e-08
ENSGALG00000035492	690.153	0.889525	1.85257	0.244659	3.63578	0.000277141	0.00434127
ENSGALG00000030075	10947.1	0.887358	1.84979	0.295414	3.00378	0.00266648	0.0259314
ENSGALG00000011404	331.096	0.88542	1.8473	0.320865	2.75948	0.0057894	0.0466833
ENSGALG00000004266	553.473	0.884212	1.84576	0.268842	3.28896	0.00100558	0.012339
ENSGALG00000015645	388.19	0.881553	1.84236	0.25717	3.4279	0.000608275	0.00825125
ENSGALG00000032452	93.0399	0.878353	1.83828	0.314174	2.79575	0.00517792	0.0431614
ENSGALG00000002250	281.088	0.878216	1.8381	0.308501	2.84672	0.0044172	0.0384446
ENSGALG00000008175	406.576	0.877566	1.83727	0.290791	3.01786	0.00254568	0.0251473
ENSGALG00000008263	230.576	0.875709	1.83491	0.245218	3.57114	0.00035543	0.00535527
ENSGALG00000004562	382.081	0.87478	1.83373	0.244822	3.57313	0.00035274	0.00533752
ENSGALG00000015807	470.884	0.87447	1.83333	0.256152	3.41386	0.000640487	0.00863968
ENSGALG00000015233	7687.66	0.874361	1.8332	0.175669	4.97732	6.447e-07	2.47653e-05
ENSGALG00000048159	863.537	0.874046	1.8328	0.24259	3.60297	0.000314596	0.00484714
ENSGALG00000023070	71863.7	0.87347	1.83206	0.235042	3.71623	0.000202218	0.00337557
ENSGALG00000022440	2173.35	0.870086	1.82777	0.310068	2.80611	0.00501435	0.0421864
ENSGALG00000010703	391.651	0.86899	1.82638	0.238941	3.63684	0.000276	0.00433948
ENSGALG00000007579	464.793	0.867212	1.82413	0.202983	4.27233	1.93443e-05	0.000475228
ENSGALG00000050806	45366.3	0.866807	1.82362	0.17169	5.04866	4.44923e-07	1.81645e-05
ENSGALG00000004598	1717.3	0.866533	1.82328	0.273676	3.16627	0.00154406	0.0172833
ENSGALG00000004958	1156.71	0.863122	1.81897	0.240131	3.59438	0.000325168	0.00496925
ENSGALG00000008335	411.972	0.863047	1.81888	0.309473	2.78877	0.0052909	0.0438152
ENSGALG00000041512	369.454	0.862486	1.81817	0.162488	5.308	1.10835e-07	5.11839e-06
ENSGALG00000051607	3879.73	0.861845	1.81736	0.25786	3.3423	0.000830862	0.0106147
ENSGALG00000047074	85.7167	0.858111	1.81266	0.307591	2.78978	0.0052744	0.0437643
ENSGALG00000035207	55814.8	0.857563	1.81198	0.199616	4.29607	1.73851e-05	0.000435968
ENSGALG00000001701	540.589	0.856302	1.81039	0.221314	3.86917	0.000109205	0.00203057
ENSGALG00000026491	148.253	0.856055	1.81008	0.274485	3.11877	0.00181607	0.019576
ENSGALG00000039380	1575.33	0.855987	1.81	0.283694	3.01729	0.00255044	0.0251649
ENSGALG00000008827	2033.25	0.85557	1.80947	0.186879	4.5782	4.68984e-06	0.000142312
ENSGALG00000033885	300.218	0.852676	1.80585	0.275278	3.09751	0.00195155	0.0206286
ENSGALG00000006306	11586.5	0.852583	1.80573	0.194161	4.39113	1.12765e-05	0.000306916
ENSGALG00000006027	2107.72	0.851835	1.8048	0.242012	3.51981	0.000431853	0.00631418
ENSGALG00000015842	618.953	0.847875	1.79985	0.26139	3.24371	0.00117983	0.0139744
ENSGALG00000044618	13521.8	0.846167	1.79772	0.205567	4.11625	3.85083e-05	0.00085528
ENSGALG00000040101	215.942	0.845922	1.79741	0.289948	2.9175	0.00352854	0.0324303
ENSGALG00000008950	281.256	0.844467	1.7956	0.304474	2.77353	0.00554524	0.0454979
ENSGALG00000050049	425.712	0.843318	1.79417	0.204037	4.13317	3.57794e-05	0.000804181
ENSGALG00000002944	175.763	0.838072	1.78766	0.291009	2.87988	0.00397826	0.0353526
ENSGALG00000028336	644.017	0.837456	1.7869	0.18926	4.42491	9.6484e-06	0.000265166
ENSGALG00000035498	1494.36	0.837445	1.78688	0.264252	3.16912	0.00152902	0.0171946
ENSGALG00000047687	319.88	0.834697	1.78348	0.296283	2.81723	0.00484406	0.0411842
ENSGALG00000006157	1740.07	0.833661	1.7822	0.261655	3.1861	0.00144203	0.016424
ENSGALG00000002623	253.33	0.833319	1.78178	0.298425	2.79239	0.00523201	0.0434767
ENSGALG00000030969	4565.18	0.832514	1.78079	0.215057	3.87112	0.000108335	0.00202006
ENSGALG00000000731	1785.75	0.832439	1.78069	0.302045	2.75601	0.00585118	0.0469818
ENSGALG00000019845	254831	0.830817	1.77869	0.238319	3.48615	0.000490028	0.00697763
ENSGALG00000018700	369.704	0.829371	1.77691	0.239607	3.46138	0.000537421	0.00753192
ENSGALG00000013094	2216.47	0.82923	1.77674	0.263736	3.14417	0.00166558	0.0182987
ENSGALG00000031002	2076.58	0.829021	1.77648	0.282832	2.93114	0.00337722	0.0312376
ENSGALG00000023950	4759.37	0.827538	1.77465	0.213588	3.87445	0.000106864	0.00200579
ENSGALG00000003349	492.571	0.823543	1.76975	0.277014	2.97293	0.00294976	0.0280883
ENSGALG00000043690	211.002	0.822397	1.76834	0.251649	3.26803	0.001083	0.013047
ENSGALG00000028840	227.124	0.821395	1.76711	0.178165	4.6103	4.02089e-06	0.000124243
ENSGALG00000010793	95.9543	0.821383	1.7671	0.249366	3.29389	0.000988106	0.0121639
ENSGALG00000012339	677.404	0.821377	1.76709	0.187759	4.37464	1.21633e-05	0.000324776
ENSGALG00000001392	1004.64	0.818096	1.76308	0.239009	3.42287	0.000619647	0.00837936
ENSGALG00000017008	474.36	0.814246	1.75838	0.259339	3.13969	0.00169124	0.0184541
ENSGALG00000004273	1440.98	0.814144	1.75826	0.205771	3.95656	7.60381e-05	0.00151022
ENSGALG00000004662	171.87	0.809695	1.75284	0.285692	2.83416	0.00459467	0.0396765
ENSGALG00000035045	1017.3	0.808825	1.75178	0.247344	3.27005	0.0010753	0.0130098
ENSGALG00000046000	369.889	0.807913	1.75068	0.280116	2.88421	0.00392403	0.0349626
ENSGALG00000034860	3521.38	0.807589	1.75028	0.252689	3.19598	0.00139356	0.0160013
ENSGALG00000015949	775.771	0.806329	1.74876	0.197437	4.08397	4.42726e-05	0.000954458
ENSGALG00000002369	5506.42	0.80548	1.74773	0.214056	3.76294	0.00016793	0.00290815
ENSGALG00000002246	527.729	0.805331	1.74755	0.257277	3.13021	0.00174681	0.018926
ENSGALG00000045115	4509.72	0.802293	1.74387	0.285112	2.81396	0.00489358	0.0414178
ENSGALG00000011172	972.841	0.800417	1.7416	0.254797	3.14139	0.00168149	0.0183952
ENSGALG00000012784	1830.7	0.797786	1.73843	0.170614	4.67598	2.92547e-06	9.34708e-05
ENSGALG00000017365	326.02	0.790197	1.72931	0.206808	3.82092	0.000132956	0.00237802
ENSGALG00000010628	26351.4	0.784918	1.72299	0.246929	3.17872	0.00147928	0.0167692
ENSGALG00000028721	351.217	0.784563	1.72257	0.266017	2.9493	0.00318493	0.0298567
ENSGALG00000013737	5592.64	0.784099	1.72202	0.273929	2.86242	0.00420424	0.036876
ENSGALG00000001433	150.962	0.782994	1.7207	0.279908	2.79732	0.00515277	0.0430686
ENSGALG00000038217	4367.82	0.780856	1.71815	0.253542	3.07979	0.00207148	0.0216079
ENSGALG00000054978	719.044	0.778862	1.71578	0.266031	2.92772	0.00341463	0.0315033
ENSGALG00000007780	2221.11	0.777367	1.714	0.2351	3.30654	0.000944566	0.011765
ENSGALG00000023193	147.061	0.776957	1.71351	0.253379	3.06639	0.00216662	0.0222751
ENSGALG00000033558	1022.32	0.771369	1.70689	0.239993	3.21413	0.00130842	0.015168
ENSGALG00000010979	49516.9	0.771339	1.70685	0.160958	4.79218	1.64976e-06	5.67908e-05
ENSGALG00000054330	194.474	0.770386	1.70573	0.269401	2.85962	0.00424144	0.0371444
ENSGALG00000036240	225.667	0.769719	1.70494	0.27401	2.80909	0.00496811	0.0419226
ENSGALG00000007149	872.406	0.76837	1.70334	0.269079	2.85556	0.00429615	0.0375263
ENSGALG00000008752	1324.88	0.768074	1.70299	0.214043	3.58841	0.000332698	0.00507515
ENSGALG00000021405	369.666	0.761688	1.69547	0.26743	2.84818	0.00439703	0.0383085
ENSGALG00000009731	1960.97	0.76148	1.69523	0.269292	2.82771	0.00468825	0.0402646
ENSGALG00000010811	14694.3	0.760796	1.69443	0.215336	3.53307	0.000410767	0.006053
ENSGALG00000038469	284.886	0.760096	1.6936	0.269005	2.82559	0.00471939	0.0404704
ENSGALG00000010433	10888.4	0.756419	1.68929	0.218226	3.46621	0.00052785	0.00743476
ENSGALG00000011312	416.807	0.755835	1.68861	0.233137	3.24202	0.00118686	0.0140086
ENSGALG00000011254	584.99	0.754023	1.68649	0.259554	2.90507	0.00367168	0.0333903
ENSGALG00000013265	5166.62	0.753431	1.6858	0.210994	3.57086	0.000355814	0.00535527
ENSGALG00000029610	138.527	0.753318	1.68566	0.269922	2.79087	0.00525658	0.0436379
ENSGALG00000035994	5273.68	0.752477	1.68468	0.167298	4.49781	6.86565e-06	0.000195688
ENSGALG00000046720	1290.68	0.752268	1.68444	0.190776	3.9432	8.04024e-05	0.00158203
ENSGALG00000005294	2153.22	0.750226	1.68206	0.201112	3.7304	0.000191179	0.00322807
ENSGALG00000012703	1080.59	0.748881	1.68049	0.200358	3.73772	0.0001857	0.00315447
ENSGALG00000040297	578.902	0.74703	1.67833	0.203388	3.67293	0.000239783	0.00387838
ENSGALG00000043610	3270.78	0.746656	1.6779	0.248968	2.999	0.00270867	0.0262361
ENSGALG00000006973	871.812	0.745609	1.67668	0.215609	3.45816	0.000543878	0.00760979
ENSGALG00000012377	17151.4	0.736392	1.666	0.223389	3.29646	0.000979132	0.0120886
ENSGALG00000028897	229.883	0.735444	1.66491	0.249814	2.94397	0.00324031	0.0302084
ENSGALG00000051548	151.979	0.733156	1.66227	0.264683	2.76994	0.00560659	0.0457569
ENSGALG00000007059	367.727	0.732497	1.66151	0.238351	3.07319	0.00211783	0.0219605
ENSGALG00000013911	5662.54	0.732049	1.661	0.232449	3.14929	0.0016367	0.0180454
ENSGALG00000028790	2597.38	0.728309	1.6567	0.264157	2.75711	0.0058315	0.0469129
ENSGALG00000011659	29764.5	0.726405	1.65451	0.206972	3.50968	0.000448643	0.00651457
ENSGALG00000015846	152.151	0.72566	1.65366	0.244052	2.97338	0.00294541	0.0280786
ENSGALG00000003074	578.542	0.722407	1.64993	0.235251	3.0708	0.00213487	0.022083
ENSGALG00000003503	446.996	0.722193	1.64969	0.228208	3.16463	0.00155282	0.0173583
ENSGALG00000015812	389.503	0.721661	1.64908	0.246313	2.92985	0.00339123	0.0313387
ENSGALG00000017145	2091.74	0.721178	1.64853	0.217455	3.31645	0.000911703	0.011423
ENSGALG00000035975	826.391	0.719839	1.647	0.246506	2.92016	0.00349847	0.0321889
ENSGALG00000027629	726.761	0.718779	1.64579	0.234654	3.06315	0.0021902	0.022422
ENSGALG00000012275	260.811	0.717337	1.64414	0.206649	3.47129	0.000517966	0.00733221
ENSGALG00000030097	790.02	0.717224	1.64402	0.253708	2.82696	0.00469917	0.0403175
ENSGALG00000031758	693.881	0.71177	1.63781	0.24856	2.86357	0.00418896	0.0367993
ENSGALG00000004614	2071.4	0.711638	1.63766	0.195142	3.64678	0.000265551	0.00420257
ENSGALG00000010013	576.538	0.709383	1.6351	0.239893	2.95709	0.00310561	0.0292919
ENSGALG00000051992	911.286	0.708139	1.6337	0.187624	3.77425	0.000160488	0.00279935
ENSGALG00000053043	1016.24	0.708024	1.63357	0.210165	3.3689	0.000754687	0.00981965
ENSGALG00000011544	3204.43	0.706018	1.6313	0.2383	2.96273	0.00304922	0.0288875
ENSGALG00000005905	491.045	0.706001	1.63128	0.172425	4.09453	4.23022e-05	0.000920196
ENSGALG00000002952	484.758	0.701115	1.62576	0.237512	2.95191	0.0031581	0.0296711
ENSGALG00000015623	15238.4	0.696085	1.6201	0.22697	3.06687	0.00216316	0.022253
ENSGALG00000040059	712.707	0.693477	1.61718	0.14412	4.81181	1.49568e-06	5.20164e-05
ENSGALG00000010861	745.227	0.692664	1.61627	0.206685	3.3513	0.000804344	0.0103542
ENSGALG00000004342	652.084	0.691419	1.61487	0.184196	3.75372	0.000174227	0.00299571
ENSGALG00000031105	1453.74	0.691339	1.61478	0.160293	4.31298	1.61072e-05	0.000406333
ENSGALG00000038222	528.03	0.691306	1.61474	0.228348	3.02742	0.00246649	0.0245938
ENSGALG00000008302	3228.37	0.689678	1.61292	0.238575	2.89083	0.0038423	0.034434
ENSGALG00000001718	5071.58	0.688508	1.61162	0.185276	3.71611	0.00020231	0.00337557
ENSGALG00000038582	740.34	0.687359	1.61033	0.19246	3.57144	0.000355028	0.00535527
ENSGALG00000011017	964.114	0.683651	1.6062	0.24418	2.79978	0.0051137	0.0428092
ENSGALG00000027633	461.738	0.682456	1.60487	0.2315	2.94797	0.00319869	0.0299409
ENSGALG00000010579	652.652	0.679895	1.60202	0.231248	2.94011	0.00328098	0.0305707
ENSGALG00000010879	1413.83	0.679881	1.60201	0.197347	3.44511	0.000570831	0.00786964
ENSGALG00000046639	11256.9	0.679215	1.60127	0.184176	3.68786	0.000226144	0.00370377
ENSGALG00000015762	164.793	0.679079	1.60112	0.229688	2.95652	0.0031113	0.0293128
ENSGALG00000035842	763.265	0.677736	1.59963	0.243053	2.78843	0.00529637	0.0438176
ENSGALG00000016651	25614	0.677698	1.59959	0.191774	3.53384	0.000409568	0.00604059
ENSGALG00000039124	930.227	0.676146	1.59787	0.164596	4.10792	3.99233e-05	0.000877481
ENSGALG00000016648	2576.4	0.671701	1.59295	0.224569	2.99107	0.00277998	0.0267886
ENSGALG00000052012	264.809	0.660987	1.58116	0.228401	2.89397	0.00380405	0.0342365
ENSGALG00000009318	355.33	0.65931	1.57933	0.196459	3.35596	0.000790891	0.0102043
ENSGALG00000039861	5223.47	0.658709	1.57867	0.172964	3.80837	0.000139889	0.00249409
ENSGALG00000012796	412.409	0.658005	1.5779	0.199014	3.30633	0.000945282	0.0117652
ENSGALG00000016833	7839.03	0.657476	1.57732	0.161508	4.07084	4.68435e-05	0.00100348
ENSGALG00000014561	5158.63	0.656883	1.57667	0.221843	2.96103	0.00306613	0.0289842
ENSGALG00000053539	5671.16	0.653965	1.57349	0.235635	2.77532	0.00551468	0.0453351
ENSGALG00000040465	2705.34	0.653203	1.57266	0.191732	3.40685	0.000657178	0.00880859
ENSGALG00000003642	395.909	0.648343	1.56737	0.203733	3.18232	0.00146099	0.0165832
ENSGALG00000053016	199.132	0.647031	1.56594	0.199369	3.2454	0.00117285	0.013921
ENSGALG00000016991	9917.5	0.646336	1.56519	0.18254	3.54079	0.000398924	0.00588875
ENSGALG00000038733	1368.01	0.639551	1.55784	0.171299	3.73354	0.00018881	0.00320088
ENSGALG00000039121	208.96	0.638319	1.55651	0.225651	2.82879	0.00467237	0.0401691
ENSGALG00000000137	1209.59	0.636737	1.55481	0.17368	3.66614	0.000246236	0.00396747
ENSGALG00000029485	851.56	0.635824	1.55382	0.219166	2.9011	0.00371852	0.0336849
ENSGALG00000023066	4456.35	0.635732	1.55373	0.181519	3.50229	0.000461283	0.00665239
ENSGALG00000041977	8506.35	0.6341	1.55197	0.228606	2.77377	0.00554116	0.0454865
ENSGALG00000013971	8698.33	0.633505	1.55133	0.167771	3.77601	0.00015936	0.0027883
ENSGALG00000004637	1838.59	0.632556	1.55031	0.226002	2.79889	0.00512787	0.0429065
ENSGALG00000004370	193.744	0.625695	1.54295	0.223687	2.79719	0.00515487	0.0430686
ENSGALG00000007078	666.625	0.625417	1.54266	0.203561	3.07238	0.0021236	0.0219799
ENSGALG00000012126	31518.7	0.624168	1.54132	0.170352	3.66399	0.000248315	0.00398957
ENSGALG00000011331	21248.5	0.621733	1.53872	0.16475	3.77379	0.000160785	0.00280164
ENSGALG00000014828	529.703	0.616545	1.5332	0.150182	4.10532	4.03757e-05	0.000885124
ENSGALG00000008181	820.287	0.615867	1.53248	0.177278	3.47402	0.000512722	0.00726406
ENSGALG00000038671	2156.35	0.615581	1.53217	0.212408	2.8981	0.00375425	0.0339328
ENSGALG00000052199	2235.39	0.614986	1.53154	0.207401	2.96521	0.00302476	0.0286806
ENSGALG00000002954	3574.11	0.612081	1.52846	0.129718	4.71855	2.37531e-06	7.81079e-05
ENSGALG00000047827	4342.15	0.608034	1.52418	0.195626	3.10815	0.00188264	0.0200625
ENSGALG00000005800	4680.35	0.607671	1.5238	0.187856	3.23477	0.0012174	0.014319
ENSGALG00000014949	1713.07	0.603675	1.51958	0.207368	2.91113	0.00360121	0.0329549
ENSGALG00000016451	1686.75	0.603183	1.51906	0.163828	3.6818	0.000231595	0.00376749
ENSGALG00000029680	342.822	0.601628	1.51743	0.179198	3.35735	0.000786948	0.010169
ENSGALG00000011185	205.328	0.597293	1.51287	0.210601	2.83613	0.00456641	0.0395599
ENSGALG00000008796	739.631	0.594952	1.51042	0.193814	3.0697	0.00214272	0.0221156
ENSGALG00000005772	460.286	0.58732	1.50245	0.187104	3.13901	0.00169519	0.0184853
ENSGALG00000003743	699.954	0.587141	1.50227	0.209627	2.80089	0.00509624	0.0427265
ENSGALG00000009346	2272.88	0.584591	1.49961	0.202358	2.88889	0.00386607	0.0346103
ENSGALG00000012287	278.63	0.583044	1.49801	0.193597	3.01163	0.00259849	0.0254312
ENSGALG00000050314	426.342	0.582556	1.4975	0.195037	2.9869	0.00281824	0.027111
ENSGALG00000008139	489.047	0.581778	1.49669	0.198368	2.93282	0.00335894	0.0311237
ENSGALG00000010446	604.006	0.580395	1.49526	0.144095	4.02785	5.62884e-05	0.00116735
ENSGALG00000004325	2586.69	0.577615	1.49238	0.191337	3.01884	0.00253744	0.0251032
ENSGALG00000033102	2840.39	0.576214	1.49093	0.186664	3.0869	0.00202254	0.0212461
ENSGALG00000030812	870.895	0.575598	1.49029	0.139455	4.12749	3.66745e-05	0.000823204
ENSGALG00000034803	692.606	0.573747	1.48838	0.155428	3.69141	0.000223018	0.00366678
ENSGALG00000005090	882.886	0.572679	1.48728	0.205958	2.78056	0.00542644	0.0446968
ENSGALG00000007262	2720.84	0.571199	1.48576	0.197282	2.89534	0.00378743	0.034105
ENSGALG00000013489	566.942	0.569695	1.48421	0.152703	3.73075	0.000190911	0.00322678
ENSGALG00000016563	2608.86	0.567884	1.48235	0.17012	3.33814	0.000843427	0.010732
ENSGALG00000012601	780.128	0.566309	1.48073	0.206487	2.74259	0.00609562	0.0485295
ENSGALG00000027635	1430.77	0.566236	1.48066	0.170592	3.31924	0.000902628	0.0113345
ENSGALG00000015710	3404.74	0.56447	1.47884	0.159045	3.54911	0.000386533	0.00573086
ENSGALG00000008771	1636.72	0.561846	1.47616	0.20055	2.80153	0.00508611	0.0426859
ENSGALG00000036621	334.011	0.561227	1.47552	0.200753	2.79561	0.00518013	0.0431614
ENSGALG00000003955	881.105	0.56103	1.47532	0.177364	3.16316	0.00156066	0.0174186
ENSGALG00000005408	7337.88	0.550169	1.46426	0.181158	3.03696	0.00238977	0.0241001
ENSGALG00000002106	1196.19	0.548174	1.46223	0.176293	3.10945	0.00187438	0.0200132
ENSGALG00000010611	661.659	0.546317	1.46035	0.173291	3.15261	0.00161821	0.0178998
ENSGALG00000016781	4204.12	0.546078	1.46011	0.172132	3.17243	0.00151169	0.0170793
ENSGALG00000004156	1142.29	0.543016	1.45702	0.166429	3.26274	0.00110339	0.0132172
ENSGALG00000015109	3382.33	0.538446	1.45241	0.185351	2.905	0.0036725	0.0333903
ENSGALG00000005084	932.284	0.533505	1.44744	0.152194	3.50543	0.000455869	0.0065879
ENSGALG00000014682	1632.12	0.530487	1.44442	0.189368	2.80135	0.00508887	0.0426859
ENSGALG00000005441	2934.56	0.529158	1.44309	0.147486	3.58786	0.000333407	0.00508137
ENSGALG00000016832	5314.8	0.527942	1.44187	0.158375	3.33348	0.000857656	0.0108504
ENSGALG00000013869	6420.99	0.526424	1.44036	0.171569	3.06829	0.00215286	0.0221741
ENSGALG00000034132	548.991	0.526182	1.44011	0.159118	3.30686	0.000943472	0.01176
ENSGALG00000005550	17216.2	0.525635	1.43957	0.167508	3.13797	0.00170122	0.0185271
ENSGALG00000006546	43783	0.525255	1.43919	0.189561	2.77091	0.00559004	0.0457347
ENSGALG00000013591	1535.47	0.523553	1.43749	0.178948	2.92573	0.00343652	0.0316707
ENSGALG00000003201	1229.1	0.52023	1.43418	0.165762	3.13842	0.0016986	0.0185105
ENSGALG00000008844	9286.83	0.519959	1.43391	0.186995	2.7806	0.00542583	0.0446968
ENSGALG00000037962	665.552	0.51501	1.429	0.150847	3.41411	0.000639903	0.00863869
ENSGALG00000026862	24900.4	0.511896	1.42592	0.152292	3.36127	0.00077586	0.010041
ENSGALG00000004981	569.686	0.511657	1.42569	0.184202	2.77769	0.00547463	0.0450616
ENSGALG00000006392	1078.54	0.505772	1.41988	0.174948	2.89098	0.00384037	0.034434
ENSGALG00000008905	52128.5	0.503224	1.41738	0.165433	3.04187	0.00235117	0.0237269
ENSGALG00000028886	15252.7	0.498514	1.41276	0.177938	2.80162	0.00508467	0.0426859
ENSGALG00000012196	610.513	0.492391	1.40677	0.173945	2.83073	0.00464415	0.0399671
ENSGALG00000011169	4242.61	0.485398	1.39997	0.159935	3.03497	0.00240559	0.0241876
ENSGALG00000009871	1233.65	0.481868	1.39655	0.140067	3.44028	0.000581114	0.00799186
ENSGALG00000004506	2144.76	0.481263	1.39596	0.139945	3.43894	0.000584001	0.0080185
ENSGALG00000032685	2445.47	0.473745	1.38871	0.157258	3.01254	0.00259071	0.0253845
ENSGALG00000007203	4829.49	0.4673	1.38252	0.126678	3.68886	0.000225258	0.00369283
ENSGALG00000001250	16083.7	0.466329	1.38159	0.167312	2.78718	0.00531687	0.0439656
ENSGALG00000001606	2690.81	0.465924	1.3812	0.151785	3.06963	0.00214325	0.0221156
ENSGALG00000011685	1120.63	0.445737	1.36201	0.148437	3.00286	0.00267453	0.0259659
ENSGALG00000016739	9247.03	0.445576	1.36186	0.154789	2.87861	0.00399431	0.0354207
ENSGALG00000010629	4884.25	0.438611	1.3553	0.154748	2.83435	0.00459193	0.0396765
ENSGALG00000001624	677.983	0.438529	1.35522	0.158707	2.76314	0.00572488	0.0463863
ENSGALG00000014997	3008.27	0.429752	1.347	0.150382	2.85775	0.00426661	0.0373069
ENSGALG00000002424	632.3	-0.414776	0.750136	0.147745	-2.80738	0.00499465	0.0421045
ENSGALG00000010839	6067.99	-0.423605	0.745559	0.140149	-3.02254	0.00250663	0.0248779
ENSGALG00000011625	2181.05	-0.438995	0.737648	0.158888	-2.76292	0.00572876	0.0463955
ENSGALG00000028898	1063.72	-0.446763	0.733687	0.161617	-2.76434	0.00570384	0.0463377
ENSGALG00000004165	4339.81	-0.448576	0.732766	0.161612	-2.77563	0.00550949	0.0453145
ENSGALG00000015051	518.6	-0.450265	0.731908	0.159907	-2.8158	0.00486564	0.0412639
ENSGALG00000012561	1121.74	-0.450559	0.731759	0.151812	-2.96788	0.00299866	0.0285058
ENSGALG00000008086	6065.22	-0.457925	0.728032	0.125112	-3.66014	0.000252082	0.00404115
ENSGALG00000003691	1415.71	-0.458732	0.727625	0.130528	-3.51444	0.000440686	0.00641005
ENSGALG00000031263	2467.27	-0.460845	0.726561	0.152809	-3.01583	0.00256275	0.0252422
ENSGALG00000002921	1298.63	-0.461627	0.726167	0.161992	-2.8497	0.00437607	0.0381456
ENSGALG00000007185	1347.32	-0.462086	0.725936	0.146297	-3.15854	0.00158559	0.0176198
ENSGALG00000005487	2116.73	-0.462481	0.725737	0.150169	-3.07973	0.00207189	0.0216079
ENSGALG00000002964	2982.14	-0.466682	0.723627	0.146362	-3.18855	0.00142987	0.0163074
ENSGALG00000041124	1845.06	-0.467852	0.72304	0.161996	-2.88805	0.00387635	0.0346329
ENSGALG00000008438	1524.81	-0.478283	0.717831	0.171487	-2.78903	0.00528663	0.0438152
ENSGALG00000003016	8506.26	-0.481207	0.716378	0.161718	-2.9756	0.00292418	0.027955
ENSGALG00000031016	414.281	-0.483695	0.715144	0.17444	-2.77284	0.00555693	0.0455275
ENSGALG00000015190	964.47	-0.484736	0.714628	0.150594	-3.21883	0.00128716	0.0149832
ENSGALG00000014321	2136.92	-0.486898	0.713558	0.174411	-2.79168	0.00524359	0.0435515
ENSGALG00000042949	1497.04	-0.487966	0.71303	0.176536	-2.76412	0.00570768	0.0463377
ENSGALG00000009533	1164.41	-0.488347	0.712841	0.172415	-2.83239	0.00462017	0.0398216
ENSGALG00000043359	1135.6	-0.490133	0.711959	0.178714	-2.74256	0.00609629	0.0485295
ENSGALG00000031821	1311.79	-0.491198	0.711434	0.177818	-2.76237	0.00573831	0.0464284
ENSGALG00000009678	943.828	-0.491912	0.711082	0.171402	-2.86993	0.00410559	0.0361986
ENSGALG00000040492	4322.15	-0.492489	0.710798	0.1755	-2.8062	0.00501294	0.0421864
ENSGALG00000034932	1515.02	-0.492885	0.710603	0.135794	-3.62964	0.000283812	0.00442119
ENSGALG00000001394	1112.7	-0.499605	0.7073	0.181823	-2.74775	0.00600048	0.0479301
ENSGALG00000037996	2959.97	-0.501783	0.706233	0.165575	-3.03056	0.00244105	0.0244278
ENSGALG00000040909	1250.99	-0.505717	0.70431	0.157083	-3.21943	0.00128445	0.014962
ENSGALG00000015802	434.154	-0.506885	0.70374	0.176487	-2.87209	0.00407769	0.0359901
ENSGALG00000014467	4986.74	-0.507309	0.703533	0.163653	-3.09991	0.00193576	0.020513
ENSGALG00000012974	901.444	-0.518249	0.698219	0.187928	-2.75769	0.00582107	0.0468513
ENSGALG00000009598	10510.2	-0.51835	0.69817	0.157608	-3.28885	0.00100598	0.012339
ENSGALG00000006343	6831.01	-0.518919	0.697894	0.142328	-3.64595	0.000266407	0.00421217
ENSGALG00000011937	6106.59	-0.523378	0.695741	0.161215	-3.24647	0.00116847	0.0138885
ENSGALG00000009586	358.816	-0.524233	0.695329	0.173922	-3.01419	0.00257666	0.0252924
ENSGALG00000033054	1867.18	-0.524528	0.695187	0.171751	-3.05401	0.00225807	0.0229305
ENSGALG00000009601	7811.5	-0.524578	0.695162	0.166558	-3.14953	0.00163534	0.0180422
ENSGALG00000033675	922.759	-0.524906	0.695004	0.179933	-2.91723	0.0035316	0.0324408
ENSGALG00000039326	531.42	-0.525531	0.694703	0.149494	-3.5154	0.000439086	0.00639778
ENSGALG00000011178	1980.92	-0.526058	0.69445	0.16154	-3.25652	0.00112788	0.0134723
ENSGALG00000005468	1466.47	-0.526281	0.694342	0.143296	-3.67268	0.000240018	0.00387838
ENSGALG00000002408	934.438	-0.526505	0.694235	0.172052	-3.06015	0.00221226	0.0225973
ENSGALG00000028363	5488.29	-0.526508	0.694233	0.165915	-3.17337	0.00150683	0.0170471
ENSGALG00000001971	3345.72	-0.527585	0.693715	0.188892	-2.79305	0.00522142	0.043445
ENSGALG00000006916	516.993	-0.528141	0.693448	0.178271	-2.96258	0.00305077	0.0288875
ENSGALG00000054991	10333.2	-0.531123	0.692016	0.162365	-3.27117	0.00107102	0.0129828
ENSGALG00000046235	1209.57	-0.532309	0.691447	0.169511	-3.14026	0.00168798	0.0184304
ENSGALG00000012147	1316.17	-0.532338	0.691433	0.176209	-3.02107	0.00251883	0.0249697
ENSGALG00000008376	1736.27	-0.532958	0.691136	0.167429	-3.18319	0.00145663	0.0165568
ENSGALG00000008625	1739.16	-0.534527	0.690385	0.186986	-2.85864	0.00425461	0.0372405
ENSGALG00000007717	2500.22	-0.536555	0.689415	0.19454	-2.75807	0.00581436	0.0468196
ENSGALG00000009978	356.998	-0.541608	0.687005	0.193529	-2.79859	0.00513265	0.0429253
ENSGALG00000010084	4467.69	-0.547652	0.684133	0.189583	-2.88872	0.00386811	0.0346103
ENSGALG00000005367	1651.08	-0.54955	0.683233	0.168174	-3.26776	0.00108403	0.0130501
ENSGALG00000005924	5884.52	-0.550624	0.682725	0.19139	-2.87697	0.00401514	0.0355804
ENSGALG00000035973	656.211	-0.551523	0.6823	0.168965	-3.26413	0.001098	0.0131702
ENSGALG00000013167	9595.78	-0.552246	0.681958	0.180254	-3.06372	0.00218604	0.022393
ENSGALG00000010182	879.689	-0.552817	0.681688	0.184653	-2.99381	0.00275514	0.0266099
ENSGALG00000029679	3088.91	-0.553796	0.681225	0.194465	-2.84779	0.00440239	0.0383355
ENSGALG00000020488	3470.76	-0.554422	0.68093	0.179807	-3.08343	0.00204632	0.0214426
ENSGALG00000000349	4742.56	-0.555662	0.680345	0.186824	-2.97425	0.00293707	0.0280465
ENSGALG00000002060	2736.92	-0.557055	0.679688	0.17465	-3.18955	0.00142496	0.0162734
ENSGALG00000008226	433.903	-0.558072	0.679209	0.200448	-2.78412	0.00536735	0.0442748
ENSGALG00000003165	2545.62	-0.560228	0.678195	0.175192	-3.1978	0.00138482	0.0159118
ENSGALG00000027190	1151.73	-0.560732	0.677958	0.152774	-3.67034	0.000242231	0.0039104
ENSGALG00000028696	1064.61	-0.560899	0.67788	0.188823	-2.97051	0.00297307	0.0282944
ENSGALG00000002542	5580.33	-0.561509	0.677593	0.172187	-3.26105	0.00111002	0.0132872
ENSGALG00000000259	3627.61	-0.561888	0.677415	0.173196	-3.24424	0.00117766	0.0139585
ENSGALG00000029408	8709.25	-0.563571	0.676625	0.19312	-2.91824	0.00352015	0.0323709
ENSGALG00000003687	379.71	-0.56474	0.676077	0.166691	-3.38794	0.000704197	0.00925532
ENSGALG00000035576	1837.82	-0.565778	0.675591	0.171464	-3.2997	0.000967888	0.0119936
ENSGALG00000032373	250.801	-0.566471	0.675266	0.197847	-2.86317	0.00419419	0.0368261
ENSGALG00000014233	4318.19	-0.566658	0.675179	0.188464	-3.00672	0.00264087	0.0256972
ENSGALG00000047833	2946.49	-0.567108	0.674968	0.189542	-2.992	0.00277157	0.0267228
ENSGALG00000000919	14829.8	-0.567958	0.674571	0.204808	-2.77312	0.00555221	0.0455109
ENSGALG00000002725	1823.88	-0.568614	0.674264	0.201496	-2.82196	0.00477308	0.0407887
ENSGALG00000026421	4921.69	-0.569094	0.67404	0.165999	-3.4283	0.000607377	0.0082457
ENSGALG00000008056	1387.41	-0.5717	0.672824	0.163226	-3.50251	0.000460891	0.00665239
ENSGALG00000012882	2312.08	-0.571965	0.6727	0.20399	-2.80389	0.00504902	0.0424359
ENSGALG00000026590	1782.06	-0.572694	0.67236	0.155198	-3.69009	0.000224173	0.00367862
ENSGALG00000002686	1159.45	-0.573164	0.672141	0.164011	-3.49467	0.000474644	0.00679868
ENSGALG00000010273	2684.36	-0.573837	0.671828	0.177499	-3.23291	0.00122538	0.0143729
ENSGALG00000033162	7315.01	-0.575454	0.671075	0.20434	-2.81616	0.00486011	0.0412377
ENSGALG00000046960	226.728	-0.577007	0.670353	0.191824	-3.008	0.00262975	0.0256332
ENSGALG00000030411	4983.22	-0.578707	0.669564	0.162491	-3.56147	0.000368791	0.00552141
ENSGALG00000038385	11332.7	-0.580252	0.668847	0.177536	-3.26837	0.00108168	0.0130404
ENSGALG00000008207	818.614	-0.583174	0.667493	0.206588	-2.82289	0.00475936	0.0407305
ENSGALG00000007195	1128.18	-0.584516	0.666873	0.172239	-3.39364	0.000689698	0.00913579
ENSGALG00000016847	2006.53	-0.58502	0.66664	0.191034	-3.06238	0.00219584	0.0224526
ENSGALG00000044187	3163.43	-0.588141	0.665199	0.215239	-2.73251	0.00628541	0.049643
ENSGALG00000016574	1032.91	-0.589826	0.664423	0.172812	-3.41311	0.000642264	0.00864983
ENSGALG00000033196	5372.21	-0.593886	0.662556	0.208703	-2.8456	0.00443275	0.0385602
ENSGALG00000001036	1268.84	-0.594583	0.662236	0.160147	-3.71273	0.000205036	0.00341094
ENSGALG00000011031	11073.6	-0.595412	0.661855	0.157352	-3.78395	0.00015436	0.00271205
ENSGALG00000004956	23470.1	-0.595414	0.661855	0.15641	-3.80674	0.000140808	0.0025052
ENSGALG00000016324	7195.28	-0.59612	0.661531	0.205742	-2.89742	0.00376251	0.033958
ENSGALG00000011643	1397.52	-0.596195	0.661496	0.171869	-3.4689	0.000522603	0.00738274
ENSGALG00000040484	13842.1	-0.596555	0.661331	0.188276	-3.16851	0.00153225	0.0172194
ENSGALG00000007778	2985.27	-0.598015	0.660662	0.212185	-2.81837	0.00482686	0.0411001
ENSGALG00000038143	1918.4	-0.59948	0.659992	0.212473	-2.82144	0.00478083	0.0407903
ENSGALG00000002624	1836.64	-0.605034	0.657456	0.220401	-2.74515	0.00604833	0.0482713
ENSGALG00000012919	1477.39	-0.605557	0.657218	0.181709	-3.33257	0.000860479	0.010878
ENSGALG00000037315	1262.63	-0.60689	0.656611	0.15678	-3.87098	0.000108401	0.00202006
ENSGALG00000033515	971.804	-0.607214	0.656463	0.175411	-3.46166	0.000536857	0.00753025
ENSGALG00000006454	1582.16	-0.607251	0.656446	0.198819	-3.0543	0.0022559	0.0229305
ENSGALG00000014067	2311.17	-0.607255	0.656445	0.172776	-3.51469	0.000440274	0.00640957
ENSGALG00000005608	10934.2	-0.60774	0.656224	0.215229	-2.8237	0.00474733	0.0406481
ENSGALG00000050267	3790.29	-0.609481	0.655432	0.199951	-3.04815	0.00230255	0.023318
ENSGALG00000037258	1654.92	-0.609714	0.655327	0.1759	-3.46626	0.000527756	0.00743476
ENSGALG00000014646	220.853	-0.614267	0.653262	0.20751	-2.96017	0.00307468	0.0290487
ENSGALG00000009822	746.869	-0.614613	0.653105	0.175181	-3.50845	0.00045073	0.00652805
ENSGALG00000001950	3133.55	-0.615255	0.652814	0.166248	-3.70082	0.000214902	0.00355409
ENSGALG00000004332	6079.2	-0.617275	0.651901	0.205207	-3.00806	0.0026292	0.0256332
ENSGALG00000007298	2810.87	-0.617514	0.651793	0.181325	-3.40557	0.000660265	0.00884294
ENSGALG00000030781	5936.35	-0.617975	0.651585	0.207122	-2.98363	0.00284847	0.027355
ENSGALG00000042254	3066.03	-0.619159	0.65105	0.153788	-4.02605	5.67223e-05	0.0011749
ENSGALG00000005583	491.583	-0.622087	0.64973	0.18609	-3.34294	0.000828946	0.0105982
ENSGALG00000008707	1241.82	-0.622816	0.649402	0.157901	-3.94434	8.00193e-05	0.00157816
ENSGALG00000015939	6664.53	-0.62697	0.647535	0.222177	-2.82194	0.0047734	0.0407887
ENSGALG00000031525	1186.17	-0.630245	0.646067	0.172235	-3.65921	0.000252993	0.00404933
ENSGALG00000005768	435.977	-0.63036	0.646015	0.223911	-2.81523	0.00487424	0.0413162
ENSGALG00000035533	5485.76	-0.632134	0.645221	0.191346	-3.30362	0.000954449	0.0118531
ENSGALG00000002445	7501.36	-0.633593	0.644569	0.158348	-4.00128	6.30017e-05	0.00128141
ENSGALG00000049625	467.862	-0.634	0.644387	0.230367	-2.75213	0.00592093	0.0474516
ENSGALG00000035035	369.849	-0.634361	0.644226	0.168944	-3.75486	0.000173435	0.00298514
ENSGALG00000046674	1121.32	-0.634407	0.644206	0.221815	-2.86008	0.00423538	0.0371106
ENSGALG00000029576	19993.4	-0.634804	0.644028	0.20785	-3.05415	0.002257	0.0229305
ENSGALG00000007023	1089.83	-0.63498	0.64395	0.170909	-3.7153	0.00020296	0.00338306
ENSGALG00000042400	1867.99	-0.635432	0.643748	0.156448	-4.06162	4.87327e-05	0.00103348
ENSGALG00000007643	1320.72	-0.636336	0.643345	0.161232	-3.9467	7.92342e-05	0.00157001
ENSGALG00000008081	1556.43	-0.636672	0.643195	0.182139	-3.49552	0.000473134	0.00678308
ENSGALG00000019570	289.162	-0.638991	0.642162	0.205468	-3.10993	0.00187132	0.0200037
ENSGALG00000044141	883.102	-0.640443	0.641516	0.220549	-2.90386	0.00368598	0.0334769
ENSGALG00000007220	418894	-0.641595	0.641004	0.20524	-3.12606	0.00177162	0.0191458
ENSGALG00000022850	3978.2	-0.642754	0.640489	0.226496	-2.83782	0.0045423	0.0394104
ENSGALG00000019215	432.758	-0.643963	0.639953	0.223541	-2.88074	0.00396749	0.035294
ENSGALG00000009297	710.925	-0.647701	0.638297	0.161043	-4.02191	5.77279e-05	0.00119281
ENSGALG00000032273	1163.2	-0.64897	0.637736	0.159953	-4.05725	4.96546e-05	0.00104908
ENSGALG00000044705	1997.27	-0.649726	0.637401	0.235272	-2.7616	0.00575186	0.0465158
ENSGALG00000015665	1634.55	-0.650049	0.637259	0.23275	-2.79291	0.00522364	0.043445
ENSGALG00000006715	12075.3	-0.651203	0.636749	0.191032	-3.40887	0.000652334	0.00875553
ENSGALG00000004387	4892.45	-0.651623	0.636564	0.212643	-3.06439	0.00218113	0.0223706
ENSGALG00000040267	4588.07	-0.652059	0.636372	0.201259	-3.2399	0.00119573	0.0141035
ENSGALG00000052355	847.378	-0.652817	0.636037	0.235652	-2.77026	0.00560118	0.0457488
ENSGALG00000033609	6113.36	-0.655368	0.634914	0.233218	-2.8101	0.00495256	0.041875
ENSGALG00000016430	9607.8	-0.656596	0.634373	0.206723	-3.17621	0.00149213	0.0168922
ENSGALG00000006170	320.076	-0.657368	0.634034	0.229182	-2.86833	0.00412648	0.0363638
ENSGALG00000029915	923.449	-0.658195	0.633671	0.237344	-2.77317	0.00555125	0.0455109
ENSGALG00000038003	19158	-0.660083	0.632842	0.171229	-3.85497	0.000115742	0.00212406
ENSGALG00000002155	5728.99	-0.661641	0.632159	0.23457	-2.82066	0.00479256	0.0408698
ENSGALG00000016890	2873.92	-0.661833	0.632075	0.163855	-4.03914	5.36473e-05	0.001125
ENSGALG00000040864	1019.4	-0.662544	0.631763	0.174105	-3.80543	0.000141556	0.00251585
ENSGALG00000017333	812.121	-0.664897	0.630734	0.174864	-3.80236	0.000143326	0.00253931
ENSGALG00000042020	5317.81	-0.666704	0.629944	0.21546	-3.09433	0.00197256	0.0208117
ENSGALG00000035369	3183.28	-0.666903	0.629857	0.180957	-3.68542	0.000228325	0.00372865
ENSGALG00000042023	2161.72	-0.668306	0.629245	0.243178	-2.74822	0.00599197	0.0478847
ENSGALG00000007904	6036.62	-0.670908	0.628111	0.217037	-3.09122	0.00199336	0.0209994
ENSGALG00000042599	837.586	-0.671895	0.627682	0.230869	-2.91029	0.00361093	0.0329902
ENSGALG00000004259	5851.14	-0.672149	0.627571	0.192868	-3.48502	0.000492103	0.00700016
ENSGALG00000004180	2721.26	-0.673849	0.626832	0.181977	-3.70293	0.000213128	0.00352819
ENSGALG00000006703	3388.05	-0.674011	0.626762	0.185446	-3.63455	0.000278467	0.00435398
ENSGALG00000006143	1982.55	-0.674317	0.626629	0.243997	-2.76363	0.00571623	0.046383
ENSGALG00000010341	3507.39	-0.675286	0.626208	0.15287	-4.41737	9.99069e-06	0.000273683
ENSGALG00000007337	329.873	-0.676638	0.625622	0.236117	-2.86569	0.00416103	0.036611
ENSGALG00000020582	822.968	-0.677356	0.62531	0.220091	-3.07762	0.00208661	0.02173
ENSGALG00000039523	414.129	-0.679855	0.624228	0.185515	-3.66469	0.000247642	0.00398253
ENSGALG00000004691	989.743	-0.680533	0.623935	0.215259	-3.16146	0.00156981	0.0174789
ENSGALG00000029714	2123.29	-0.680807	0.623816	0.222841	-3.05512	0.00224968	0.0228923
ENSGALG00000011326	837.891	-0.681077	0.623699	0.23414	-2.90885	0.00362759	0.0330888
ENSGALG00000003065	1154.39	-0.68332	0.62273	0.187109	-3.65198	0.000260225	0.00413376
ENSGALG00000003467	2051.72	-0.683973	0.622449	0.247876	-2.75934	0.00579191	0.0466833
ENSGALG00000001117	1435.27	-0.684552	0.622199	0.201126	-3.40359	0.000665063	0.00889965
ENSGALG00000015275	3192.37	-0.687565	0.620901	0.22669	-3.03307	0.00242081	0.0242828
ENSGALG00000054329	139.489	-0.688789	0.620374	0.237379	-2.90164	0.00371212	0.03366
ENSGALG00000005803	400.01	-0.690245	0.619748	0.214811	-3.21326	0.00131237	0.0152033
ENSGALG00000037932	1385.51	-0.690261	0.619742	0.244542	-2.82266	0.00476264	0.040738
ENSGALG00000004793	1385.83	-0.690505	0.619637	0.184048	-3.75176	0.000175595	0.0030131
ENSGALG00000037030	2148.17	-0.690527	0.619628	0.159797	-4.32126	1.55138e-05	0.000393715
ENSGALG00000011635	487.434	-0.691654	0.619144	0.157753	-4.3844	1.16305e-05	0.000313022
ENSGALG00000002273	868.556	-0.693354	0.618415	0.160102	-4.3307	1.48638e-05	0.00038143
ENSGALG00000004882	3813.14	-0.694278	0.618019	0.188782	-3.67766	0.000235379	0.00381803
ENSGALG00000007606	40519.7	-0.695592	0.617456	0.234549	-2.96566	0.00302036	0.0286637
ENSGALG00000005071	6552.46	-0.695642	0.617434	0.200713	-3.46585	0.000528558	0.00743854
ENSGALG00000040873	2301.19	-0.696753	0.616959	0.160422	-4.34325	1.4039e-05	0.000365619
ENSGALG00000036990	13106.3	-0.698079	0.616392	0.226982	-3.07548	0.00210166	0.0218487
ENSGALG00000000693	1519.08	-0.699493	0.615789	0.248384	-2.81618	0.00485984	0.0412377
ENSGALG00000012124	437.993	-0.699675	0.615711	0.254054	-2.75403	0.00588656	0.0472434
ENSGALG00000038044	194.211	-0.701084	0.61511	0.228168	-3.07267	0.00212151	0.0219716
ENSGALG00000001826	1226.34	-0.701589	0.614894	0.176521	-3.97454	7.05145e-05	0.0014138
ENSGALG00000000638	626.964	-0.701934	0.614747	0.203939	-3.44189	0.00057767	0.00795096
ENSGALG00000039468	923.003	-0.702476	0.614516	0.180686	-3.88783	0.000101145	0.00192502
ENSGALG00000006609	744.032	-0.705337	0.613299	0.225039	-3.13428	0.00172275	0.0187133
ENSGALG00000032142	2.13229e+06	-0.705468	0.613244	0.248247	-2.8418	0.00448598	0.038983
ENSGALG00000004390	2486.95	-0.705778	0.613112	0.246533	-2.86282	0.00419894	0.0368486
ENSGALG00000025712	795.875	-0.708852	0.611807	0.245403	-2.88852	0.0038706	0.0346142
ENSGALG00000007931	12940.5	-0.710073	0.611289	0.215244	-3.29892	0.000970593	0.0120007
ENSGALG00000014336	1641	-0.710122	0.611268	0.256399	-2.7696	0.0056126	0.0457757
ENSGALG00000053249	384.257	-0.713812	0.609707	0.235809	-3.02708	0.00246927	0.0245938
ENSGALG00000053925	1418.18	-0.714072	0.609597	0.184591	-3.86841	0.000109547	0.00203468
ENSGALG00000048698	882.217	-0.715378	0.609045	0.181514	-3.94118	8.10802e-05	0.00159166
ENSGALG00000004042	4041.72	-0.716675	0.608498	0.254327	-2.81792	0.00483356	0.0411212
ENSGALG00000041861	471.766	-0.717576	0.608118	0.193222	-3.71374	0.000204222	0.00340074
ENSGALG00000003674	5515.27	-0.719115	0.60747	0.227349	-3.16304	0.00156131	0.0174186
ENSGALG00000005232	757.197	-0.719709	0.60722	0.175046	-4.11154	3.93031e-05	0.000866104
ENSGALG00000004943	702.313	-0.720798	0.606762	0.185411	-3.88757	0.000101251	0.00192502
ENSGALG00000034274	310.787	-0.721952	0.606276	0.255977	-2.82038	0.00479661	0.0408836
ENSGALG00000015549	3503.14	-0.722538	0.60603	0.179558	-4.02397	5.72242e-05	0.00118385
ENSGALG00000001028	1446.73	-0.723064	0.605809	0.264068	-2.73817	0.00617818	0.0489104
ENSGALG00000014263	1862.17	-0.724007	0.605414	0.175476	-4.12596	3.69197e-05	0.000826513
ENSGALG00000038637	123.251	-0.725639	0.604729	0.255464	-2.84048	0.00450456	0.0391043
ENSGALG00000009692	358.198	-0.727699	0.603866	0.265103	-2.74496	0.00605176	0.0482713
ENSGALG00000014485	978.716	-0.729033	0.603308	0.246128	-2.96201	0.00305641	0.0289085
ENSGALG00000005412	437.137	-0.730451	0.602715	0.212158	-3.44296	0.000575375	0.00792582
ENSGALG00000009441	495.222	-0.730608	0.60265	0.180293	-4.05234	5.07083e-05	0.00106811
ENSGALG00000013814	282.744	-0.730776	0.60258	0.20515	-3.56215	0.000367825	0.00552108
ENSGALG00000008308	1575.85	-0.731433	0.602305	0.248837	-2.93941	0.00328838	0.0306227
ENSGALG00000015468	435.074	-0.732892	0.601697	0.174133	-4.20881	2.56721e-05	0.000608568
ENSGALG00000049034	242.718	-0.733089	0.601614	0.217847	-3.36515	0.000765011	0.00992343
ENSGALG00000015746	186.17	-0.733179	0.601577	0.21696	-3.37933	0.000726636	0.00952801
ENSGALG00000006543	11835.5	-0.73339	0.601489	0.238482	-3.07524	0.00210332	0.0218503
ENSGALG00000006968	1800.55	-0.733659	0.601377	0.206528	-3.55235	0.000381814	0.00566712
ENSGALG00000032544	14696.1	-0.734802	0.600901	0.23007	-3.19381	0.00140407	0.0160892
ENSGALG00000002532	1247.94	-0.734972	0.60083	0.268406	-2.73828	0.00617611	0.0489104
ENSGALG00000017075	1800.28	-0.735531	0.600597	0.236522	-3.10977	0.00187231	0.0200037
ENSGALG00000005878	1787.01	-0.737101	0.599944	0.237179	-3.10779	0.00188494	0.0200625
ENSGALG00000031487	99.3062	-0.737755	0.599672	0.260579	-2.83121	0.00463722	0.0399278
ENSGALG00000014464	2035.26	-0.738012	0.599565	0.267702	-2.75685	0.00583617	0.0469252
ENSGALG00000003015	9207.35	-0.738107	0.599526	0.227395	-3.24592	0.00117072	0.0139055
ENSGALG00000015877	1227.52	-0.738339	0.599429	0.267638	-2.75872	0.0058028	0.0467488
ENSGALG00000051385	203.242	-0.738518	0.599355	0.237814	-3.10545	0.00189991	0.0201964
ENSGALG00000004442	8810.28	-0.739169	0.599084	0.209282	-3.53193	0.000412539	0.00606852
ENSGALG00000012017	2575.7	-0.74251	0.597699	0.234462	-3.16687	0.00154088	0.0172833
ENSGALG00000007161	681.485	-0.742665	0.597634	0.210817	-3.52279	0.000427033	0.00625994
ENSGALG00000029500	526787	-0.743128	0.597443	0.272102	-2.73107	0.006313	0.0498376
ENSGALG00000031546	7084.62	-0.743459	0.597306	0.271362	-2.73973	0.00614904	0.048771
ENSGALG00000009309	7616.7	-0.745688	0.596383	0.160362	-4.65001	3.31913e-06	0.00010486
ENSGALG00000054430	1878.75	-0.746984	0.595848	0.246229	-3.0337	0.00241576	0.0242609
ENSGALG00000008341	16097.5	-0.748352	0.595283	0.222959	-3.35646	0.000789469	0.0101937
ENSGALG00000010302	3122.79	-0.748706	0.595137	0.204719	-3.65724	0.000254949	0.0040614
ENSGALG00000004234	533.697	-0.749475	0.59482	0.262727	-2.85267	0.00433535	0.0378492
ENSGALG00000050508	415.08	-0.749518	0.594802	0.248342	-3.01809	0.00254371	0.0251426
ENSGALG00000029175	209.08	-0.749932	0.594631	0.246986	-3.03633	0.00239476	0.0241132
ENSGALG00000008902	1350.27	-0.750276	0.59449	0.178294	-4.20808	2.5755e-05	0.00060968
ENSGALG00000004875	32023	-0.750414	0.594433	0.230758	-3.25195	0.00114615	0.0136617
ENSGALG00000005063	583.191	-0.752391	0.593619	0.240657	-3.12641	0.00176957	0.0191358
ENSGALG00000045136	2344.75	-0.753535	0.593148	0.246472	-3.05729	0.00223348	0.0227686
ENSGALG00000028225	1821.48	-0.75849	0.591115	0.135244	-5.60832	2.04305e-08	1.09624e-06
ENSGALG00000015438	528.207	-0.760267	0.590387	0.157703	-4.82086	1.42937e-06	4.99158e-05
ENSGALG00000036043	4784.38	-0.760325	0.590363	0.234177	-3.24679	0.00116714	0.0138824
ENSGALG00000037527	3907.49	-0.763029	0.589258	0.231079	-3.30202	0.000959912	0.0119122
ENSGALG00000004081	619.566	-0.763607	0.589022	0.229511	-3.3271	0.000877534	0.0110358
ENSGALG00000034661	751.978	-0.764181	0.588787	0.266858	-2.86363	0.00418821	0.0367993
ENSGALG00000016215	280.643	-0.766253	0.587943	0.229553	-3.33802	0.000843776	0.010732
ENSGALG00000038175	6826.3	-0.766453	0.587861	0.261393	-2.93219	0.00336583	0.0311551
ENSGALG00000031511	2524.27	-0.768171	0.587161	0.226232	-3.3955	0.000685045	0.00909723
ENSGALG00000010202	4468.54	-0.768346	0.58709	0.203259	-3.78013	0.000156748	0.00274829
ENSGALG00000037838	62727.2	-0.76864	0.586971	0.261948	-2.93432	0.00334279	0.0310268
ENSGALG00000031843	1141.36	-0.768809	0.586902	0.194621	-3.9503	7.80537e-05	0.00154843
ENSGALG00000009312	2422.64	-0.769318	0.586695	0.200015	-3.8463	0.000119917	0.00218409
ENSGALG00000049181	793.632	-0.769784	0.586505	0.195363	-3.94027	8.13899e-05	0.00159404
ENSGALG00000017627	2063.89	-0.771088	0.585975	0.271228	-2.84296	0.00446973	0.0388618
ENSGALG00000013026	1627.74	-0.773554	0.584975	0.274363	-2.81946	0.00481048	0.0409812
ENSGALG00000027579	8213.11	-0.774372	0.584643	0.236913	-3.2686	0.00108083	0.0130394
ENSGALG00000041204	394.411	-0.775275	0.584277	0.272051	-2.84974	0.00437545	0.0381456
ENSGALG00000006516	7258.26	-0.775951	0.584004	0.194729	-3.98477	6.75448e-05	0.00136072
ENSGALG00000040340	1364.06	-0.775977	0.583993	0.249166	-3.11429	0.00184386	0.0197873
ENSGALG00000010291	227.421	-0.777194	0.583501	0.269961	-2.87891	0.00399047	0.0354052
ENSGALG00000052192	10393.6	-0.777292	0.583461	0.257849	-3.01453	0.0025738	0.0252924
ENSGALG00000050253	478.416	-0.77845	0.582993	0.234619	-3.31794	0.000906855	0.0113791
ENSGALG00000019290	2341.41	-0.782006	0.581557	0.234281	-3.3379	0.000844151	0.010732
ENSGALG00000042478	52008.6	-0.783919	0.580787	0.255107	-3.0729	0.0021199	0.0219685
ENSGALG00000038678	258.099	-0.783993	0.580757	0.23499	-3.33628	0.000849085	0.0107823
ENSGALG00000005778	472.611	-0.784424	0.580584	0.189675	-4.13562	3.53996e-05	0.000796704
ENSGALG00000043694	731.615	-0.784471	0.580565	0.270595	-2.89906	0.00374282	0.0338838
ENSGALG00000029387	2215.9	-0.785036	0.580338	0.271953	-2.88666	0.00389355	0.0347459
ENSGALG00000003042	4679.32	-0.785352	0.58021	0.178962	-4.38837	1.14201e-05	0.000309828
ENSGALG00000042232	422.298	-0.786146	0.579891	0.26	-3.02363	0.00249759	0.0248319
ENSGALG00000016872	2431.91	-0.786812	0.579624	0.209316	-3.75897	0.000170613	0.00293955
ENSGALG00000015414	204.544	-0.788549	0.578926	0.238325	-3.30872	0.000937239	0.0116909
ENSGALG00000011016	26401.2	-0.788986	0.578751	0.154979	-5.09093	3.56311e-07	1.49069e-05
ENSGALG00000052844	981.064	-0.790437	0.578169	0.274447	-2.88011	0.00397539	0.0353456
ENSGALG00000013102	3468.59	-0.790817	0.578017	0.201162	-3.93124	8.45083e-05	0.00164937
ENSGALG00000033888	2839.67	-0.791276	0.577833	0.246629	-3.20837	0.00133492	0.0154012
ENSGALG00000042088	2480.01	-0.791358	0.5778	0.221603	-3.57105	0.000355546	0.00535527
ENSGALG00000043920	514.617	-0.792184	0.577469	0.188281	-4.20745	2.58269e-05	0.000610525
ENSGALG00000046580	3915.03	-0.792488	0.577348	0.280581	-2.82445	0.00473614	0.0405728
ENSGALG00000047621	403.062	-0.793329	0.577011	0.25068	-3.16471	0.00155238	0.0173583
ENSGALG00000049574	290.844	-0.795864	0.575998	0.289536	-2.74876	0.0059822	0.0478601
ENSGALG00000007114	1.14646e+06	-0.7962	0.575864	0.274778	-2.89761	0.00376014	0.033958
ENSGALG00000010392	198.377	-0.796351	0.575804	0.197341	-4.03541	5.45069e-05	0.00114161
ENSGALG00000026328	2932.95	-0.796996	0.575546	0.27391	-2.9097	0.00361779	0.0330205
ENSGALG00000008778	742.949	-0.797593	0.575308	0.28351	-2.81328	0.00490396	0.0414848
ENSGALG00000023691	569.647	-0.798946	0.574769	0.202692	-3.94167	8.0915e-05	0.00159026
ENSGALG00000003644	722.025	-0.799982	0.574356	0.288882	-2.76924	0.00561877	0.04579
ENSGALG00000012392	6767.49	-0.802035	0.57354	0.211748	-3.78768	0.000152058	0.00267718
ENSGALG00000046023	4369.16	-0.803794	0.572841	0.243632	-3.29921	0.000969578	0.0120007
ENSGALG00000035026	456.468	-0.803917	0.572792	0.255112	-3.15123	0.00162585	0.0179609
ENSGALG00000010663	450.418	-0.80676	0.571664	0.22668	-3.55902	0.000372236	0.00556281
ENSGALG00000015078	187.28	-0.807823	0.571243	0.237718	-3.39824	0.000678207	0.00903314
ENSGALG00000007608	627.023	-0.809248	0.570679	0.226405	-3.57434	0.000351107	0.00532233
ENSGALG00000030120	18097.3	-0.811131	0.569935	0.196562	-4.12658	3.68191e-05	0.000825353
ENSGALG00000004286	641.88	-0.811254	0.569886	0.258791	-3.13479	0.00171979	0.0186932
ENSGALG00000004676	725.897	-0.814581	0.568574	0.199831	-4.07636	4.57468e-05	0.000983731
ENSGALG00000034586	363.193	-0.815414	0.568245	0.228003	-3.57633	0.000348458	0.00528693
ENSGALG00000004285	3422.08	-0.815739	0.568117	0.281185	-2.90107	0.00371885	0.0336849
ENSGALG00000026019	917.621	-0.816737	0.567724	0.189028	-4.32073	1.55515e-05	0.000394081
ENSGALG00000006891	739.385	-0.817664	0.56736	0.277685	-2.94457	0.00323402	0.030183
ENSGALG00000016768	503.836	-0.817946	0.567249	0.219863	-3.72025	0.000199026	0.00333393
ENSGALG00000039172	2920.81	-0.818313	0.567105	0.171673	-4.7667	1.87269e-06	6.35585e-05
ENSGALG00000012688	153.745	-0.819168	0.566769	0.281458	-2.91045	0.0036091	0.0329902
ENSGALG00000030040	787.697	-0.819629	0.566588	0.275004	-2.98043	0.00287844	0.0275958
ENSGALG00000001153	847.124	-0.820164	0.566377	0.270542	-3.03156	0.00243295	0.0243901
ENSGALG00000001717	20419.7	-0.821285	0.565938	0.197484	-4.15874	3.20004e-05	0.000731895
ENSGALG00000004410	1938.19	-0.823826	0.564942	0.184135	-4.47402	7.67627e-06	0.000216241
ENSGALG00000016444	1533.73	-0.824025	0.564864	0.286742	-2.87375	0.00405635	0.0358768
ENSGALG00000009988	7936.87	-0.82411	0.564831	0.203655	-4.04659	5.1969e-05	0.00109116
ENSGALG00000002194	4748.03	-0.825887	0.564135	0.277303	-2.97828	0.00289868	0.0277584
ENSGALG00000003333	2346.39	-0.827036	0.563686	0.252997	-3.26896	0.00107945	0.0130321
ENSGALG00000013777	1897.34	-0.827767	0.5634	0.247999	-3.33779	0.000844488	0.010732
ENSGALG00000003476	4979.17	-0.827975	0.563319	0.274278	-3.01875	0.00253824	0.0251032
ENSGALG00000030185	5558.54	-0.828066	0.563284	0.227709	-3.63651	0.000276353	0.00434014
ENSGALG00000006149	1162.47	-0.830968	0.562152	0.204481	-4.06379	4.82824e-05	0.0010278
ENSGALG00000052259	90.2742	-0.833802	0.561049	0.274798	-3.03424	0.00241145	0.024232
ENSGALG00000011272	5808.64	-0.834663	0.560714	0.214939	-3.88326	0.000103064	0.00194636
ENSGALG00000009433	853.06	-0.835114	0.560539	0.288135	-2.89834	0.00375145	0.0339256
ENSGALG00000009642	431.464	-0.83621	0.560113	0.180011	-4.64532	3.39554e-06	0.000107073
ENSGALG00000006326	1104.58	-0.836782	0.559891	0.303164	-2.76016	0.00577728	0.0466544
ENSGALG00000030436	69384.1	-0.839042	0.559015	0.208193	-4.03011	5.57511e-05	0.00116021
ENSGALG00000010371	1450.8	-0.839202	0.558953	0.268038	-3.1309	0.0017427	0.0188965
ENSGALG00000032922	30864.6	-0.839979	0.558652	0.301218	-2.78861	0.00529349	0.0438152
ENSGALG00000033769	162.504	-0.843466	0.557303	0.307981	-2.73869	0.00616842	0.0488852
ENSGALG00000006773	443.256	-0.844395	0.556944	0.303263	-2.78437	0.0053632	0.0442621
ENSGALG00000047847	1379.98	-0.845312	0.556591	0.276242	-3.06004	0.00221306	0.0225973
ENSGALG00000047516	617.9	-0.846002	0.556324	0.201286	-4.20298	2.63427e-05	0.000620982
ENSGALG00000006211	4032.07	-0.846179	0.556256	0.208173	-4.06478	4.80777e-05	0.00102473
ENSGALG00000008855	43162.7	-0.84679	0.556021	0.19479	-4.34719	1.3789e-05	0.000359664
ENSGALG00000007027	2848.84	-0.847532	0.555735	0.275758	-3.07346	0.00211593	0.0219542
ENSGALG00000001209	569.53	-0.848308	0.555436	0.30345	-2.79554	0.00518131	0.0431614
ENSGALG00000034708	91.6244	-0.848663	0.555299	0.287689	-2.94993	0.00317847	0.0298127
ENSGALG00000001557	1707.34	-0.850499	0.554593	0.233696	-3.63934	0.00027334	0.00430167
ENSGALG00000028015	493.518	-0.851156	0.55434	0.300383	-2.83356	0.0046032	0.0397159
ENSGALG00000005617	1274.34	-0.851266	0.554298	0.221923	-3.83586	0.000125125	0.00226673
ENSGALG00000003336	298.139	-0.852033	0.554003	0.239489	-3.55771	0.000374095	0.0055758
ENSGALG00000038913	258.703	-0.852475	0.553834	0.235214	-3.62425	0.000289801	0.00450308
ENSGALG00000010567	123.922	-0.85537	0.552724	0.248033	-3.44862	0.000563468	0.00779357
ENSGALG00000040434	800.383	-0.856075	0.552454	0.191839	-4.46246	8.10247e-06	0.000227111
ENSGALG00000027506	7376.81	-0.857384	0.551952	0.294222	-2.91407	0.00356746	0.0327169
ENSGALG00000029565	144.4	-0.86298	0.549816	0.268416	-3.21509	0.00130403	0.0151379
ENSGALG00000009722	452.489	-0.863153	0.54975	0.201986	-4.27334	1.92567e-05	0.000473766
ENSGALG00000002784	4745.4	-0.864185	0.549357	0.254132	-3.40054	0.000672528	0.00897163
ENSGALG00000046481	137.145	-0.864244	0.549334	0.308013	-2.80587	0.00501805	0.0421965
ENSGALG00000036754	504.831	-0.864832	0.54911	0.305158	-2.83404	0.0045963	0.0396765
ENSGALG00000013632	2625.63	-0.865481	0.548863	0.177949	-4.86366	1.15235e-06	4.15289e-05
ENSGALG00000006598	7853.91	-0.866377	0.548523	0.191124	-4.53307	5.81339e-06	0.000168828
ENSGALG00000005994	3783.37	-0.86823	0.547819	0.199389	-4.35445	1.33401e-05	0.00035066
ENSGALG00000004969	484.869	-0.870012	0.547142	0.211871	-4.10633	4.02001e-05	0.000882419
ENSGALG00000036229	456407	-0.87009	0.547113	0.280762	-3.09903	0.00194157	0.020536
ENSGALG00000032893	124.645	-0.870894	0.546808	0.259962	-3.35008	0.000807871	0.0103889
ENSGALG00000004228	1905.1	-0.870966	0.546781	0.183259	-4.75264	2.0078e-06	6.7333e-05
ENSGALG00000006702	7313.87	-0.872469	0.546211	0.279819	-3.11798	0.00182096	0.0196162
ENSGALG00000037593	9570.65	-0.872498	0.5462	0.174896	-4.98866	6.07999e-07	2.35158e-05
ENSGALG00000034453	381.553	-0.87313	0.545961	0.315267	-2.7695	0.00561431	0.0457757
ENSGALG00000016425	986.907	-0.874016	0.545626	0.148466	-5.88699	3.93286e-09	2.48035e-07
ENSGALG00000010046	2278.51	-0.875574	0.545037	0.176381	-4.9641	6.90209e-07	2.62155e-05
ENSGALG00000010412	528.217	-0.879663	0.543494	0.258855	-3.39828	0.000678106	0.00903314
ENSGALG00000038550	79.5858	-0.882455	0.542444	0.290064	-3.04228	0.00234795	0.0237269
ENSGALG00000018803	192.916	-0.883374	0.542098	0.32307	-2.73431	0.00625104	0.0493946
ENSGALG00000012570	2324.37	-0.883934	0.541888	0.188593	-4.687	2.77241e-06	8.9086e-05
ENSGALG00000002765	7821.8	-0.885618	0.541256	0.177628	-4.98581	6.17036e-07	2.38108e-05
ENSGALG00000011294	527.47	-0.890433	0.539452	0.238295	-3.73669	0.000186459	0.00316419
ENSGALG00000042137	1293.99	-0.895033	0.537735	0.28991	-3.08728	0.00202	0.0212326
ENSGALG00000042750	506360	-0.899202	0.536183	0.233143	-3.85687	0.000114846	0.00210993
ENSGALG00000029659	3651.27	-0.89959	0.536039	0.231328	-3.88881	0.000100735	0.00192169
ENSGALG00000032206	324.523	-0.899659	0.536013	0.211098	-4.26181	2.02778e-05	0.000494699
ENSGALG00000038145	5061.62	-0.902614	0.534917	0.185064	-4.8773	1.0755e-06	3.90928e-05
ENSGALG00000048331	1725.57	-0.903958	0.534419	0.324603	-2.78481	0.00535586	0.0442232
ENSGALG00000035334	989153	-0.905038	0.534019	0.278507	-3.24961	0.00115565	0.0137652
ENSGALG00000054564	1157.04	-0.910822	0.531882	0.169226	-5.38229	7.3545e-08	3.49174e-06
ENSGALG00000002397	554153	-0.911016	0.53181	0.174784	-5.21225	1.86566e-07	8.2548e-06
ENSGALG00000010653	195.071	-0.91154	0.531617	0.275266	-3.31149	0.000928005	0.01161
ENSGALG00000003288	5019.04	-0.911598	0.531596	0.310332	-2.93749	0.00330881	0.030779
ENSGALG00000016538	784.283	-0.911657	0.531574	0.279617	-3.26037	0.00111266	0.0133094
ENSGALG00000023542	1680.14	-0.913736	0.530809	0.31542	-2.89688	0.0037689	0.0339744
ENSGALG00000029980	4413.34	-0.913765	0.530798	0.2255	-4.05217	5.0745e-05	0.00106811
ENSGALG00000015211	173.132	-0.914572	0.530501	0.290205	-3.15147	0.00162451	0.0179578
ENSGALG00000003860	217.414	-0.916514	0.529788	0.310843	-2.94848	0.00319343	0.0299199
ENSGALG00000011533	1511	-0.91797	0.529253	0.169134	-5.42748	5.71551e-08	2.80824e-06
ENSGALG00000003039	1040.03	-0.918246	0.529152	0.189225	-4.85267	1.2181e-06	4.34352e-05
ENSGALG00000049794	1429.92	-0.918434	0.529083	0.317675	-2.89111	0.00383885	0.034434
ENSGALG00000029664	93.0892	-0.919998	0.52851	0.23919	-3.84631	0.000119911	0.00218409
ENSGALG00000000621	2465.59	-0.921485	0.527965	0.242732	-3.79631	0.000146864	0.00259654
ENSGALG00000012877	2510.62	-0.921902	0.527813	0.169499	-5.43899	5.35842e-08	2.64047e-06
ENSGALG00000015464	355.026	-0.922926	0.527438	0.217229	-4.24863	2.15085e-05	0.000518598
ENSGALG00000001220	3503.27	-0.923578	0.5272	0.21989	-4.20019	2.66692e-05	0.000625191
ENSGALG00000016475	2542.51	-0.924113	0.527005	0.291817	-3.16675	0.00154153	0.0172833
ENSGALG00000049588	419.183	-0.924473	0.526873	0.204941	-4.51091	6.45498e-06	0.000184606
ENSGALG00000039872	90.3808	-0.930787	0.524572	0.281198	-3.31007	0.000932712	0.0116431
ENSGALG00000041362	3387.11	-0.932937	0.523791	0.204813	-4.55506	5.23716e-06	0.000154946
ENSGALG00000020067	99.1907	-0.933041	0.523753	0.317528	-2.93845	0.00329859	0.0307009
ENSGALG00000009510	357.642	-0.933106	0.52373	0.211416	-4.41359	1.01668e-05	0.000278058
ENSGALG00000009315	430.515	-0.933692	0.523517	0.313729	-2.97611	0.00291932	0.0279244
ENSGALG00000015425	2734.8	-0.933846	0.523461	0.337955	-2.76323	0.0057233	0.0463863
ENSGALG00000035317	10608.2	-0.935332	0.522922	0.250087	-3.74002	0.000184003	0.0031351
ENSGALG00000032079	780606	-0.935684	0.522794	0.2955	-3.16645	0.00154312	0.0172833
ENSGALG00000049229	1458.99	-0.93645	0.522517	0.221374	-4.23017	2.33512e-05	0.000559039
ENSGALG00000015779	856.665	-0.936459	0.522514	0.185702	-5.0428	4.58772e-07	1.85951e-05
ENSGALG00000055053	425.58	-0.940392	0.521091	0.274162	-3.43006	0.000603441	0.00820544
ENSGALG00000016105	1179.64	-0.941378	0.520735	0.242376	-3.88396	0.000102769	0.00194295
ENSGALG00000026516	1118.85	-0.942266	0.520415	0.164083	-5.74261	9.32301e-09	5.5097e-07
ENSGALG00000004505	266.633	-0.944078	0.519762	0.242344	-3.89562	9.79493e-05	0.0018749
ENSGALG00000026471	5242.62	-0.94441	0.519642	0.317561	-2.97395	0.00293997	0.0280583
ENSGALG00000011328	1683.85	-0.945431	0.519274	0.305903	-3.09062	0.00199737	0.0210209
ENSGALG00000036730	1017.53	-0.945809	0.519138	0.194809	-4.85507	1.20346e-06	4.30039e-05
ENSGALG00000054023	1084.82	-0.947835	0.51841	0.287552	-3.29623	0.00097993	0.0120896
ENSGALG00000036085	3923.33	-0.94809	0.518318	0.23393	-4.05288	5.05899e-05	0.0010675
ENSGALG00000017715	2811.5	-0.94993	0.517658	0.284097	-3.34368	0.000826737	0.010578
ENSGALG00000013603	217.071	-0.949992	0.517635	0.290561	-3.26951	0.00107733	0.013025
ENSGALG00000000652	648.073	-0.950941	0.517295	0.262942	-3.61654	0.000298571	0.00462977
ENSGALG00000039322	125.099	-0.950985	0.517279	0.275632	-3.4502	0.000560178	0.00775441
ENSGALG00000044661	443.808	-0.952537	0.516723	0.316478	-3.0098	0.00261417	0.0255551
ENSGALG00000010175	982.621	-0.952772	0.516639	0.199631	-4.77266	1.81808e-06	6.19296e-05
ENSGALG00000054435	143.304	-0.954351	0.516074	0.304705	-3.13205	0.00173592	0.0188442
ENSGALG00000015299	4173.06	-0.956904	0.515161	0.263169	-3.63609	0.000276812	0.00434014
ENSGALG00000033883	679.836	-0.958953	0.51443	0.27653	-3.46781	0.000524721	0.00740304
ENSGALG00000017334	287.018	-0.960509	0.513875	0.346225	-2.77424	0.00553312	0.0454426
ENSGALG00000028084	2785.14	-0.963519	0.512804	0.274041	-3.51596	0.000438161	0.00638981
ENSGALG00000014769	750.991	-0.965651	0.512047	0.263928	-3.65877	0.000253426	0.00405241
ENSGALG00000051379	93.5563	-0.965695	0.512032	0.327266	-2.95079	0.00316959	0.0297459
ENSGALG00000045228	353.589	-0.966113	0.511883	0.289138	-3.34135	0.000833711	0.010643
ENSGALG00000052156	6308.15	-0.969164	0.510802	0.335703	-2.88697	0.00388969	0.0347298
ENSGALG00000042073	1037.18	-0.969787	0.510581	0.320037	-3.03023	0.00244367	0.0244396
ENSGALG00000014831	342.707	-0.97367	0.509209	0.21532	-4.52197	6.12663e-06	0.00017671
ENSGALG00000047532	226.079	-0.974511	0.508912	0.270673	-3.60033	0.000317814	0.00488779
ENSGALG00000035690	2987.37	-0.975038	0.508727	0.354788	-2.74823	0.00599184	0.0478847
ENSGALG00000040896	317239	-0.976327	0.508272	0.224904	-4.34109	1.4178e-05	0.000367541
ENSGALG00000042356	85.1209	-0.977915	0.507713	0.290361	-3.36792	0.000757362	0.0098393
ENSGALG00000002427	279.387	-0.983098	0.505892	0.281533	-3.49195	0.000479506	0.0068567
ENSGALG00000003851	560.698	-0.983313	0.505817	0.202051	-4.86667	1.13496e-06	4.09896e-05
ENSGALG00000032456	784748	-0.98647	0.504711	0.266017	-3.7083	0.000208654	0.00346091
ENSGALG00000046316	159.888	-0.988071	0.504151	0.22787	-4.33612	1.45022e-05	0.000374794
ENSGALG00000044788	1895.13	-0.991198	0.50306	0.309017	-3.20759	0.00133854	0.0154324
ENSGALG00000034427	6766.96	-0.992399	0.502641	0.329553	-3.01134	0.00260094	0.0254405
ENSGALG00000005266	166.203	-0.99385	0.502136	0.334965	-2.96703	0.00300694	0.0285685
ENSGALG00000048365	1509.17	-0.995874	0.501432	0.175419	-5.67713	1.36972e-08	7.76879e-07
ENSGALG00000031164	133.333	-0.996421	0.501242	0.331103	-3.0094	0.00261766	0.0255663
ENSGALG00000029829	207.991	-0.997053	0.501022	0.31863	-3.12918	0.00175292	0.01898
ENSGALG00000006357	1599.03	-0.997131	0.500995	0.191488	-5.20728	1.91631e-07	8.39105e-06
ENSGALG00000050204	887.37	-0.997204	0.50097	0.288791	-3.45303	0.00055432	0.00769221
ENSGALG00000041927	8365.74	-1.00279	0.499034	0.287772	-3.48467	0.000492742	0.00700016
ENSGALG00000043768	285759	-1.01091	0.496232	0.238961	-4.23046	2.33215e-05	0.000559039
ENSGALG00000011970	182.007	-1.01357	0.495319	0.360941	-2.80814	0.00498291	0.0420265
ENSGALG00000005086	1204.42	-1.01393	0.495195	0.178826	-5.66992	1.42864e-08	8.07586e-07
ENSGALG00000012894	2934.9	-1.01561	0.494621	0.275809	-3.68228	0.00023116	0.00376403
ENSGALG00000045658	327.291	-1.01839	0.493667	0.321235	-3.17023	0.00152318	0.0171404
ENSGALG00000008347	3316.8	-1.01966	0.493234	0.215131	-4.7397	2.14033e-06	7.12122e-05
ENSGALG00000038714	5409.11	-1.02575	0.491154	0.339661	-3.01993	0.00252829	0.0250488
ENSGALG00000053132	213.865	-1.02647	0.490911	0.314348	-3.26538	0.00109318	0.0131322
ENSGALG00000017419	1426.68	-1.02658	0.490874	0.234242	-4.38254	1.17303e-05	0.000315206
ENSGALG00000047215	601.107	-1.02685	0.490781	0.338503	-3.0335	0.00241732	0.0242622
ENSGALG00000001933	1283.53	-1.02838	0.490259	0.238617	-4.30977	1.63422e-05	0.000411647
ENSGALG00000026559	1636.86	-1.02986	0.489759	0.295006	-3.49097	0.000481273	0.00687615
ENSGALG00000043256	52.4249	-1.03104	0.489359	0.340583	-3.02727	0.00246772	0.0245938
ENSGALG00000002283	2627.21	-1.03573	0.487769	0.236068	-4.38742	1.14702e-05	0.000310192
ENSGALG00000034281	1465.49	-1.03762	0.487132	0.259049	-4.00548	6.18905e-05	0.00126442
ENSGALG00000005796	24888.6	-1.04236	0.485532	0.331416	-3.14518	0.00165987	0.0182531
ENSGALG00000009825	799.152	-1.0435	0.48515	0.221809	-4.70449	2.54498e-06	8.27216e-05
ENSGALG00000049652	11026.1	-1.04519	0.484581	0.292126	-3.57787	0.000346409	0.00526057
ENSGALG00000003973	2181.69	-1.04625	0.484226	0.286706	-3.6492	0.000263056	0.00416699
ENSGALG00000007564	521.941	-1.04658	0.484116	0.196825	-5.3173	1.05317e-07	4.8769e-06
ENSGALG00000035816	2861.79	-1.04991	0.482997	0.256672	-4.09049	4.30468e-05	0.000932791
ENSGALG00000030759	15705.7	-1.05051	0.482797	0.168429	-6.23714	4.45633e-10	3.23266e-08
ENSGALG00000009068	1300.45	-1.05215	0.482248	0.306042	-3.43794	0.000586166	0.0080417
ENSGALG00000050967	173.356	-1.05575	0.481048	0.300039	-3.5187	0.000433669	0.00633524
ENSGALG00000041429	1884.95	-1.05648	0.480805	0.251561	-4.19969	2.67286e-05	0.000625716
ENSGALG00000032465	106546	-1.05656	0.480778	0.272726	-3.87407	0.000107033	0.00200579
ENSGALG00000005125	823.395	-1.05695	0.480647	0.215186	-4.9118	9.02439e-07	3.34496e-05
ENSGALG00000007383	87.3904	-1.0584	0.480163	0.312096	-3.39128	0.000695675	0.009179
ENSGALG00000001177	209.296	-1.05843	0.480155	0.27913	-3.79188	0.000149509	0.00263503
ENSGALG00000017553	1139.54	-1.05947	0.479808	0.226645	-4.67458	2.94551e-06	9.37572e-05
ENSGALG00000053332	570.842	-1.05992	0.47966	0.321363	-3.29819	0.000973119	0.0120231
ENSGALG00000000433	537.937	-1.06072	0.479392	0.35902	-2.9545	0.00313181	0.0294732
ENSGALG00000002485	6131.57	-1.06162	0.479093	0.232916	-4.55796	5.16531e-06	0.000153434
ENSGALG00000047761	950.022	-1.06229	0.47887	0.242208	-4.38587	1.15521e-05	0.000311411
ENSGALG00000021972	3402.01	-1.06315	0.478586	0.235501	-4.51441	6.34939e-06	0.000181894
ENSGALG00000031763	839.822	-1.0632	0.478569	0.34891	-3.04721	0.00230977	0.0233771
ENSGALG00000005694	8391.94	-1.06541	0.477836	0.187178	-5.69198	1.25575e-08	7.14635e-07
ENSGALG00000037980	53.4048	-1.06582	0.477702	0.313936	-3.39502	0.000686248	0.00909723
ENSGALG00000036263	1194.51	-1.06622	0.47757	0.27556	-3.86927	0.00010916	0.00203057
ENSGALG00000046712	906.24	-1.06631	0.47754	0.300175	-3.55229	0.000381899	0.00566712
ENSGALG00000039168	2122.24	-1.06803	0.47697	0.19992	-5.34229	9.17808e-08	4.2853e-06
ENSGALG00000016300	4732.58	-1.06829	0.476885	0.251861	-4.24157	2.21958e-05	0.000533646
ENSGALG00000054086	234.741	-1.07378	0.475071	0.388699	-2.76251	0.00573589	0.0464284
ENSGALG00000002417	1957.33	-1.07456	0.474815	0.182111	-5.9006	3.62192e-09	2.30141e-07
ENSGALG00000001983	84.4166	-1.07478	0.474742	0.364936	-2.94513	0.0032282	0.030162
ENSGALG00000052983	22062.2	-1.07545	0.474524	0.302217	-3.55853	0.000372941	0.00556841
ENSGALG00000043499	1448.41	-1.07605	0.474326	0.285852	-3.76436	0.000166975	0.00289457
ENSGALG00000037065	19241.9	-1.07752	0.473842	0.262058	-4.11177	3.92637e-05	0.000866104
ENSGALG00000001709	88.0591	-1.08112	0.472662	0.369146	-2.92871	0.00340374	0.0314309
ENSGALG00000010718	62.224	-1.08206	0.472354	0.33517	-3.22839	0.00124491	0.0145716
ENSGALG00000005268	435.309	-1.08417	0.471662	0.217922	-4.97505	6.52319e-07	2.49446e-05
ENSGALG00000033641	849.306	-1.08456	0.471535	0.36947	-2.93545	0.00333063	0.0309479
ENSGALG00000051159	4349.31	-1.08654	0.470889	0.320741	-3.3876	0.000705076	0.00925966
ENSGALG00000053290	51.8932	-1.08687	0.470781	0.344551	-3.15446	0.00160794	0.0178095
ENSGALG00000053330	157.873	-1.09081	0.469496	0.320508	-3.40339	0.000665552	0.00889965
ENSGALG00000053926	527.23	-1.09187	0.469152	0.186154	-5.86541	4.4802e-09	2.8046e-07
ENSGALG00000033971	184.874	-1.09248	0.468955	0.309743	-3.52705	0.000420222	0.00617617
ENSGALG00000036956	109305	-1.09662	0.46761	0.218638	-5.0157	5.28405e-07	2.10143e-05
ENSGALG00000043926	69.8322	-1.09738	0.467366	0.34095	-3.21859	0.00128824	0.0149855
ENSGALG00000004215	3998.28	-1.09856	0.466982	0.21965	-5.00142	5.69098e-07	2.22939e-05
ENSGALG00000054593	118.873	-1.10074	0.466278	0.268482	-4.09985	4.13409e-05	0.000901605
ENSGALG00000042521	150.743	-1.10593	0.464603	0.255193	-4.3337	1.46623e-05	0.000378133
ENSGALG00000046978	712.962	-1.10981	0.463356	0.248413	-4.4676	7.91035e-06	0.000222464
ENSGALG00000053701	403.747	-1.11238	0.462532	0.278421	-3.9953	6.46123e-05	0.00130945
ENSGALG00000050937	1589.15	-1.11338	0.462211	0.245111	-4.54234	5.56337e-06	0.000162967
ENSGALG00000051085	99.5219	-1.11343	0.462194	0.301648	-3.69116	0.000223236	0.0036668
ENSGALG00000039536	28225.5	-1.12008	0.460067	0.29717	-3.76917	0.000163794	0.00285113
ENSGALG00000031563	13001.6	-1.12295	0.459154	0.249786	-4.49565	6.93574e-06	0.000196691
ENSGALG00000030511	10624.2	-1.12333	0.459033	0.366748	-3.06295	0.00219167	0.0224235
ENSGALG00000000761	4970.41	-1.12462	0.458623	0.307445	-3.65795	0.000254236	0.00405387
ENSGALG00000003122	381.513	-1.12494	0.45852	0.254116	-4.42689	9.56017e-06	0.000263599
ENSGALG00000005701	4739.98	-1.12542	0.45837	0.375784	-2.99485	0.00274579	0.0265499
ENSGALG00000005860	11484.8	-1.12854	0.457379	0.280682	-4.0207	5.80257e-05	0.0011975
ENSGALG00000041790	5409.21	-1.13411	0.455616	0.289656	-3.91536	9.02696e-05	0.0017437
ENSGALG00000026239	971.895	-1.13524	0.455258	0.293653	-3.86594	0.000110663	0.00204688
ENSGALG00000047327	235.673	-1.13635	0.454908	0.395632	-2.87225	0.0040756	0.0359901
ENSGALG00000001977	356.391	-1.13662	0.454823	0.271926	-4.1799	2.91637e-05	0.000674317
ENSGALG00000030542	787.591	-1.13664	0.454819	0.251315	-4.52276	6.10392e-06	0.000176356
ENSGALG00000004612	1150.63	-1.13791	0.454416	0.211341	-5.38427	7.27407e-08	3.46328e-06
ENSGALG00000050845	759.745	-1.13875	0.454153	0.250551	-4.54498	5.49395e-06	0.000161213
ENSGALG00000044485	131.47	-1.14013	0.453718	0.348006	-3.27619	0.0010522	0.0127852
ENSGALG00000008040	6257.03	-1.14248	0.452981	0.369601	-3.09111	0.00199409	0.0209994
ENSGALG00000007332	249.963	-1.14319	0.452756	0.248807	-4.5947	4.3338e-06	0.000132991
ENSGALG00000041091	896537	-1.14511	0.452154	0.311776	-3.67288	0.000239834	0.00387838
ENSGALG00000032400	275.89	-1.14777	0.451321	0.23347	-4.91616	8.82574e-07	3.27852e-05
ENSGALG00000003360	533.88	-1.15407	0.449355	0.225106	-5.12679	2.94721e-07	1.24535e-05
ENSGALG00000002622	540.909	-1.15573	0.44884	0.270041	-4.27982	1.87043e-05	0.00046355
ENSGALG00000021399	7866.28	-1.15602	0.44875	0.252662	-4.57535	4.75419e-06	0.000143748
ENSGALG00000030732	226.406	-1.15822	0.448064	0.313238	-3.69758	0.000217668	0.0035928
ENSGALG00000016440	1241.43	-1.15914	0.447778	0.303136	-3.82384	0.000131387	0.00235994
ENSGALG00000009926	6042.27	-1.16443	0.446139	0.218946	-5.31837	1.04699e-07	4.8616e-06
ENSGALG00000052994	53.2348	-1.16761	0.445157	0.390679	-2.98868	0.0028019	0.0269691
ENSGALG00000023435	56093.9	-1.16812	0.444999	0.366903	-3.18374	0.00145384	0.0165362
ENSGALG00000052894	130.282	-1.17416	0.44314	0.280088	-4.19212	2.76359e-05	0.000643961
ENSGALG00000003362	3695.54	-1.17455	0.443021	0.389325	-3.0169	0.00255378	0.0251832
ENSGALG00000052581	66.4384	-1.17704	0.442258	0.294999	-3.98998	6.60781e-05	0.00133595
ENSGALG00000053511	445.712	-1.17769	0.442057	0.40673	-2.89552	0.00378528	0.0341039
ENSGALG00000004246	1004.55	-1.17957	0.441482	0.35629	-3.31072	0.000930569	0.0116335
ENSGALG00000008155	99.3105	-1.17973	0.441433	0.300877	-3.92098	8.81883e-05	0.00171329
ENSGALG00000046734	90.7257	-1.1833	0.440342	0.400789	-2.95244	0.00315277	0.0296374
ENSGALG00000038601	30.7264	-1.18577	0.439589	0.415101	-2.85659	0.00428224	0.0374242
ENSGALG00000042365	762.278	-1.18639	0.4394	0.429916	-2.75959	0.00578741	0.0466833
ENSGALG00000048831	379.823	-1.18794	0.438929	0.189107	-6.28184	3.34583e-10	2.45875e-08
ENSGALG00000016899	68.0299	-1.18802	0.438905	0.369428	-3.21583	0.00130067	0.0151092
ENSGALG00000031518	299.989	-1.19054	0.438138	0.413505	-2.87915	0.00398749	0.0353973
ENSGALG00000029572	2573.3	-1.1944	0.436967	0.168052	-7.10733	1.18311e-12	1.29013e-10
ENSGALG00000040730	2477.55	-1.19595	0.4365	0.289934	-4.1249	3.70894e-05	0.000829213
ENSGALG00000032549	261.067	-1.19805	0.435865	0.259081	-4.62422	3.76014e-06	0.000117258
ENSGALG00000041078	2693.55	-1.20184	0.434722	0.372182	-3.22916	0.00124154	0.0145422
ENSGALG00000048723	51.0466	-1.20411	0.434036	0.347463	-3.46545	0.000529346	0.00744343
ENSGALG00000000208	306.834	-1.20459	0.433893	0.322753	-3.73223	0.000189789	0.00321424
ENSGALG00000016292	55.5928	-1.20576	0.433541	0.363489	-3.31718	0.000909308	0.0114014
ENSGALG00000029540	98.6384	-1.20585	0.433512	0.349103	-3.45415	0.00055203	0.00766673
ENSGALG00000006855	4043.67	-1.20771	0.432955	0.336726	-3.58662	0.000334986	0.00510085
ENSGALG00000040113	267.622	-1.21052	0.432113	0.297659	-4.0668	4.76622e-05	0.00101844
ENSGALG00000006190	361.657	-1.21384	0.43112	0.331817	-3.65815	0.000254043	0.00405387
ENSGALG00000035819	1493.79	-1.21409	0.431046	0.301391	-4.02827	5.61878e-05	0.00116669
ENSGALG00000010554	2162.36	-1.21862	0.429694	0.225127	-5.41303	6.19684e-08	3.00974e-06
ENSGALG00000014261	365.585	-1.21968	0.429379	0.328551	-3.71229	0.000205389	0.00341345
ENSGALG00000023920	82.1677	-1.22	0.429283	0.279661	-4.36242	1.28633e-05	0.000339713
ENSGALG00000005318	577.42	-1.22302	0.428385	0.385705	-3.17086	0.00151986	0.0171144
ENSGALG00000037603	4194.58	-1.22462	0.427911	0.440889	-2.77761	0.00547607	0.0450616
ENSGALG00000047639	105.973	-1.2332	0.425372	0.42796	-2.88159	0.0039568	0.0352174
ENSGALG00000012298	1154.41	-1.23361	0.425252	0.326743	-3.77548	0.000159703	0.00279141
ENSGALG00000014186	498.363	-1.23503	0.424835	0.247019	-4.99973	5.74117e-07	2.24105e-05
ENSGALG00000050132	101.537	-1.23561	0.424664	0.288005	-4.29022	1.78493e-05	0.000446286
ENSGALG00000048103	1278.56	-1.24362	0.422311	0.364638	-3.41056	0.000648293	0.00871714
ENSGALG00000026311	140.639	-1.2448	0.421967	0.334262	-3.72402	0.000196073	0.00330082
ENSGALG00000004379	223.283	-1.24651	0.421466	0.349163	-3.57	0.000356985	0.00536812
ENSGALG00000036787	19670.1	-1.25047	0.420311	0.187791	-6.65883	2.76021e-11	2.45543e-09
ENSGALG00000006379	460.356	-1.25245	0.419735	0.447896	-2.7963	0.00516918	0.0431454
ENSGALG00000015722	203.75	-1.25346	0.419441	0.356874	-3.51233	0.000444198	0.00645557
ENSGALG00000002804	114.414	-1.25732	0.418321	0.341557	-3.68113	0.000232203	0.00377012
ENSGALG00000015833	197.46	-1.25758	0.418244	0.271453	-4.63279	3.60776e-06	0.000113132
ENSGALG00000006822	192.979	-1.25799	0.418126	0.283199	-4.44207	8.90974e-06	0.000246873
ENSGALG00000035080	2674.91	-1.26097	0.417263	0.209884	-6.00795	1.87886e-09	1.27026e-07
ENSGALG00000033683	6993.68	-1.26131	0.417166	0.260552	-4.8409	1.29256e-06	4.58004e-05
ENSGALG00000041909	7435.71	-1.26307	0.416658	0.3003	-4.20602	2.5991e-05	0.000613547
ENSGALG00000030164	19182.9	-1.26558	0.415933	0.320724	-3.94599	7.94693e-05	0.00157282
ENSGALG00000046779	39.293	-1.26898	0.414953	0.34921	-3.63387	0.000279205	0.00436147
ENSGALG00000028810	17422.9	-1.26957	0.414784	0.376109	-3.37553	0.000736737	0.00963803
ENSGALG00000001527	611.503	-1.27184	0.414131	0.298566	-4.25984	2.04576e-05	0.000496803
ENSGALG00000015218	493.211	-1.27257	0.413921	0.388001	-3.27982	0.00103872	0.0126487
ENSGALG00000027853	33.9241	-1.27347	0.413663	0.405174	-3.14302	0.00167213	0.0183284
ENSGALG00000028439	4336	-1.27819	0.412311	0.185558	-6.88839	5.6427e-12	5.57736e-10
ENSGALG00000026207	264.087	-1.27867	0.412176	0.376624	-3.39508	0.000686082	0.00909723
ENSGALG00000042177	869.99	-1.27969	0.411884	0.349794	-3.65841	0.000253786	0.00405387
ENSGALG00000021238	152.007	-1.28249	0.411084	0.320433	-4.00238	6.27079e-05	0.0012773
ENSGALG00000000234	256.832	-1.28794	0.409535	0.317149	-4.061	4.88633e-05	0.00103495
ENSGALG00000048315	544.112	-1.28833	0.409424	0.287034	-4.48844	7.17472e-06	0.000203127
ENSGALG00000007076	1268.67	-1.28927	0.409159	0.189381	-6.80778	9.91153e-12	9.30693e-10
ENSGALG00000051008	52.2216	-1.29102	0.408661	0.418815	-3.08256	0.00205229	0.0214918
ENSGALG00000026107	51.6355	-1.29155	0.408512	0.419351	-3.07987	0.0020709	0.0216079
ENSGALG00000002282	203.726	-1.29545	0.40741	0.255876	-5.06279	4.1316e-07	1.70323e-05
ENSGALG00000031872	6446.99	-1.29636	0.407153	0.313329	-4.13737	3.51309e-05	0.00079171
ENSGALG00000049085	43.6392	-1.29998	0.406133	0.40773	-3.18833	0.00143098	0.0163091
ENSGALG00000002053	36115.9	-1.30528	0.404641	0.276618	-4.71873	2.37324e-06	7.81079e-05
ENSGALG00000051554	168.549	-1.30867	0.403692	0.398316	-3.28552	0.00101796	0.0124407
ENSGALG00000029721	207.085	-1.30957	0.403442	0.287475	-4.5554	5.22849e-06	0.000154946
ENSGALG00000029494	99.7807	-1.31018	0.40327	0.415906	-3.15019	0.00163164	0.018013
ENSGALG00000049331	25.2036	-1.31223	0.402697	0.422322	-3.10719	0.00188875	0.0200904
ENSGALG00000035580	624.451	-1.31947	0.400683	0.345307	-3.82114	0.000132837	0.00237802
ENSGALG00000039951	4311.52	-1.32017	0.400488	0.206103	-6.40539	1.49989e-10	1.14711e-08
ENSGALG00000004116	659.91	-1.32104	0.400245	0.287075	-4.60174	4.18966e-06	0.000129222
ENSGALG00000000645	29.469	-1.32205	0.399967	0.479109	-2.75938	0.00579107	0.0466833
ENSGALG00000005643	1242.5	-1.32279	0.399761	0.359342	-3.68115	0.000232187	0.00377012
ENSGALG00000021275	737.208	-1.33102	0.397486	0.330025	-4.0331	5.50468e-05	0.00115149
ENSGALG00000047713	8244.1	-1.33198	0.397223	0.317123	-4.2002	2.66679e-05	0.000625191
ENSGALG00000007152	147.33	-1.33283	0.396989	0.333014	-4.00232	6.27239e-05	0.0012773
ENSGALG00000053595	88.8077	-1.33423	0.396603	0.393338	-3.39208	0.000693653	0.0091738
ENSGALG00000026809	10505.9	-1.33443	0.396548	0.27572	-4.8398	1.2997e-06	4.59572e-05
ENSGALG00000049131	185.983	-1.3382	0.395513	0.414366	-3.22953	0.00123996	0.0145338
ENSGALG00000002678	136.734	-1.33924	0.395229	0.345516	-3.87605	0.000106166	0.00199602
ENSGALG00000020392	262.135	-1.34181	0.394527	0.314925	-4.26071	2.0378e-05	0.000495582
ENSGALG00000054326	43.689	-1.34847	0.392709	0.397574	-3.39174	0.000694509	0.00917794
ENSGALG00000011301	508.356	-1.34881	0.392615	0.196331	-6.8701	6.41575e-12	6.26815e-10
ENSGALG00000020922	452.912	-1.35078	0.392079	0.203786	-6.62844	3.39254e-11	2.9455e-09
ENSGALG00000006652	802.179	-1.35853	0.389979	0.191872	-7.08042	1.43723e-12	1.52463e-10
ENSGALG00000009807	334.105	-1.36072	0.389388	0.240567	-5.65629	1.54676e-08	8.59976e-07
ENSGALG00000003548	1141.65	-1.36262	0.388876	0.19593	-6.95463	3.53476e-12	3.57752e-10
ENSGALG00000011225	2080.45	-1.36602	0.38796	0.246265	-5.54696	2.90674e-08	1.50547e-06
ENSGALG00000014813	169.486	-1.36714	0.387658	0.288495	-4.73889	2.14896e-06	7.12191e-05
ENSGALG00000037727	815.507	-1.36878	0.387217	0.200738	-6.81875	9.18382e-12	8.67179e-10
ENSGALG00000003212	82.3131	-1.37433	0.385733	0.397864	-3.45426	0.000551814	0.00766673
ENSGALG00000042008	26493	-1.37605	0.385271	0.238821	-5.76187	8.31876e-09	4.93346e-07
ENSGALG00000043072	65.004	-1.38302	0.383414	0.444262	-3.11309	0.00185142	0.0198558
ENSGALG00000042339	30.0474	-1.38371	0.383231	0.396495	-3.48987	0.000483264	0.00689294
ENSGALG00000001407	427.656	-1.38917	0.381783	0.373187	-3.72246	0.000197292	0.00331475
ENSGALG00000037167	87.0463	-1.39295	0.380785	0.293917	-4.73926	2.14499e-06	7.12191e-05
ENSGALG00000033002	1413.67	-1.39494	0.38026	0.379502	-3.67572	0.000237184	0.00384361
ENSGALG00000041830	60.6333	-1.40711	0.377065	0.464222	-3.03112	0.00243645	0.0244019
ENSGALG00000034438	92.3598	-1.40954	0.376431	0.403377	-3.49436	0.000475196	0.00680081
ENSGALG00000034510	6484.26	-1.41177	0.375849	0.275702	-5.12065	3.04487e-07	1.2834e-05
ENSGALG00000047202	25.8731	-1.41259	0.375638	0.42133	-3.35268	0.000800324	0.0103103
ENSGALG00000047303	407.424	-1.41444	0.375156	0.337534	-4.1905	2.78337e-05	0.000646215
ENSGALG00000035675	302.334	-1.41453	0.375132	0.264942	-5.33901	9.3457e-08	4.35154e-06
ENSGALG00000002688	75758.6	-1.41914	0.373936	0.426234	-3.32948	0.000870081	0.0109747
ENSGALG00000032645	200.773	-1.42486	0.372456	0.354792	-4.01603	5.91856e-05	0.00121938
ENSGALG00000035244	25.8605	-1.43129	0.370799	0.505808	-2.82971	0.00465903	0.0400748
ENSGALG00000039219	106.734	-1.4335	0.370231	0.442602	-3.23881	0.0012003	0.0141475
ENSGALG00000053355	56.3999	-1.43497	0.369854	0.340823	-4.21032	2.55004e-05	0.0006062
ENSGALG00000021039	10768.6	-1.43803	0.36907	0.253987	-5.66182	1.49775e-08	8.35475e-07
ENSGALG00000012847	30964.1	-1.43871	0.368897	0.302653	-4.75367	1.99761e-06	6.71244e-05
ENSGALG00000013117	59.0751	-1.44869	0.366354	0.388631	-3.72767	0.000193255	0.00325988
ENSGALG00000006864	362.46	-1.45287	0.365294	0.204556	-7.10254	1.22481e-12	1.31858e-10
ENSGALG00000053792	103.852	-1.45315	0.365222	0.376426	-3.8604	0.000113203	0.00208426
ENSGALG00000000769	94.7416	-1.455	0.364756	0.520404	-2.7959	0.00517559	0.0431614
ENSGALG00000051538	54.6705	-1.45634	0.364415	0.484196	-3.00776	0.0026318	0.0256385
ENSGALG00000053583	943.939	-1.45694	0.364264	0.375372	-3.88134	0.000103884	0.00195965
ENSGALG00000026789	135.997	-1.45896	0.363756	0.418487	-3.48627	0.000489806	0.00697763
ENSGALG00000048097	37.1975	-1.46176	0.363049	0.519057	-2.81619	0.0048597	0.0412377
ENSGALG00000025650	34.4432	-1.46245	0.362876	0.426845	-3.42619	0.000612108	0.0082966
ENSGALG00000000476	65.7037	-1.46929	0.36116	0.509407	-2.88432	0.00392259	0.0349626
ENSGALG00000005774	78.7688	-1.4705	0.360858	0.353757	-4.1568	3.22735e-05	0.000737143
ENSGALG00000012277	967.62	-1.47335	0.360146	0.384312	-3.83373	0.000126217	0.00228406
ENSGALG00000043532	136.136	-1.47516	0.359694	0.388924	-3.79292	0.000148889	0.00262684
ENSGALG00000006522	455.182	-1.47555	0.359597	0.300918	-4.90349	9.4147e-07	3.46682e-05
ENSGALG00000003563	4106.23	-1.47812	0.358956	0.236679	-6.24524	4.23139e-10	3.08272e-08
ENSGALG00000001409	65.5288	-1.48289	0.357772	0.335119	-4.42496	9.64591e-06	0.000265166
ENSGALG00000036949	1743.7	-1.49458	0.354883	0.383472	-3.89751	9.71886e-05	0.00186245
ENSGALG00000042184	15942.5	-1.49953	0.353668	0.32031	-4.6815	2.84786e-06	9.1337e-05
ENSGALG00000012396	165.415	-1.50608	0.352067	0.332994	-4.52284	6.10148e-06	0.000176356
ENSGALG00000039315	7539.28	-1.51054	0.35098	0.254168	-5.94309	2.79703e-09	1.81828e-07
ENSGALG00000053167	47.1977	-1.5117	0.350699	0.419705	-3.60181	0.000316011	0.0048645
ENSGALG00000043831	38.3277	-1.51242	0.350522	0.425059	-3.55815	0.000373474	0.00557145
ENSGALG00000030908	206.318	-1.51834	0.349087	0.52543	-2.88972	0.0038559	0.0345376
ENSGALG00000040120	122.425	-1.51842	0.349068	0.404682	-3.75213	0.000175337	0.00301173
ENSGALG00000017154	252.586	-1.52037	0.348596	0.314657	-4.83184	1.35276e-06	4.76342e-05
ENSGALG00000039088	1169.11	-1.5321	0.345774	0.28316	-5.41071	6.27737e-08	3.04012e-06
ENSGALG00000035960	44.8072	-1.53337	0.345469	0.483408	-3.17201	0.0015139	0.0170807
ENSGALG00000049411	40.6424	-1.53365	0.345401	0.51646	-2.96955	0.00298233	0.0283665
ENSGALG00000013624	1187.33	-1.53624	0.344782	0.281015	-5.46676	4.58329e-08	2.28516e-06
ENSGALG00000017850	36.0218	-1.53764	0.344447	0.467768	-3.2872	0.0010119	0.0123936
ENSGALG00000008663	187.104	-1.53923	0.34407	0.359786	-4.27817	1.88434e-05	0.00046563
ENSGALG00000035879	93.6756	-1.54051	0.343764	0.371064	-4.15161	3.30147e-05	0.000749014
ENSGALG00000048048	38.7417	-1.54931	0.341673	0.505588	-3.06438	0.0021812	0.0223706
ENSGALG00000034094	124.403	-1.55127	0.34121	0.364025	-4.26143	2.03125e-05	0.000494699
ENSGALG00000049928	22.6608	-1.55134	0.341194	0.541635	-2.86417	0.00418102	0.0367677
ENSGALG00000022758	12916.6	-1.55587	0.340124	0.321851	-4.83412	1.33737e-06	4.71905e-05
ENSGALG00000003301	664.861	-1.5577	0.339691	0.431554	-3.60952	0.000306763	0.0047394
ENSGALG00000010469	10320.3	-1.55934	0.339306	0.4455	-3.5002	0.000464901	0.00669886
ENSGALG00000030866	688.892	-1.56343	0.338345	0.225629	-6.9292	4.23225e-12	4.25795e-10
ENSGALG00000016500	185.727	-1.57177	0.336396	0.269533	-5.83144	5.49523e-09	3.40221e-07
ENSGALG00000001791	1899.72	-1.57596	0.335419	0.284131	-5.54661	2.91262e-08	1.50547e-06
ENSGALG00000032784	45.9994	-1.57772	0.335012	0.469226	-3.36238	0.000772733	0.0100159
ENSGALG00000011347	914.248	-1.57892	0.334733	0.347259	-4.54679	5.44693e-06	0.000160111
ENSGALG00000012055	144.075	-1.59025	0.332113	0.47691	-3.33449	0.000854559	0.0108274
ENSGALG00000035818	133.451	-1.59144	0.33184	0.454823	-3.49903	0.000466946	0.00672259
ENSGALG00000034701	197.127	-1.59279	0.331531	0.462103	-3.44682	0.000567226	0.00783272
ENSGALG00000011434	640.113	-1.60166	0.329497	0.353289	-4.53358	5.79931e-06	0.000168709
ENSGALG00000005031	19.5303	-1.60419	0.32892	0.494362	-3.24497	0.00117464	0.0139324
ENSGALG00000015615	16.3678	-1.60735	0.328201	0.511762	-3.14082	0.00168476	0.0184191
ENSGALG00000015721	309.05	-1.60807	0.328036	0.296373	-5.42584	5.76839e-08	2.82601e-06
ENSGALG00000021685	266.189	-1.61272	0.32698	0.288828	-5.58368	2.35485e-08	1.25557e-06
ENSGALG00000011838	517.985	-1.61414	0.32666	0.294552	-5.47998	4.2537e-08	2.13627e-06
ENSGALG00000043772	31.2253	-1.62102	0.325107	0.536381	-3.02214	0.00250997	0.0248965
ENSGALG00000000901	588.567	-1.62118	0.325069	0.270389	-5.99573	2.02572e-09	1.35331e-07
ENSGALG00000037082	178.429	-1.62473	0.324272	0.483311	-3.36166	0.000774757	0.0100344
ENSGALG00000026161	36.8489	-1.62804	0.323527	0.588906	-2.76451	0.00570077	0.0463377
ENSGALG00000053140	349.973	-1.63027	0.323028	0.371635	-4.38674	1.15062e-05	0.000310668
ENSGALG00000041808	2865.54	-1.63202	0.322636	0.283008	-5.76668	8.08475e-09	4.82857e-07
ENSGALG00000050785	182.412	-1.63839	0.321214	0.379287	-4.31967	1.56265e-05	0.000395387
ENSGALG00000052284	264.289	-1.63886	0.321111	0.301132	-5.44233	5.25874e-08	2.59892e-06
ENSGALG00000053548	232.492	-1.64459	0.319837	0.409636	-4.01475	5.95081e-05	0.00122361
ENSGALG00000042929	209.374	-1.64732	0.319232	0.306166	-5.38049	7.42852e-08	3.517e-06
ENSGALG00000054998	400.612	-1.65783	0.316916	0.293168	-5.65487	1.55967e-08	8.64312e-07
ENSGALG00000053262	65.06	-1.6697	0.314318	0.382694	-4.36302	1.28281e-05	0.000339312
ENSGALG00000035466	37.1471	-1.6746	0.313253	0.521743	-3.20962	0.00132909	0.0153444
ENSGALG00000038850	36.4375	-1.67825	0.312461	0.515585	-3.25504	0.00113375	0.0135234
ENSGALG00000032889	63.0722	-1.68041	0.311994	0.539142	-3.11682	0.00182812	0.0196683
ENSGALG00000020342	1313.41	-1.69585	0.308674	0.336731	-5.03621	4.7484e-07	1.91545e-05
ENSGALG00000041120	102.492	-1.70416	0.306901	0.345785	-4.92837	8.29168e-07	3.10745e-05
ENSGALG00000035028	1041.54	-1.707	0.306297	0.407104	-4.19303	2.75254e-05	0.000642588
ENSGALG00000053321	858.361	-1.71082	0.305486	0.359794	-4.755	1.98447e-06	6.7083e-05
ENSGALG00000040857	757.66	-1.71296	0.305034	0.262658	-6.52163	6.95461e-11	5.57094e-09
ENSGALG00000007803	30.4829	-1.71992	0.303565	0.552163	-3.11488	0.0018402	0.0197715
ENSGALG00000012412	2328.04	-1.72321	0.302874	0.23408	-7.36164	1.81669e-13	2.29147e-11
ENSGALG00000005078	4844.04	-1.73696	0.300002	0.217132	-7.99955	1.24873e-15	1.93633e-13
ENSGALG00000052243	1800.64	-1.74321	0.298704	0.503497	-3.46221	0.00053576	0.00752111
ENSGALG00000030932	27.6352	-1.74428	0.298483	0.522925	-3.33562	0.000851102	0.0107998
ENSGALG00000002900	58.4086	-1.74571	0.298187	0.501115	-3.48366	0.000494613	0.00701927
ENSGALG00000005977	1213.81	-1.75449	0.296379	0.273138	-6.42345	1.33223e-10	1.03767e-08
ENSGALG00000052574	4002.12	-1.75716	0.295829	0.342259	-5.13402	2.83624e-07	1.20146e-05
ENSGALG00000052417	42.4312	-1.75815	0.295627	0.496462	-3.54136	0.000398072	0.00588131
ENSGALG00000054379	24.1575	-1.76002	0.295244	0.641592	-2.74321	0.00608418	0.048507
ENSGALG00000051829	121.992	-1.7685	0.293515	0.402831	-4.39017	1.13262e-05	0.000307774
ENSGALG00000042419	168.159	-1.77295	0.29261	0.348926	-5.08115	3.7515e-07	1.55793e-05
ENSGALG00000009698	858.471	-1.78863	0.289446	0.222174	-8.05061	8.23857e-16	1.31366e-13
ENSGALG00000046714	52.1963	-1.78992	0.289189	0.478791	-3.73841	0.000185186	0.00314891
ENSGALG00000052799	327.479	-1.79004	0.289164	0.220008	-8.13624	4.07737e-16	6.75645e-14
ENSGALG00000053421	32.6684	-1.80044	0.287086	0.476804	-3.77607	0.000159321	0.0027883
ENSGALG00000002646	70.4948	-1.80275	0.286628	0.383354	-4.70256	2.56917e-06	8.31717e-05
ENSGALG00000040855	585.308	-1.8038	0.286418	0.392641	-4.59404	4.34753e-06	0.00013312
ENSGALG00000044780	545.246	-1.8044	0.286301	0.210729	-8.56266	1.10294e-17	2.17676e-15
ENSGALG00000015556	545.77	-1.80874	0.285441	0.211551	-8.54988	1.23218e-17	2.39383e-15
ENSGALG00000047924	877.223	-1.81196	0.284804	0.15475	-11.709	1.1468e-31	6.25266e-29
ENSGALG00000011145	113.841	-1.81979	0.283262	0.443521	-4.10306	4.07719e-05	0.000891525
ENSGALG00000037051	108.03	-1.82528	0.282186	0.459204	-3.97489	7.04128e-05	0.00141344
ENSGALG00000052610	538.311	-1.82566	0.282112	0.225117	-8.10984	5.06848e-16	8.31723e-14
ENSGALG00000004196	31099.7	-1.83074	0.281121	0.2585	-7.08215	1.41936e-12	1.51835e-10
ENSGALG00000011285	4498.04	-1.84253	0.278831	0.251091	-7.3381	2.16645e-13	2.65803e-11
ENSGALG00000008150	29.3946	-1.84308	0.278726	0.579195	-3.18214	0.00146189	0.0165832
ENSGALG00000031548	34.2651	-1.85565	0.276308	0.580087	-3.19892	0.00137943	0.0158606
ENSGALG00000054168	19.2428	-1.86879	0.273803	0.661032	-2.82708	0.00469747	0.0403175
ENSGALG00000054901	49.3704	-1.87386	0.272843	0.340405	-5.50478	3.69624e-08	1.87609e-06
ENSGALG00000048627	622.797	-1.87713	0.272225	0.391635	-4.79306	1.64253e-06	5.66573e-05
ENSGALG00000016476	762.214	-1.87817	0.272028	0.287876	-6.52423	6.83513e-11	5.55272e-09
ENSGALG00000051860	235.853	-1.87993	0.271697	0.359273	-5.23259	1.67147e-07	7.43452e-06
ENSGALG00000002931	20.9674	-1.88853	0.270082	0.62085	-3.04184	0.00235135	0.0237269
ENSGALG00000023933	2318.76	-1.89114	0.269594	0.494832	-3.82178	0.00013249	0.00237722
ENSGALG00000015849	33205.1	-1.89417	0.269028	0.37233	-5.08734	3.63113e-07	1.51539e-05
ENSGALG00000007536	453.714	-1.89667	0.268563	0.262502	-7.22536	4.99772e-13	5.63143e-11
ENSGALG00000047942	23.0724	-1.90768	0.266521	0.685629	-2.78238	0.00539625	0.0444914
ENSGALG00000010139	1358.06	-1.9143	0.265302	0.460826	-4.15405	3.26635e-05	0.00074304
ENSGALG00000028005	3437.45	-1.92288	0.263728	0.484081	-3.97223	7.12037e-05	0.00142258
ENSGALG00000008998	42.1401	-1.92838	0.262724	0.384633	-5.01356	5.34329e-07	2.12001e-05
ENSGALG00000030121	3011.56	-1.93163	0.262133	0.354418	-5.45014	5.03294e-08	2.50196e-06
ENSGALG00000050319	25.0192	-1.93634	0.261279	0.660635	-2.93103	0.00337844	0.0312376
ENSGALG00000033320	33.1779	-1.94699	0.259358	0.513125	-3.79437	0.000148018	0.00261421
ENSGALG00000004878	453.647	-1.95156	0.258537	0.181258	-10.7668	4.94052e-27	2.14115e-24
ENSGALG00000010225	6857.7	-1.96928	0.25538	0.333405	-5.90657	3.493e-09	2.23631e-07
ENSGALG00000050916	36.7415	-1.97702	0.254014	0.548177	-3.60654	0.000310309	0.00478544
ENSGALG00000054904	16.5835	-1.98786	0.252113	0.666615	-2.98202	0.00286356	0.0274843
ENSGALG00000048491	12.1705	-1.99009	0.251723	0.726301	-2.74004	0.00614322	0.0487477
ENSGALG00000051349	196.054	-1.99927	0.250127	0.399995	-4.99823	5.78599e-07	2.25334e-05
ENSGALG00000016998	1293.32	-2.04058	0.243067	0.165761	-12.3104	7.96588e-35	5.38557e-32
ENSGALG00000050367	146.716	-2.04732	0.241933	0.434031	-4.71699	2.39363e-06	7.85575e-05
ENSGALG00000023172	21.0985	-2.05187	0.241172	0.613461	-3.34474	0.000823611	0.010546
ENSGALG00000011007	327.633	-2.05247	0.241071	0.321031	-6.39337	1.62267e-10	1.23542e-08
ENSGALG00000002544	356.693	-2.06228	0.239438	0.295765	-6.97269	3.10931e-12	3.16588e-10
ENSGALG00000054926	1152.41	-2.06495	0.238995	0.503393	-4.10206	4.09492e-05	0.000894217
ENSGALG00000034337	62.9364	-2.06496	0.238994	0.305082	-6.76853	1.30097e-11	1.19505e-09
ENSGALG00000015101	20.8385	-2.06522	0.238949	0.566768	-3.64386	0.000268575	0.00423457
ENSGALG00000002818	2636.11	-2.0763	0.237121	0.243044	-8.54293	1.30864e-17	2.51348e-15
ENSGALG00000040205	54.2384	-2.08589	0.23555	0.381019	-5.47451	4.38735e-08	2.19394e-06
ENSGALG00000011266	968.754	-2.09269	0.234444	0.216686	-9.65767	4.56108e-22	1.30663e-19
ENSGALG00000051331	68.7826	-2.09621	0.233872	0.452013	-4.6375	3.52656e-06	0.000110792
ENSGALG00000048745	41.6034	-2.12693	0.228945	0.497389	-4.27619	1.90122e-05	0.000468432
ENSGALG00000007864	11.3915	-2.12864	0.228673	0.751493	-2.83255	0.00461788	0.0398216
ENSGALG00000045740	176.397	-2.14295	0.226416	0.414604	-5.16868	2.35758e-07	1.01473e-05
ENSGALG00000034986	839.926	-2.1487	0.225515	0.253669	-8.47049	2.44365e-17	4.44113e-15
ENSGALG00000051213	30.1478	-2.16255	0.223361	0.573862	-3.76842	0.000164284	0.00285495
ENSGALG00000004813	6838.97	-2.16315	0.223268	0.208261	-10.3868	2.84857e-25	1.09424e-22
ENSGALG00000047056	19.7743	-2.1696	0.222273	0.660491	-3.28482	0.00102046	0.0124623
ENSGALG00000054404	29.8424	-2.17046	0.22214	0.625714	-3.46877	0.000522846	0.00738274
ENSGALG00000016607	13.592	-2.2132	0.215655	0.734231	-3.01431	0.00257564	0.0252924
ENSGALG00000025435	59.4016	-2.24731	0.210616	0.436169	-5.15238	2.57198e-07	1.10334e-05
ENSGALG00000028759	23.3858	-2.25402	0.209639	0.657109	-3.43022	0.000603102	0.00820544
ENSGALG00000012136	53.2232	-2.25968	0.208818	0.364528	-6.19893	5.68481e-10	4.0805e-08
ENSGALG00000001702	1681.33	-2.26179	0.208513	0.308929	-7.32138	2.45441e-13	2.98449e-11
ENSGALG00000034631	36.624	-2.26467	0.208097	0.695597	-3.25573	0.00113103	0.0135005
ENSGALG00000052504	119.738	-2.27178	0.207074	0.356445	-6.37344	1.84839e-10	1.39471e-08
ENSGALG00000016575	83.7089	-2.2734	0.206841	0.380841	-5.96943	2.38091e-09	1.57196e-07
ENSGALG00000011963	29.5323	-2.27416	0.206733	0.639947	-3.55366	0.000379904	0.00565241
ENSGALG00000052887	8651.96	-2.2885	0.204688	0.441232	-5.18661	2.14153e-07	9.30491e-06
ENSGALG00000049551	31.6994	-2.29013	0.204457	0.755556	-3.03105	0.00243702	0.0244019
ENSGALG00000050350	36.9045	-2.29811	0.20333	0.47159	-4.87311	1.09858e-06	3.98458e-05
ENSGALG00000048124	1852.18	-2.29952	0.20313	0.209898	-10.9554	6.25772e-28	2.8586e-25
ENSGALG00000005419	8.13171	-2.30611	0.202205	0.841291	-2.74115	0.0061224	0.0486739
ENSGALG00000001035	107.524	-2.30761	0.201994	0.446049	-5.17346	2.29799e-07	9.95913e-06
ENSGALG00000048064	37.7779	-2.31815	0.200525	0.545443	-4.25003	2.13743e-05	0.000516097
ENSGALG00000010293	135.714	-2.31896	0.200413	0.339619	-6.82811	8.60399e-12	8.16992e-10
ENSGALG00000004046	248.242	-2.34314	0.197081	0.239686	-9.77587	1.42924e-22	4.29026e-20
ENSGALG00000013081	16.6651	-2.344	0.196963	0.722849	-3.24273	0.00118391	0.0139965
ENSGALG00000052342	11.6264	-2.37091	0.193323	0.659589	-3.59453	0.000324977	0.00496925
ENSGALG00000004322	425.419	-2.37096	0.193316	0.242563	-9.77463	1.44684e-22	4.29026e-20
ENSGALG00000051284	64.0502	-2.37255	0.193104	0.568725	-4.17169	3.02347e-05	0.000697171
ENSGALG00000009564	114.286	-2.38308	0.191699	0.27022	-8.81903	1.15456e-18	2.35113e-16
ENSGALG00000040648	37.4302	-2.38603	0.191308	0.410334	-5.81486	6.06852e-09	3.72982e-07
ENSGALG00000026902	54.7986	-2.39531	0.190081	0.513965	-4.66047	3.15494e-06	9.98591e-05
ENSGALG00000017085	276.842	-2.39838	0.189678	0.267953	-8.95072	3.53158e-19	7.5558e-17
ENSGALG00000025592	14.1235	-2.414	0.187635	0.663065	-3.64066	0.000271938	0.00428359
ENSGALG00000004777	956.197	-2.41608	0.187365	0.234578	-10.2997	7.06915e-25	2.54219e-22
ENSGALG00000005360	4339.81	-2.43449	0.184989	0.290756	-8.37295	5.61914e-17	9.79121e-15
ENSGALG00000054585	26.9027	-2.4358	0.184821	0.560206	-4.34805	1.37355e-05	0.000358821
ENSGALG00000030793	25.3785	-2.44182	0.184052	0.793	-3.07922	0.00207546	0.0216272
ENSGALG00000055057	83.6907	-2.46366	0.181286	0.359339	-6.8561	7.07672e-12	6.8349e-10
ENSGALG00000044125	59.7644	-2.48406	0.178741	0.434386	-5.71855	1.07439e-08	6.23636e-07
ENSGALG00000013484	13.3742	-2.49039	0.177958	0.79626	-3.12761	0.00176235	0.0190699
ENSGALG00000007300	2914.36	-2.49355	0.177569	0.275487	-9.05143	1.41113e-19	3.13828e-17
ENSGALG00000038532	20.2776	-2.49945	0.176844	0.855525	-2.92155	0.00348299	0.0320814
ENSGALG00000037777	112.206	-2.50043	0.176724	0.549873	-4.54728	5.43426e-06	0.000160037
ENSGALG00000052029	113.622	-2.55756	0.169863	0.392093	-6.52284	6.89902e-11	5.55272e-09
ENSGALG00000052334	16.8666	-2.55849	0.169753	0.754106	-3.39275	0.000691953	0.00915849
ENSGALG00000033017	243.925	-2.56235	0.169299	0.230333	-11.1245	9.52948e-29	4.60192e-26
ENSGALG00000048309	8.07647	-2.57068	0.168325	0.800598	-3.21095	0.00132298	0.0153052
ENSGALG00000037665	290.731	-2.58229	0.166976	0.525158	-4.91717	8.78051e-07	3.27612e-05
ENSGALG00000004365	807.545	-2.58317	0.166873	0.332364	-7.77212	7.71859e-15	1.13443e-12
ENSGALG00000019651	10.2683	-2.61389	0.163358	0.906125	-2.88469	0.00391794	0.0349451
ENSGALG00000049755	436.821	-2.63003	0.161541	0.778469	-3.37846	0.00072892	0.00954315
ENSGALG00000051380	897.611	-2.63265	0.161247	0.491701	-5.35418	8.59468e-08	4.0352e-06
ENSGALG00000009948	233.77	-2.63504	0.160981	0.33086	-7.96422	1.66272e-15	2.55485e-13
ENSGALG00000009705	72.0947	-2.64952	0.159373	0.465179	-5.69571	1.2286e-08	7.03926e-07
ENSGALG00000044387	24.1922	-2.65917	0.158311	0.852387	-3.11967	0.00181052	0.0195287
ENSGALG00000036378	300.489	-2.66266	0.157928	0.293032	-9.08658	1.02204e-19	2.30327e-17
ENSGALG00000053446	32.1296	-2.66906	0.157229	0.544374	-4.903	9.43864e-07	3.46808e-05
ENSGALG00000013090	61.7113	-2.6717	0.156942	0.543154	-4.91887	8.70465e-07	3.255e-05
ENSGALG00000048157	10.364	-2.67238	0.156867	0.865607	-3.08729	0.00201987	0.0212326
ENSGALG00000047653	69.7372	-2.67857	0.156196	0.551074	-4.86063	1.17013e-06	4.20799e-05
ENSGALG00000001862	93.6469	-2.69984	0.15391	0.278982	-9.67746	3.75939e-22	1.09554e-19
ENSGALG00000001343	137.187	-2.70157	0.153726	0.243205	-11.1082	1.14445e-28	5.3732e-26
ENSGALG00000011080	40.3099	-2.70368	0.153501	0.727028	-3.71881	0.000200163	0.00334966
ENSGALG00000004840	12.6736	-2.72627	0.151116	0.709327	-3.84346	0.000121313	0.00220713
ENSGALG00000051225	7.45173	-2.75389	0.148251	0.930831	-2.95853	0.00309109	0.0291712
ENSGALG00000042491	46.8956	-2.76721	0.146888	0.554285	-4.99239	5.96354e-07	2.31714e-05
ENSGALG00000048656	23.509	-2.79795	0.143791	0.594705	-4.70477	2.54149e-06	8.27216e-05
ENSGALG00000054545	12.0318	-2.79829	0.143758	0.830438	-3.36965	0.000752629	0.00980041
ENSGALG00000049067	220.339	-2.80197	0.143391	0.36908	-7.59176	3.15582e-14	4.40824e-12
ENSGALG00000054196	21.3742	-2.80828	0.142766	0.86594	-3.24304	0.00118261	0.0139965
ENSGALG00000049616	11.329	-2.82206	0.141408	0.836473	-3.37377	0.000741474	0.00969249
ENSGALG00000050533	6.63846	-2.82307	0.141309	0.903995	-3.12288	0.00179089	0.0193416
ENSGALG00000010943	6.49134	-2.83731	0.139922	0.974804	-2.91064	0.00360686	0.0329887
ENSGALG00000053735	28.5923	-2.85901	0.137833	0.571443	-5.00314	5.64049e-07	2.22747e-05
ENSGALG00000028478	13.3814	-2.86044	0.137696	0.996596	-2.87021	0.00410194	0.0361853
ENSGALG00000032041	26.0524	-2.86651	0.137118	0.522334	-5.48788	4.0679e-08	2.05241e-06
ENSGALG00000001206	236.313	-2.8764	0.136181	0.335943	-8.56218	1.10757e-17	2.17676e-15
ENSGALG00000015057	1604.43	-2.88536	0.135338	0.306334	-9.419	4.55407e-21	1.14885e-18
ENSGALG00000048441	567.235	-2.8871	0.135175	0.825871	-3.49583	0.000472591	0.00678308
[truncated: 142 more rows]

## Sheet: CH&NDV control F2L DEG
F2L CH control	baseMean	log2FoldChange	fold change (F2L)	lfcSE	stat	pvalue	padj
ENSGALG00000023760	2300	14.6959	26539.8	1.07476	13.6736	1.46048e-42	2.46871e-39
ENSGALG00000015134	8716.52	10.0724	1076.73	0.465239	21.65	6.07345e-104	4.61977e-100
ENSGALG00000030720	79.7081	9.8488	922.112	1.06278	9.26705	1.91357e-20	9.70372e-18
ENSGALG00000054582	72.9387	9.72154	844.257	1.07006	9.08503	1.0367e-19	4.63861e-17
ENSGALG00000054098	37.4696	8.75234	431.238	1.10601	7.91345	2.50356e-15	6.45537e-13
ENSGALG00000047995	35.1392	8.67423	408.512	1.1042	7.8557	3.97555e-15	9.45001e-13
ENSGALG00000046715	29.4774	8.42473	343.635	1.15324	7.3053	2.76655e-13	5.26094e-11
ENSGALG00000051188	152.436	8.34521	325.206	0.800847	10.4205	1.99944e-25	1.38261e-22
ENSGALG00000047034	72.0403	8.26545	307.714	1.05072	7.86645	3.64849e-15	8.81993e-13
ENSGALG00000006662	22.6473	8.03678	262.611	1.26993	6.32851	2.47534e-10	2.74871e-08
ENSGALG00000039376	59.3413	7.98061	252.583	1.06081	7.52314	5.34747e-14	1.08468e-11
ENSGALG00000052452	1662.09	7.89793	238.513	0.426789	18.5055	1.86604e-76	5.67762e-73
ENSGALG00000000243	101.553	7.76565	217.617	0.779116	9.96725	2.12014e-23	1.29014e-20
ENSGALG00000044817	18.5916	7.73674	213.301	1.17945	6.55962	5.39457e-11	7.01433e-09
ENSGALG00000047627	63.076	7.46934	177.213	0.907583	8.22992	1.87334e-16	5.3772e-14
ENSGALG00000004545	96.3539	7.38564	167.225	0.749323	9.85643	6.42962e-23	3.76207e-20
ENSGALG00000048063	23.6709	7.34834	162.956	1.12525	6.5304	6.55927e-11	8.31551e-09
ENSGALG00000051088	12.8232	7.17112	144.119	1.23541	5.80464	6.45044e-09	5.27584e-07
ENSGALG00000047314	32.9684	7.1014	137.32	1.10349	6.43542	1.23134e-10	1.49859e-08
ENSGALG00000044592	11.8527	7.09354	136.574	1.21439	5.84124	5.18136e-09	4.35492e-07
ENSGALG00000029510	19.144	7.07732	135.047	1.18854	5.95465	2.60632e-09	2.30523e-07
ENSGALG00000047397	11.1579	7.03672	131.3	1.26113	5.5797	2.4093e-08	1.6931e-06
ENSGALG00000053177	16.9153	6.89698	119.179	1.18991	5.79624	6.78174e-09	5.51714e-07
ENSGALG00000051940	26.6848	6.83099	113.85	1.13056	6.04215	1.52078e-09	1.43699e-07
ENSGALG00000049444	9.0303	6.68429	102.842	1.28487	5.20233	1.96809e-07	1.0224e-05
ENSGALG00000014501	33.9608	6.58173	95.7852	1.10461	5.9584	2.54715e-09	2.26607e-07
ENSGALG00000039727	22.3943	6.57042	95.0372	1.11811	5.87634	4.19427e-09	3.60494e-07
ENSGALG00000009452	42.9501	6.48314	89.4578	0.823902	7.86882	3.58007e-15	8.81993e-13
ENSGALG00000051891	7.09553	6.38835	83.7691	1.37071	4.6606	3.15282e-06	0.000109506
ENSGALG00000054806	11.421	6.32873	80.3783	1.2238	5.17138	2.32377e-07	1.16672e-05
ENSGALG00000010977	6.83689	6.30832	79.2487	1.43969	4.38171	1.17753e-05	0.000343833
ENSGALG00000011532	6.80312	6.30192	78.8982	1.35641	4.64604	3.38365e-06	0.000116724
ENSGALG00000051899	6.72136	6.26849	77.0907	1.63706	3.82912	0.000128602	0.00244248
ENSGALG00000055140	6.74028	6.2547	76.3578	1.32904	4.70618	2.52401e-06	9.1206e-05
ENSGALG00000035913	6.64358	6.25039	76.1297	1.46715	4.26024	2.04211e-05	0.00054029
ENSGALG00000054477	6.42456	6.24106	75.6392	1.37201	4.54885	5.39407e-06	0.000174594
ENSGALG00000007168	6.18105	6.1918	73.0999	1.558	3.9742	7.06149e-05	0.00149619
ENSGALG00000049547	283.787	6.17718	72.363	0.349612	17.6687	7.31055e-70	1.85359e-66
ENSGALG00000049835	9.57804	6.06648	67.0184	1.24905	4.85686	1.19262e-06	4.77456e-05
ENSGALG00000034806	92.4678	6.05821	66.6352	0.569931	10.6297	2.16747e-26	1.73546e-23
ENSGALG00000049873	16.1033	6.04094	65.8422	1.24032	4.87047	1.11334e-06	4.52869e-05
ENSGALG00000032098	5.8605	6.01714	64.765	1.61504	3.7257	0.000194777	0.0034177
ENSGALG00000047837	5.54566	6.01022	64.4548	1.61807	3.71444	0.000203658	0.00354086
ENSGALG00000016556	190.725	5.86835	58.4184	0.432324	13.574	5.71476e-42	8.69387e-39
ENSGALG00000053759	4.95755	5.85983	58.0744	1.5668	3.74001	0.000184015	0.00327392
ENSGALG00000020485	8.42007	5.85546	57.8989	1.41084	4.15035	3.31969e-05	0.000802902
ENSGALG00000049724	27.4001	5.84692	57.5569	0.862532	6.77879	1.2119e-11	1.78996e-09
ENSGALG00000052298	13.4732	5.83547	57.1018	1.27891	4.56284	5.04668e-06	0.000165108
ENSGALG00000039964	183.659	5.82885	56.8407	0.457518	12.7402	3.53643e-37	4.4833e-34
ENSGALG00000011202	4.78145	5.77133	54.619	1.48443	3.88792	0.000101107	0.00200539
ENSGALG00000052663	7.73353	5.7592	54.1615	1.63658	3.51905	0.000433101	0.0064218
ENSGALG00000038574	43.8562	5.73025	53.0857	0.695819	8.23526	1.7917e-16	5.34454e-14
ENSGALG00000051582	7.4454	5.71407	52.4935	1.34875	4.23656	2.26968e-05	0.000594296
ENSGALG00000047129	7.52017	5.6758	51.1194	1.33158	4.26245	2.02197e-05	0.000537711
ENSGALG00000053682	113.739	5.66654	50.7925	0.52528	10.7877	3.9371e-27	3.32751e-24
ENSGALG00000038799	4.26812	5.64956	50.1982	1.48001	3.81725	0.000134946	0.00253763
ENSGALG00000054516	4.43598	5.62745	49.4345	1.7204	3.27102	0.0010716	0.0129076
ENSGALG00000029764	4.41517	5.62404	49.3179	1.76265	3.19066	0.00141946	0.016033
ENSGALG00000053723	4.00804	5.5694	47.485	1.6552	3.36478	0.000766036	0.00987602
ENSGALG00000052847	6.73051	5.56119	47.2155	1.36723	4.06747	4.7526e-05	0.00107751
ENSGALG00000019761	3.97159	5.53991	46.5241	1.90003	2.9157	0.00354897	0.0311808
ENSGALG00000048815	2996.67	5.53674	46.4222	0.214636	25.796	9.8391e-147	1.49682e-142
ENSGALG00000053098	4.10917	5.52558	46.0645	1.83472	3.01167	0.00259813	0.0249125
ENSGALG00000050250	10.8051	5.50806	45.5084	1.18137	4.66245	3.12466e-06	0.000108777
ENSGALG00000046796	4.03805	5.49293	45.0337	1.52996	3.59025	0.000330357	0.0052134
ENSGALG00000038364	6.36873	5.47321	44.4222	1.57817	3.46807	0.000524207	0.00744191
ENSGALG00000039159	3.93203	5.46053	44.0334	1.89754	2.87768	0.00400609	0.0340854
ENSGALG00000046916	3.79765	5.45093	43.7415	1.6128	3.3798	0.000725395	0.00949694
ENSGALG00000028031	6.39307	5.40348	42.3264	1.62232	3.33071	0.000866236	0.0109361
ENSGALG00000052364	6.01904	5.4022	42.2887	1.66012	3.2541	0.00113751	0.0134251
ENSGALG00000053499	3.4903	5.3682	41.3038	1.65257	3.24841	0.00116054	0.0136545
ENSGALG00000009004	3.56115	5.35232	40.8515	1.85904	2.87907	0.00398851	0.0339928
ENSGALG00000034265	3.45265	5.33363	40.3258	1.52691	3.49309	0.000477471	0.00691787
ENSGALG00000040794	88.6769	5.32799	40.1683	0.598222	8.90637	5.27329e-19	2.16818e-16
ENSGALG00000046860	3.40494	5.32536	40.0953	1.87889	2.83432	0.00459235	0.037476
ENSGALG00000007269	9.62107	5.31831	39.8997	1.38827	3.8309	0.000127676	0.00242792
ENSGALG00000007831	14.0136	5.31485	39.8043	1.07213	4.95729	7.14839e-07	3.13396e-05
ENSGALG00000053418	5.51722	5.28518	38.994	1.43273	3.68889	0.000225239	0.00381356
ENSGALG00000049357	3.43378	5.23758	37.7284	1.60851	3.25617	0.00112926	0.0133786
ENSGALG00000015307	3.18699	5.19129	36.5371	1.83066	2.83575	0.00457177	0.0373923
ENSGALG00000053382	5.55664	5.17909	36.2293	1.65369	3.13183	0.00173718	0.01869
ENSGALG00000052175	3.10373	5.14535	35.3919	1.72683	2.97965	0.00288575	0.0268507
ENSGALG00000052620	3.09049	5.13976	35.2552	1.86989	2.74869	0.00598333	0.0451178
ENSGALG00000052332	2.97002	5.13912	35.2393	1.81428	2.83259	0.00461719	0.0375823
ENSGALG00000051591	21.6445	5.1326	35.0806	0.919691	5.58079	2.39426e-08	1.6931e-06
ENSGALG00000010137	2.90802	5.09729	34.2324	1.79082	2.84634	0.00442244	0.0366048
ENSGALG00000052524	2.82666	5.05433	33.228	1.64776	3.06738	0.00215941	0.0217413
ENSGALG00000054397	2.92632	5.02049	32.4577	1.65625	3.03124	0.0024355	0.0237813
ENSGALG00000051086	2.70395	5.00144	32.0321	1.84575	2.7097	0.00673434	0.04916
ENSGALG00000047671	2.71007	5.00028	32.0063	1.71598	2.91395	0.00356893	0.0312574
ENSGALG00000050472	2.81094	4.97889	31.5351	1.63581	3.04368	0.002337	0.0231766
ENSGALG00000055040	2.67833	4.95486	31.0143	1.69895	2.91642	0.00354073	0.0311359
ENSGALG00000039750	7.93734	4.95182	30.949	1.70679	2.90125	0.00371679	0.0322553
ENSGALG00000030687	4.61488	4.94845	30.8767	1.58171	3.12854	0.00175679	0.0188212
ENSGALG00000032558	2.74685	4.94841	30.876	1.66619	2.9699	0.00297894	0.0274658
ENSGALG00000050131	29.8381	4.88938	29.6381	0.708989	6.89627	5.33857e-12	8.45996e-10
ENSGALG00000053479	2.60802	4.87927	29.4311	1.75249	2.7842	0.00536606	0.0417351
ENSGALG00000033902	17.5437	4.87067	29.2561	0.840729	5.79338	6.89833e-09	5.55261e-07
ENSGALG00000046657	79.7839	4.85342	28.9085	0.434195	11.178	5.22703e-29	5.30125e-26
ENSGALG00000052007	2.4669	4.83316	28.5054	1.72878	2.79571	0.00517858	0.0407527
ENSGALG00000049548	7.08399	4.81689	28.1856	1.33292	3.61379	0.00030175	0.00487317
ENSGALG00000051839	49.196	4.78765	27.6201	0.591717	8.09111	5.91225e-16	1.60613e-13
ENSGALG00000050091	3.95867	4.76114	27.1173	1.45467	3.27301	0.00106408	0.0128475
ENSGALG00000048968	3.85053	4.75495	27.0012	1.66052	2.86352	0.00418957	0.0352132
ENSGALG00000049461	346.101	4.75328	26.9699	0.322115	14.7565	2.7959e-49	5.31676e-46
ENSGALG00000031615	2.32098	4.74536	26.8223	1.69638	2.79734	0.00515254	0.0406353
ENSGALG00000053409	2.41338	4.74344	26.7867	1.73063	2.74088	0.00612754	0.0458206
ENSGALG00000013101	926.537	4.73491	26.6287	0.274129	17.2726	7.57113e-67	1.64542e-63
ENSGALG00000030888	16.0762	4.73467	26.6243	0.897146	5.27748	1.3097e-07	7.24525e-06
ENSGALG00000044569	9.80758	4.72956	26.5302	1.143	4.13785	3.50571e-05	0.000837244
ENSGALG00000054378	3.93155	4.72632	26.4706	1.61118	2.93345	0.00335219	0.0298751
ENSGALG00000046419	3.77974	4.72127	26.3781	1.64373	2.87229	0.00407511	0.0344996
ENSGALG00000051816	6.43425	4.70765	26.1302	1.34233	3.50707	0.000453069	0.00664661
ENSGALG00000038920	3.68704	4.69563	25.9134	1.62075	2.8972	0.00376508	0.0325661
ENSGALG00000005297	3.90774	4.69236	25.8548	1.71401	2.73765	0.00618801	0.0460559
ENSGALG00000027184	44.0075	4.6647	25.3638	0.645639	7.22493	5.01365e-13	9.08008e-11
ENSGALG00000050919	71.8994	4.63729	24.8865	0.526019	8.81583	1.18807e-18	4.51852e-16
ENSGALG00000050540	11.5728	4.6338	24.8264	1.02212	4.5335	5.80148e-06	0.000185516
ENSGALG00000051209	6.21235	4.62472	24.6706	1.31388	3.51989	0.00043172	0.00641382
ENSGALG00000047255	5.89831	4.61792	24.5546	1.35042	3.41962	0.000627083	0.00856357
ENSGALG00000050239	11.8004	4.57426	23.8227	1.08531	4.21471	2.50095e-05	0.000637303
ENSGALG00000052105	3.5034	4.57198	23.785	1.54371	2.96169	0.00305956	0.0280186
ENSGALG00000035350	5.65531	4.56988	23.7505	1.36735	3.34214	0.000831354	0.0105747
ENSGALG00000042715	3.64483	4.5554	23.5132	1.56297	2.91457	0.00356178	0.0312311
ENSGALG00000052118	3.59375	4.54729	23.3814	1.59898	2.84387	0.00445698	0.0367901
ENSGALG00000001857	25.6237	4.53261	23.1447	0.858599	5.27908	1.29837e-07	7.20879e-06
ENSGALG00000048001	5.65147	4.49577	22.5611	1.4778	3.0422	0.00234858	0.0232459
ENSGALG00000055086	8.55993	4.48041	22.3223	1.20352	3.72275	0.000197063	0.00344589
ENSGALG00000047320	35.9621	4.47743	22.2762	0.885117	5.05858	4.22391e-07	2.0207e-05
ENSGALG00000001645	19.4664	4.46301	22.0547	0.858248	5.20015	1.99131e-07	1.0304e-05
ENSGALG00000002298	5.48814	4.41482	21.3301	1.42089	3.10709	0.0018894	0.0197939
ENSGALG00000055037	3.13823	4.40371	21.1664	1.57031	2.80436	0.0050417	0.0400375
ENSGALG00000008628	3.18916	4.37798	20.7923	1.57841	2.77367	0.00554277	0.0428249
ENSGALG00000009050	22.4374	4.37774	20.7888	0.729387	6.00194	1.94976e-09	1.77615e-07
ENSGALG00000051773	5.06727	4.36329	20.5818	1.33802	3.26101	0.00111017	0.0132152
ENSGALG00000015497	3.03392	4.35526	20.4674	1.5776	2.76069	0.00576798	0.0440725
ENSGALG00000050392	12.3771	4.35154	20.4148	1.30912	3.32402	0.000887284	0.0111464
ENSGALG00000049762	5.1481	4.34547	20.3291	1.42436	3.05083	0.00228209	0.0227506
ENSGALG00000050668	50.9867	4.31919	19.962	0.693394	6.22905	4.69277e-10	4.99238e-08
ENSGALG00000005000	4169.5	4.31308	19.8778	0.226103	19.0758	4.01396e-81	1.52661e-77
ENSGALG00000052949	11.976	4.30353	19.7466	1.34705	3.19479	0.00139933	0.0158651
ENSGALG00000047089	7.50163	4.27995	19.4265	1.5661	2.73287	0.00627855	0.0465023
ENSGALG00000054456	6.82335	4.27977	19.4241	1.2616	3.39234	0.000692975	0.00919113
ENSGALG00000028560	63.5917	4.24019	18.8984	1.08926	3.89273	9.91233e-05	0.00197895
ENSGALG00000052724	6.55859	4.22166	18.6571	1.23516	3.4179	0.000631066	0.00858713
ENSGALG00000051647	6.80983	4.21584	18.5821	1.27658	3.30246	0.000958419	0.0117869
ENSGALG00000010949	11.0643	4.21488	18.5698	0.967533	4.35632	1.32268e-05	0.000378944
ENSGALG00000047910	83.0955	4.20607	18.4566	1.34943	3.11692	0.00182749	0.0194145
ENSGALG00000027526	18.0009	4.19928	18.37	0.886413	4.73739	2.16491e-06	7.93608e-05
ENSGALG00000015692	4.48206	4.1976	18.3487	1.39187	3.01579	0.00256308	0.0247099
ENSGALG00000039528	22.3474	4.19129	18.2686	1.01474	4.13041	3.62115e-05	0.000854087
ENSGALG00000050133	8.83356	4.11147	17.2853	1.35243	3.04005	0.00236537	0.0233211
ENSGALG00000016473	12.1543	4.0815	16.9298	1.00863	4.04659	5.19699e-05	0.00115419
ENSGALG00000013568	32.5994	4.04854	16.5474	0.775291	5.22195	1.77046e-07	9.35208e-06
ENSGALG00000049464	8.25664	4.03797	16.4267	1.02472	3.94056	8.12928e-05	0.00168259
ENSGALG00000049358	6.2108	4.01807	16.2016	1.44847	2.774	0.00553715	0.0428032
ENSGALG00000006964	4.05469	4.01001	16.1114	1.44995	2.76563	0.00568136	0.0436476
ENSGALG00000006804	11.5641	4.00448	16.0498	0.897293	4.46285	8.08775e-06	0.000247563
ENSGALG00000012068	6.38797	3.98805	15.868	1.22889	3.24524	0.00117351	0.0137964
ENSGALG00000021869	201.353	3.97841	15.7624	0.414837	9.59031	8.78185e-22	4.77137e-19
ENSGALG00000054976	4.0053	3.96408	15.6065	1.45756	2.71966	0.00653486	0.0479801
ENSGALG00000006919	75.9793	3.95272	15.4842	0.605163	6.53167	6.50417e-11	8.31496e-09
ENSGALG00000049626	297.085	3.91347	15.0685	0.423925	9.23151	2.66834e-20	1.30946e-17
ENSGALG00000044354	7.67446	3.91267	15.0602	1.08649	3.60121	0.000316739	0.00506683
ENSGALG00000009429	33.3892	3.91146	15.0476	0.542587	7.20891	5.64026e-13	1.00947e-10
ENSGALG00000050414	191.699	3.87397	14.6615	0.446227	8.68161	3.90198e-18	1.38048e-15
ENSGALG00000048880	26.7762	3.86494	14.5701	0.603862	6.40037	1.54999e-10	1.87143e-08
ENSGALG00000053403	8.93483	3.85831	14.5033	0.988947	3.90143	9.56262e-05	0.00191921
ENSGALG00000047872	10.8523	3.85311	14.4511	0.996533	3.86651	0.000110402	0.0021588
ENSGALG00000042963	45.59	3.82974	14.219	0.652716	5.8674	4.42686e-09	3.76234e-07
ENSGALG00000045920	10.5642	3.81993	14.1225	0.857917	4.45256	8.48533e-06	0.000257659
ENSGALG00000037336	106.503	3.80693	13.9959	0.613975	6.20047	5.62938e-10	5.82583e-08
ENSGALG00000049965	17.5876	3.7917	13.8489	1.1411	3.32285	0.00089102	0.0111841
ENSGALG00000037112	14.6869	3.78769	13.8105	1.13812	3.32802	0.000874657	0.011015
ENSGALG00000030853	8.15918	3.78281	13.7638	1.00875	3.74998	0.00017685	0.00316884
ENSGALG00000047991	8.46509	3.78075	13.7442	0.978113	3.86535	0.000110928	0.00216631
ENSGALG00000048024	18.1135	3.75079	13.4617	0.785401	4.77564	1.7914e-06	6.67956e-05
ENSGALG00000008007	41.2746	3.74616	13.4185	0.638793	5.86443	4.50674e-09	3.80895e-07
ENSGALG00000020876	13.2877	3.74529	13.4104	0.764723	4.89757	9.70275e-07	4.01109e-05
ENSGALG00000007252	76.6843	3.73278	13.2947	0.416818	8.95541	3.38483e-19	1.43037e-16
ENSGALG00000015010	20.684	3.70353	13.0279	0.753597	4.91447	8.90211e-07	3.75146e-05
ENSGALG00000040336	24.8921	3.69695	12.9686	0.763149	4.84433	1.27039e-06	5.01986e-05
ENSGALG00000018815	49.0236	3.6796	12.8136	1.22201	3.01112	0.00260288	0.0249355
ENSGALG00000016881	303.898	3.66609	12.6941	0.514396	7.12697	1.02605e-12	1.75385e-10
ENSGALG00000047398	7.05507	3.60383	12.1579	1.22914	2.93199	0.00336794	0.0299928
ENSGALG00000033055	173.519	3.56748	11.8555	0.339131	10.5195	7.0266e-26	5.34478e-23
ENSGALG00000005843	15.284	3.56378	11.8251	0.763315	4.66882	3.0294e-06	0.00010619
ENSGALG00000049561	15.9266	3.56223	11.8124	1.01487	3.51005	0.000448025	0.00659806
ENSGALG00000004649	5.66166	3.55599	11.7614	1.2681	2.80418	0.00504448	0.0400375
ENSGALG00000049477	35.1001	3.55362	11.7421	0.55776	6.37125	1.87497e-10	2.17739e-08
ENSGALG00000016635	13.9096	3.5221	11.4884	0.9126	3.85942	0.000113659	0.00220266
ENSGALG00000039205	22.4142	3.51359	11.4208	0.65587	5.35715	8.45465e-08	4.96604e-06
ENSGALG00000007814	198.189	3.51352	11.4202	0.292636	12.0065	3.28605e-33	3.57076e-30
ENSGALG00000040842	6.04815	3.49283	11.2577	1.2616	2.76857	0.0056302	0.0433902
ENSGALG00000000820	44.5722	3.49128	11.2456	0.583052	5.98794	2.12512e-09	1.91298e-07
ENSGALG00000001916	47.2353	3.48524	11.1986	0.511354	6.81571	9.37997e-12	1.39899e-09
ENSGALG00000041854	34.0884	3.45444	10.962	0.56836	6.07792	1.21751e-09	1.17227e-07
ENSGALG00000050157	9.5907	3.44658	10.9024	1.19583	2.88217	0.00394951	0.033736
ENSGALG00000004441	10.3008	3.4425	10.8717	1.14565	3.00484	0.00265718	0.025344
ENSGALG00000052213	21.7678	3.43554	10.8193	1.04626	3.28365	0.00102471	0.0124586
ENSGALG00000029944	81.9264	3.42903	10.7706	0.55767	6.14885	7.80453e-10	7.76015e-08
ENSGALG00000019835	12.5023	3.42677	10.7538	0.994604	3.44537	0.000570286	0.00794483
ENSGALG00000029235	6.48467	3.42384	10.732	1.14899	2.97987	0.00288375	0.0268486
ENSGALG00000005483	31.1085	3.39787	10.5405	0.661446	5.13703	2.79108e-07	1.37413e-05
ENSGALG00000053342	25.7183	3.39463	10.5168	0.982621	3.45466	0.000550981	0.00773717
ENSGALG00000052736	9.03125	3.3906	10.4875	0.90386	3.75124	0.000175959	0.00315669
ENSGALG00000016622	80.2332	3.38739	10.4642	0.411026	8.2413	1.70348e-16	5.28877e-14
ENSGALG00000032887	7.95541	3.36976	10.3371	0.95501	3.52851	0.000417906	0.00626666
ENSGALG00000023581	10.0373	3.36955	10.3356	1.16516	2.89192	0.00382898	0.0329871
ENSGALG00000011715	7397.87	3.35	10.1965	0.364816	9.1827	4.20424e-20	1.99872e-17
ENSGALG00000052083	12.249	3.34774	10.1805	0.982045	3.40894	0.000652147	0.00876423
ENSGALG00000054601	5.20697	3.33808	10.1126	1.14331	2.91967	0.00350406	0.0309207
ENSGALG00000001431	16.8445	3.3355	10.0945	0.667176	4.99943	5.7499e-07	2.64269e-05
ENSGALG00000040001	9.77586	3.32561	10.0255	0.928876	3.58025	0.000343268	0.0053794
ENSGALG00000003751	43.853	3.3244	10.0172	0.485051	6.85371	7.19577e-12	1.10575e-09
ENSGALG00000011052	13.6562	3.32105	9.99391	0.749569	4.43061	9.39652e-06	0.000282508
ENSGALG00000054944	18.4368	3.30778	9.90243	0.720321	4.5921	4.38816e-06	0.000147367
ENSGALG00000015822	66.5032	3.30386	9.87554	0.581017	5.68633	1.29795e-08	1.00232e-06
ENSGALG00000049957	30.187	3.28999	9.78104	0.662593	4.96532	6.85861e-07	3.04198e-05
ENSGALG00000047414	20.1051	3.28486	9.74634	0.930309	3.53094	0.000414093	0.0062249
ENSGALG00000045548	9.68436	3.26714	9.62735	0.918506	3.55701	0.000375094	0.0057932
ENSGALG00000048929	13.1567	3.26647	9.62288	0.781232	4.18117	2.90008e-05	0.000716215
ENSGALG00000011093	4.78098	3.26092	9.58592	1.14254	2.8541	0.0043159	0.0359375
ENSGALG00000006443	22.6439	3.25762	9.56403	0.774544	4.20585	2.60099e-05	0.000658383
ENSGALG00000012593	20.9475	3.25589	9.55259	0.661631	4.92101	8.60996e-07	3.64856e-05
ENSGALG00000016707	4.9204	3.24669	9.49189	1.14963	2.82412	0.00474112	0.0383969
ENSGALG00000010929	11.1113	3.2433	9.46955	1.06601	3.04247	0.00234648	0.0232403
ENSGALG00000038162	6.13892	3.24157	9.45825	1.10377	2.93683	0.00331588	0.0296209
ENSGALG00000050125	18.5842	3.24149	9.45773	0.842364	3.84809	0.000119041	0.00228959
ENSGALG00000051274	32.0753	3.22194	9.33039	0.690954	4.66303	3.11594e-06	0.000108722
ENSGALG00000042030	22.5219	3.21695	9.29818	0.708447	4.54084	5.60296e-06	0.000179981
ENSGALG00000010500	12.1658	3.20957	9.25076	0.990144	3.24152	0.00118895	0.0139241
ENSGALG00000040424	9.19901	3.20375	9.21348	1.09774	2.91848	0.00351738	0.0309843
ENSGALG00000043947	70.458	3.20189	9.20166	0.408611	7.83605	4.64925e-15	1.08814e-12
ENSGALG00000047011	56.3245	3.1999	9.18897	0.690478	4.63433	3.58089e-06	0.000122971
ENSGALG00000005839	16.3002	3.17852	9.05376	0.821666	3.86838	0.000109561	0.00214512
ENSGALG00000028659	13.1784	3.17811	9.05121	1.02897	3.08862	0.00201085	0.0206139
ENSGALG00000043448	18.5372	3.16301	8.95694	0.731087	4.32644	1.51537e-05	0.000422221
ENSGALG00000028037	689.782	3.16265	8.95475	0.706422	4.477	7.56977e-06	0.000233115
ENSGALG00000049902	5.42635	3.16167	8.94867	1.11467	2.83642	0.00456218	0.0373544
ENSGALG00000050257	15.0951	3.12862	8.74599	0.910345	3.43674	0.000588756	0.00814147
ENSGALG00000006705	21.9081	3.11841	8.68429	0.854118	3.65103	0.000261192	0.004305
ENSGALG00000001172	45.4159	3.11509	8.66432	0.635717	4.90011	9.57827e-07	3.97295e-05
ENSGALG00000048751	78.0269	3.11316	8.65273	0.549445	5.666	1.46168e-08	1.09003e-06
ENSGALG00000025418	8.89865	3.11035	8.63594	0.875531	3.55253	0.000381544	0.00586306
ENSGALG00000032984	13.6355	3.10628	8.61158	0.82988	3.74304	0.000181805	0.00324624
ENSGALG00000044774	8.63884	3.10507	8.60435	1.01515	3.05871	0.0022229	0.0222773
ENSGALG00000008784	11.9374	3.07085	8.40268	0.792791	3.87347	0.000107297	0.0021144
ENSGALG00000036346	13.4046	3.06656	8.37775	0.904379	3.3908	0.0006969	0.0092271
ENSGALG00000036847	35.553	3.05206	8.29393	0.523865	5.82603	5.67606e-09	4.69293e-07
ENSGALG00000047374	9.77629	3.04602	8.2593	0.834943	3.64818	0.000264109	0.00433897
ENSGALG00000005083	18.7188	3.04195	8.23601	0.771035	3.94528	7.97074e-05	0.00165654
ENSGALG00000054571	19.3682	3.03197	8.17927	0.849854	3.56764	0.000360212	0.00559772
ENSGALG00000041266	11.3111	3.02833	8.15867	1.09976	2.75364	0.00589368	0.0447395
ENSGALG00000049665	16.9202	3.02335	8.13055	0.774314	3.90456	9.43987e-05	0.00190462
ENSGALG00000047927	9.3157	3.02189	8.12232	0.950495	3.17928	0.00147641	0.016503
ENSGALG00000036958	6.65536	3.02039	8.11389	1.05752	2.85612	0.00428849	0.035768
ENSGALG00000003821	12.6521	3.0011	8.00611	0.94138	3.18798	0.0014327	0.0161533
ENSGALG00000016470	6.61609	2.99661	7.98125	1.10518	2.71143	0.00669934	0.0490023
ENSGALG00000003464	51.7359	2.97114	7.84157	0.40914	7.26192	3.81625e-13	7.08007e-11
ENSGALG00000053729	14.577	2.96701	7.81914	0.976106	3.03964	0.00236862	0.023338
ENSGALG00000024298	15.9942	2.94378	7.69427	0.762847	3.85894	0.000113878	0.00220411
ENSGALG00000049529	21.8428	2.94107	7.67981	0.716155	4.10675	4.01265e-05	0.000931977
ENSGALG00000004653	16.6407	2.93108	7.62682	0.887212	3.3037	0.000954187	0.0117539
ENSGALG00000042418	75.9719	2.92729	7.60682	0.597409	4.89999	9.58439e-07	3.97295e-05
ENSGALG00000014962	14.5252	2.92474	7.59337	0.910205	3.21328	0.0013123	0.0150785
ENSGALG00000002105	11.552	2.92102	7.5738	0.823716	3.54615	0.000390909	0.00594095
ENSGALG00000032146	45.5854	2.90645	7.49773	0.454863	6.38974	1.66169e-10	1.97494e-08
ENSGALG00000051748	88.4092	2.9063	7.49692	0.418155	6.95029	3.64537e-12	5.89968e-10
ENSGALG00000053649	8.78337	2.89242	7.42514	0.988399	2.92637	0.00342945	0.030368
ENSGALG00000048448	9.28375	2.88609	7.39266	0.953768	3.02599	0.00247819	0.0241053
ENSGALG00000008945	16.6415	2.88544	7.38931	0.689717	4.18352	2.87036e-05	0.000710028
ENSGALG00000048948	45.2	2.88181	7.37073	0.6675	4.31731	1.57939e-05	0.000437654
ENSGALG00000053164	12.2725	2.87805	7.35155	0.760953	3.78216	0.00015547	0.00283254
ENSGALG00000026928	27.0736	2.85154	7.21769	0.674143	4.22987	2.33824e-05	0.000607025
ENSGALG00000008661	336.34	2.84277	7.17396	0.472578	6.01545	1.79391e-09	1.65399e-07
ENSGALG00000048246	39.5797	2.83653	7.14301	0.489878	5.79028	7.02688e-09	5.62631e-07
ENSGALG00000050287	22.0813	2.83558	7.1383	0.593016	4.78163	1.73881e-06	6.49937e-05
ENSGALG00000029401	14.1044	2.82136	7.06826	0.902589	3.12585	0.00177293	0.0189407
ENSGALG00000028347	21.4192	2.81798	7.05175	0.653693	4.31087	1.62616e-05	0.000448117
ENSGALG00000050116	126.086	2.81351	7.02992	0.34007	8.27332	1.30282e-16	4.12913e-14
ENSGALG00000010078	10.2913	2.81029	7.01426	0.90074	3.11998	0.00180863	0.019241
ENSGALG00000052544	24.4798	2.80532	6.99013	0.736543	3.80877	0.000139662	0.00261017
ENSGALG00000016722	10.0732	2.80266	6.97723	0.992124	2.8249	0.00472949	0.0383323
ENSGALG00000034761	19.4645	2.7949	6.93984	0.811721	3.44318	0.000574918	0.00797286
ENSGALG00000042995	12.3517	2.78559	6.89519	0.978118	2.84791	0.00440079	0.0364647
ENSGALG00000037071	10.3116	2.78016	6.86927	1.01288	2.7448	0.00605484	0.0454739
ENSGALG00000029301	45.6306	2.7798	6.86758	0.536543	5.18095	2.2076e-07	1.12699e-05
ENSGALG00000048206	27.624	2.77636	6.8512	0.56201	4.94005	7.81026e-07	3.36404e-05
ENSGALG00000011376	1126.2	2.75698	6.7598	0.72185	3.81933	0.000133817	0.00252575
ENSGALG00000051469	9.08149	2.75308	6.74154	0.97046	2.83688	0.00455569	0.0373338
ENSGALG00000003841	30.6277	2.74933	6.72407	0.885644	3.10433	0.00190709	0.0198516
ENSGALG00000017119	102.585	2.7491	6.72299	0.333969	8.23161	1.84712e-16	5.3772e-14
ENSGALG00000010794	19.112	2.74146	6.68748	0.68167	4.02169	5.77824e-05	0.00126481
ENSGALG00000015573	75.7747	2.73385	6.6523	0.417738	6.54443	5.97243e-11	7.69988e-09
ENSGALG00000005284	15.3248	2.73384	6.65224	0.859815	3.17957	0.00147494	0.016503
ENSGALG00000007333	12.5678	2.7322	6.6447	0.846797	3.22652	0.00125307	0.0144966
ENSGALG00000027793	8.54977	2.73146	6.64129	0.882396	3.09551	0.00196477	0.0202999
ENSGALG00000050753	158.274	2.7257	6.61481	0.299892	9.08893	1.0002e-19	4.6109e-17
ENSGALG00000038873	32.6461	2.69444	6.473	0.645568	4.17374	2.99636e-05	0.00073522
ENSGALG00000004386	26.3407	2.69207	6.46239	0.638005	4.21951	2.44837e-05	0.000626002
ENSGALG00000000560	38.5271	2.69145	6.4596	0.627467	4.28938	1.7917e-05	0.000485867
ENSGALG00000047956	17.7538	2.68933	6.45015	0.842981	3.19026	0.00142143	0.0160417
ENSGALG00000026241	12.2993	2.68922	6.44965	0.860489	3.12523	0.00177668	0.0189675
ENSGALG00000052641	16.9784	2.68717	6.44048	0.770696	3.48667	0.000489068	0.00705231
ENSGALG00000013124	7.54091	2.67129	6.36997	0.92572	2.88563	0.0039063	0.0334445
ENSGALG00000046212	40.2028	2.67123	6.36973	0.470808	5.67372	1.39728e-08	1.05232e-06
ENSGALG00000047313	18.6878	2.66435	6.33941	0.858074	3.10503	0.00190258	0.0198516
ENSGALG00000027520	73.503	2.65367	6.29265	0.310296	8.55204	1.20927e-17	4.08815e-15
ENSGALG00000015360	134.895	2.65331	6.29109	0.361723	7.3352	2.21385e-13	4.37394e-11
ENSGALG00000043047	15.4218	2.64359	6.24886	0.754953	3.50166	0.000462362	0.00674302
ENSGALG00000005448	11.5653	2.64247	6.244	0.797006	3.3155	0.000914802	0.011405
ENSGALG00000011369	38.5004	2.64184	6.24128	0.565745	4.66967	3.01687e-06	0.000105995
ENSGALG00000054150	9.5561	2.64066	6.23619	0.885964	2.98056	0.00287725	0.0268208
ENSGALG00000051184	78.0712	2.62629	6.17437	0.369648	7.10485	1.20457e-12	2.01376e-10
ENSGALG00000007594	23.4856	2.61739	6.13637	0.633184	4.13369	3.56985e-05	0.000844873
ENSGALG00000042871	12.97	2.61372	6.12078	0.844445	3.09519	0.00196688	0.0202999
ENSGALG00000030247	35.7151	2.60436	6.08123	0.614908	4.23537	2.28176e-05	0.000596138
ENSGALG00000005826	29.6647	2.60373	6.07856	0.803571	3.2402	0.00119446	0.0139672
ENSGALG00000054409	6.67248	2.5832	5.99269	0.934863	2.76319	0.00572395	0.0438241
ENSGALG00000049992	199.238	2.58044	5.98122	0.783848	3.29201	0.000994724	0.0121548
ENSGALG00000002579	38.742	2.57041	5.93977	0.55536	4.62836	3.68564e-06	0.000125999
ENSGALG00000010417	28.6119	2.56492	5.91722	0.670395	3.82598	0.000130252	0.00246765
ENSGALG00000009963	54.4196	2.5448	5.83528	0.394315	6.45373	1.09132e-10	1.33889e-08
ENSGALG00000007956	23.6621	2.53138	5.78126	0.550342	4.59966	4.23189e-06	0.000142749
ENSGALG00000000438	102.243	2.5309	5.77934	0.482918	5.24086	1.5983e-07	8.65302e-06
ENSGALG00000002802	55.8728	2.53013	5.77622	0.44316	5.70928	1.13453e-08	8.80593e-07
ENSGALG00000017122	11.4721	2.52053	5.73793	0.748522	3.36734	0.000758966	0.00980981
ENSGALG00000029396	37.2311	2.51517	5.71665	0.766724	3.28041	0.00103655	0.0125649
ENSGALG00000029811	244.256	2.51402	5.7121	0.268808	9.3525	8.56032e-21	4.49063e-18
ENSGALG00000017173	25.5791	2.5088	5.69148	0.618891	4.05371	5.0412e-05	0.00112616
ENSGALG00000010902	16.9622	2.5074	5.68595	0.670451	3.73987	0.000184113	0.00327392
ENSGALG00000009507	26.1417	2.50274	5.66761	0.761474	3.28671	0.00101367	0.0123466
ENSGALG00000011687	43.7012	2.49847	5.65085	0.656954	3.80311	0.000142889	0.00265724
ENSGALG00000005657	1129.42	2.48975	5.61682	0.226766	10.9794	4.80232e-28	4.56611e-25
ENSGALG00000004722	22.228	2.48193	5.58643	0.699434	3.54848	0.000387463	0.00591652
ENSGALG00000008907	35.3957	2.4798	5.57819	0.50575	4.90321	9.42826e-07	3.92965e-05
ENSGALG00000017864	13.5374	2.47421	5.55664	0.803149	3.08064	0.00206557	0.0210331
ENSGALG00000027147	13.1161	2.46849	5.53463	0.714571	3.4545	0.000551311	0.00773717
ENSGALG00000014923	33.5152	2.458	5.49454	0.591333	4.15671	3.2287e-05	0.000788415
ENSGALG00000031129	36.06	2.45384	5.47871	0.442757	5.54217	2.98748e-08	2.03816e-06
ENSGALG00000026716	45.2009	2.4506	5.46645	0.530605	4.61851	3.8651e-06	0.000131543
ENSGALG00000026396	2682.87	2.44933	5.46163	0.279657	8.75835	1.98131e-18	7.1766e-16
ENSGALG00000009830	14.7516	2.44795	5.45642	0.661215	3.70221	0.000213732	0.00366987
ENSGALG00000050179	42.9473	2.44352	5.43969	0.455058	5.3697	7.88677e-08	4.66854e-06
ENSGALG00000051068	50.2651	2.4391	5.42305	0.762004	3.20091	0.00136995	0.015622
ENSGALG00000044632	16.4838	2.43039	5.3904	0.672052	3.61638	0.000298757	0.00483073
ENSGALG00000012766	21.3637	2.42924	5.38611	0.627237	3.87293	0.000107535	0.00211635
ENSGALG00000016502	49.5291	2.41728	5.34162	0.447275	5.40446	6.50045e-08	3.97154e-06
ENSGALG00000010494	54.0155	2.41088	5.31798	0.486081	4.95983	7.05552e-07	3.10219e-05
ENSGALG00000015356	562.405	2.40932	5.31225	0.229959	10.4772	1.09978e-25	7.96711e-23
ENSGALG00000033405	27.4229	2.40856	5.30944	0.634269	3.79738	0.000146235	0.00270971
ENSGALG00000046687	229.601	2.40248	5.28711	0.835322	2.87611	0.00402606	0.0341979
ENSGALG00000015115	10.015	2.40125	5.2826	0.74549	3.22104	0.00127728	0.014743
ENSGALG00000050229	60.6147	2.38874	5.237	0.453722	5.26477	1.40365e-07	7.68118e-06
ENSGALG00000043775	464.43	2.38181	5.21189	0.305302	7.80147	6.11914e-15	1.41046e-12
ENSGALG00000028017	9.853	2.3707	5.1719	0.80468	2.94614	0.00321771	0.0290855
ENSGALG00000048767	32.6657	2.37021	5.17016	0.447231	5.29974	1.15966e-07	6.5945e-06
ENSGALG00000016507	122.049	2.37014	5.16992	0.409025	5.79462	6.84777e-09	5.54123e-07
ENSGALG00000023395	67.8893	2.36813	5.16273	0.461064	5.13624	2.80297e-07	1.37553e-05
ENSGALG00000051409	103.44	2.3643	5.14901	0.404918	5.83895	5.25319e-09	4.39103e-07
ENSGALG00000013155	35.1431	2.36063	5.13594	0.514991	4.58382	4.56551e-06	0.00015198
ENSGALG00000047464	61.9378	2.35402	5.11249	0.668218	3.52284	0.000426947	0.00637705
ENSGALG00000000516	49.2945	2.35254	5.10721	0.383832	6.12908	8.83863e-10	8.56446e-08
ENSGALG00000052016	27.0073	2.35196	5.10518	0.859285	2.73711	0.0061981	0.0460859
ENSGALG00000009373	754.815	2.35098	5.10171	0.460643	5.10369	3.3309e-07	1.62936e-05
ENSGALG00000049707	22.152	2.34847	5.09285	0.660756	3.55422	0.000379099	0.00583138
ENSGALG00000029195	26.3357	2.33956	5.06148	0.574366	4.07329	4.6354e-05	0.00105566
ENSGALG00000050866	78.6963	2.338	5.05601	0.398434	5.86797	4.4117e-09	3.76234e-07
ENSGALG00000035946	90.4155	2.33371	5.04102	0.376802	6.19348	5.88512e-10	6.04935e-08
ENSGALG00000031306	18.4503	2.33214	5.03551	0.846184	2.75607	0.00585011	0.0445211
ENSGALG00000053526	17.4774	2.32997	5.02796	0.65733	3.5446	0.000393206	0.00596396
ENSGALG00000034737	957.723	2.31034	4.96	0.431035	5.35998	8.32308e-08	4.90772e-06
ENSGALG00000033966	17.4197	2.30889	4.95503	0.59573	3.87574	0.000106302	0.00209751
ENSGALG00000016811	650.259	2.30856	4.95389	0.338377	6.82245	8.95011e-12	1.3481e-09
ENSGALG00000036850	1988.89	2.30732	4.94962	0.304531	7.57662	3.54685e-14	7.49419e-12
ENSGALG00000053106	14.0463	2.30716	4.94908	0.841519	2.74166	0.00611293	0.0457657
ENSGALG00000028830	43.8021	2.30247	4.93301	0.590674	3.89804	9.69751e-05	0.00194116
ENSGALG00000000839	86.9035	2.30106	4.92818	0.343614	6.69663	2.13282e-11	2.97675e-09
ENSGALG00000053511	154.36	2.29821	4.91848	0.536104	4.28688	1.81198e-05	0.00048962
ENSGALG00000006877	112.911	2.2949	4.90719	0.362748	6.32642	2.50913e-10	2.76605e-08
ENSGALG00000032506	134.487	2.2892	4.88786	0.347174	6.59381	4.28679e-11	5.62197e-09
ENSGALG00000050553	46.9629	2.28699	4.88038	0.483792	4.72722	2.27613e-06	8.26414e-05
ENSGALG00000012197	612.344	2.28553	4.87545	0.298482	7.65718	1.90061e-14	4.19043e-12
ENSGALG00000006707	69.54	2.28307	4.86714	0.517569	4.41115	1.02822e-05	0.000306713
ENSGALG00000046985	21.5025	2.27797	4.84995	0.665933	3.42072	0.00062456	0.00853677
ENSGALG00000039001	50.3577	2.27766	4.84891	0.436734	5.21522	1.83603e-07	9.66489e-06
ENSGALG00000050854	14.7768	2.27638	4.8446	0.802409	2.83693	0.00455496	0.0373338
ENSGALG00000037933	36.8933	2.27119	4.82723	0.42245	5.37625	7.60541e-08	4.5373e-06
ENSGALG00000040493	288.821	2.26603	4.80999	0.300531	7.54009	4.6966e-14	9.78759e-12
ENSGALG00000038433	22.6485	2.26342	4.80129	0.727541	3.11106	0.00186416	0.0196328
ENSGALG00000034649	28.6172	2.2522	4.76409	0.536428	4.19852	2.68671e-05	0.000673359
ENSGALG00000054381	72.6437	2.25137	4.76133	0.478493	4.70512	2.53716e-06	9.14639e-05
ENSGALG00000001264	22.1268	2.24413	4.7375	0.678268	3.30861	0.000937592	0.0116058
ENSGALG00000005619	35.7004	2.24138	4.72848	0.601899	3.72384	0.000196214	0.003435
ENSGALG00000033295	53.9159	2.24099	4.7272	0.513866	4.36103	1.29449e-05	0.000371567
ENSGALG00000008734	40.4079	2.23845	4.71888	0.575134	3.89204	9.9404e-05	0.00198196
ENSGALG00000043167	35.1163	2.23545	4.7091	0.53128	4.20767	2.58017e-05	0.000654201
ENSGALG00000053046	15.2628	2.23355	4.70289	0.732784	3.04803	0.00230345	0.0229485
ENSGALG00000043727	37.7209	2.22293	4.66842	0.506801	4.3862	1.15347e-05	0.000338106
ENSGALG00000044675	33.5997	2.2144	4.64088	0.493195	4.4899	7.12572e-06	0.000221232
ENSGALG00000015122	8.37267	2.21189	4.63281	0.810395	2.72939	0.00634507	0.0468808
ENSGALG00000034021	32.1976	2.20924	4.62431	0.562057	3.93063	8.47232e-05	0.0017394
ENSGALG00000038884	77.2372	2.20782	4.61975	0.39861	5.53878	3.04582e-08	2.06858e-06
ENSGALG00000034673	15.1367	2.19766	4.58735	0.679413	3.23465	0.00121794	0.0141792
ENSGALG00000011630	30.0529	2.19558	4.58075	0.459929	4.77375	1.80829e-06	6.70966e-05
ENSGALG00000026736	115.402	2.19462	4.57771	0.407833	5.38118	7.39976e-08	4.44268e-06
ENSGALG00000015879	100.995	2.18184	4.53732	0.374657	5.82357	5.76024e-09	4.73678e-07
ENSGALG00000010857	58.1581	2.1781	4.52558	0.516137	4.22001	2.44296e-05	0.000626002
ENSGALG00000002242	13.0297	2.17673	4.52128	0.69429	3.13519	0.00171741	0.0184904
ENSGALG00000012074	16.9319	2.17333	4.51064	0.71818	3.02617	0.00247676	0.0241053
ENSGALG00000011283	13.3222	2.16749	4.49241	0.787315	2.75301	0.00590494	0.0447816
ENSGALG00000038748	3677.39	2.15831	4.46392	0.291985	7.39185	1.44804e-13	2.89856e-11
ENSGALG00000053708	97.3338	2.1537	4.44968	0.414614	5.19448	2.05289e-07	1.05867e-05
ENSGALG00000031776	207.874	2.13155	4.38188	0.296687	7.1845	6.74538e-13	1.17951e-10
ENSGALG00000003849	27.5745	2.1285	4.37261	0.653794	3.25561	0.0011315	0.0133853
ENSGALG00000045212	64.1592	2.12167	4.35198	0.525626	4.03646	5.42626e-05	0.00119514
ENSGALG00000009021	13.1382	2.11956	4.34561	0.734167	2.88703	0.00388903	0.0333693
ENSGALG00000008733	192.506	2.11762	4.33977	0.384359	5.50948	3.59902e-08	2.38052e-06
ENSGALG00000015624	20.7204	2.11746	4.33929	0.754467	2.80656	0.00500736	0.0398833
ENSGALG00000000584	132.346	2.11582	4.33437	0.378266	5.59348	2.22568e-08	1.58964e-06
ENSGALG00000017046	1174.4	2.11372	4.32807	0.399002	5.29753	1.17381e-07	6.61376e-06
ENSGALG00000051367	20.3802	2.11139	4.32107	0.648467	3.25597	0.00113005	0.0133786
ENSGALG00000040342	75.0041	2.1113	4.32079	0.401591	5.25733	1.46165e-07	7.94144e-06
ENSGALG00000041948	27.6382	2.10634	4.30599	0.678195	3.10581	0.0018976	0.0198407
ENSGALG00000044388	34.2387	2.10371	4.29813	0.490575	4.28825	1.8009e-05	0.000487492
ENSGALG00000050294	121.77	2.09822	4.2818	0.396062	5.2977	1.17271e-07	6.61376e-06
ENSGALG00000008704	21.2258	2.09723	4.27888	0.681437	3.07766	0.00208631	0.0211735
ENSGALG00000034534	113.428	2.09577	4.27455	0.51259	4.08859	4.34003e-05	0.000997354
ENSGALG00000009512	449.089	2.09294	4.26617	0.305066	6.86061	6.85683e-12	1.07514e-09
ENSGALG00000012156	24.6695	2.08494	4.24258	0.514546	4.052	5.07807e-05	0.00113108
ENSGALG00000046969	14.7371	2.08465	4.24173	0.625251	3.33411	0.000855734	0.0108215
ENSGALG00000006647	49.2432	2.0801	4.22837	0.495614	4.19702	2.70452e-05	0.000676709
ENSGALG00000002742	35.7184	2.07953	4.22669	0.61952	3.35668	0.000788848	0.0100931
ENSGALG00000010208	15.5975	2.07847	4.22358	0.642518	3.23488	0.00121695	0.0141792
ENSGALG00000044406	52.9768	2.07834	4.22322	0.496357	4.1872	2.82422e-05	0.000699755
ENSGALG00000044935	58.3639	2.07592	4.21613	0.374568	5.54216	2.98764e-08	2.03816e-06
ENSGALG00000017195	21.6051	2.06546	4.18568	0.599975	3.44258	0.000576187	0.00798318
ENSGALG00000001084	49.708	2.06245	4.17695	0.608026	3.39204	0.000693741	0.00919327
ENSGALG00000005933	67.8597	2.04706	4.13264	0.487134	4.20226	2.64264e-05	0.000665603
ENSGALG00000051350	27.831	2.04337	4.12207	0.524897	3.89289	9.90564e-05	0.00197895
ENSGALG00000010391	67.8908	2.04006	4.11263	0.510478	3.99638	6.43197e-05	0.00138597
ENSGALG00000054240	21.1107	2.03381	4.09484	0.622053	3.26951	0.00107736	0.0129358
ENSGALG00000035325	16.8445	2.0289	4.08095	0.715216	2.83677	0.00455721	0.0373338
ENSGALG00000024379	54.6667	2.02547	4.07123	0.443821	4.5637	5.02604e-06	0.000164787
ENSGALG00000005253	88.7664	2.02501	4.06996	0.333684	6.06865	1.28991e-09	1.23417e-07
ENSGALG00000008255	22.1715	2.02156	4.06023	0.590782	3.42184	0.000621986	0.0085169
ENSGALG00000006189	66.3964	2.02093	4.05845	0.57012	3.54474	0.000393003	0.00596396
ENSGALG00000055006	32.5644	2.02048	4.0572	0.729024	2.77149	0.00558004	0.043069
ENSGALG00000010623	21.4414	2.01463	4.04076	0.599378	3.3612	0.000776053	0.00998823
ENSGALG00000009392	28.8107	2.0131	4.03649	0.703633	2.86101	0.00422291	0.0353864
ENSGALG00000014924	33.804	2.01188	4.03308	0.66091	3.04411	0.00233369	0.0231739
ENSGALG00000030803	17.8249	2.00879	4.02444	0.630636	3.18534	0.00144585	0.0162576
ENSGALG00000035916	31.08	2.00455	4.01263	0.468279	4.28067	1.86331e-05	0.000502597
ENSGALG00000016558	24.0507	2.0026	4.00722	0.531701	3.76641	0.000165615	0.00298872
ENSGALG00000015253	426.7	2.00141	4.0039	0.4047	4.9454	7.59857e-07	3.30277e-05
ENSGALG00000051142	22.7784	1.99768	3.99358	0.663136	3.01248	0.00259126	0.0248712
ENSGALG00000034399	374.675	1.98795	3.96673	0.49251	4.03637	5.42855e-05	0.00119514
ENSGALG00000054420	83.4468	1.98609	3.96162	0.49164	4.03973	5.35138e-05	0.00118501
ENSGALG00000049622	59.6295	1.98419	3.95641	0.527517	3.76138	0.000168978	0.00304221
ENSGALG00000048204	17.1244	1.97864	3.94122	0.598088	3.30828	0.000938714	0.0116103
ENSGALG00000027658	18.7269	1.96473	3.90339	0.710649	2.7647	0.00569758	0.0436881
ENSGALG00000048624	199.832	1.95936	3.88889	0.357215	5.4851	4.13229e-08	2.70968e-06
ENSGALG00000005061	12.014	1.95889	3.88764	0.662363	2.95743	0.00310214	0.0282592
ENSGALG00000023552	10.399	1.95787	3.88489	0.680599	2.87669	0.00401866	0.0341635
ENSGALG00000020788	142.886	1.95702	3.88259	0.530366	3.68995	0.000224302	0.00380413
ENSGALG00000041346	836.276	1.95301	3.87182	0.215185	9.07596	1.12682e-19	4.89782e-17
ENSGALG00000007448	33.8027	1.95269	3.87095	0.534379	3.65412	0.000258063	0.00426729
ENSGALG00000005503	57.511	1.94106	3.83987	0.412801	4.70217	2.5741e-06	9.23581e-05
ENSGALG00000005188	14.2242	1.93879	3.83383	0.636824	3.04446	0.00233097	0.0231621
ENSGALG00000009626	628.289	1.93309	3.81873	0.322314	5.99755	2.00311e-09	1.81388e-07
ENSGALG00000000818	26.7944	1.93005	3.81068	0.541954	3.56128	0.000369052	0.00571149
ENSGALG00000037402	511.752	1.92737	3.80362	0.269857	7.14221	9.18433e-13	1.58774e-10
ENSGALG00000006751	35.5079	1.92736	3.80357	0.703687	2.73894	0.00616379	0.045943
ENSGALG00000009067	15.4937	1.92663	3.80165	0.657807	2.92886	0.00340205	0.0302133
ENSGALG00000027198	138.333	1.92091	3.78661	0.335068	5.73288	9.87369e-09	7.7427e-07
ENSGALG00000008378	127.24	1.91911	3.78191	0.354125	5.41931	5.98287e-08	3.70663e-06
ENSGALG00000013403	13.2976	1.91873	3.7809	0.63659	3.01407	0.00257765	0.0247874
ENSGALG00000050906	13.1491	1.91871	3.78084	0.599534	3.20033	0.0013727	0.0156296
ENSGALG00000010752	20.0797	1.91789	3.7787	0.646319	2.96741	0.00300324	0.0276229
ENSGALG00000050086	53.3955	1.91705	3.7765	0.430737	4.45063	8.56189e-06	0.000259466
ENSGALG00000001459	3450.28	1.90648	3.74893	0.304168	6.26785	3.66058e-10	3.95209e-08
ENSGALG00000053982	50.7965	1.90384	3.74209	0.462516	4.11628	3.85035e-05	0.000901313
ENSGALG00000026081	504.387	1.90263	3.73895	0.379054	5.01942	5.18285e-07	2.39656e-05
ENSGALG00000009612	69.0349	1.90181	3.73682	0.381851	4.9805	6.342e-07	2.84604e-05
ENSGALG00000011086	29.0341	1.89724	3.72501	0.592757	3.20071	0.00137089	0.015622
ENSGALG00000000545	105.81	1.89646	3.72299	0.535384	3.54224	0.000396741	0.00599367
ENSGALG00000035117	27.2774	1.89559	3.72073	0.548504	3.45592	0.000548419	0.00771794
ENSGALG00000041255	85.9887	1.89221	3.71204	0.383112	4.93906	7.85009e-07	3.36404e-05
ENSGALG00000006638	95.2951	1.88967	3.7055	0.465761	4.05717	4.96709e-05	0.00111807
ENSGALG00000005632	82.1966	1.88829	3.70195	0.344501	5.48123	4.2239e-08	2.74608e-06
ENSGALG00000037029	115.544	1.88622	3.69666	0.531451	3.54919	0.000386418	0.00590812
ENSGALG00000034751	238.084	1.88548	3.69475	0.451381	4.17713	2.95209e-05	0.000727583
ENSGALG00000001802	506.143	1.88273	3.68772	0.366118	5.1424	2.71244e-07	1.34202e-05
ENSGALG00000053560	17.2873	1.88201	3.68588	0.626771	3.00271	0.00267588	0.0254744
ENSGALG00000012715	24.2635	1.87994	3.6806	0.657915	2.85742	0.00427103	0.0356615
ENSGALG00000028172	75.7743	1.8757	3.6698	0.429133	4.37091	1.2373e-05	0.000358533
ENSGALG00000041273	28.1515	1.87525	3.66865	0.529293	3.54294	0.0003957	0.00598759
ENSGALG00000027961	70.0526	1.87322	3.6635	0.535654	3.49708	0.000470385	0.0068217
ENSGALG00000020985	510.945	1.87244	3.6615	0.281734	6.64611	3.00938e-11	4.05148e-09
ENSGALG00000024296	29.6988	1.87052	3.65664	0.602517	3.1045	0.00190599	0.0198516
ENSGALG00000054317	55.5738	1.87031	3.65611	0.371337	5.03669	4.73657e-07	2.23088e-05
ENSGALG00000015006	25.036	1.87007	3.6555	0.538456	3.47302	0.000514642	0.00736524
ENSGALG00000015001	125.542	1.86504	3.64277	0.303853	6.13796	8.35855e-10	8.20378e-08
ENSGALG00000006958	96.8089	1.86411	3.64044	0.377402	4.93932	7.83949e-07	3.36404e-05
ENSGALG00000055027	56.3038	1.86269	3.63686	0.369947	5.03502	4.778e-07	2.23981e-05
ENSGALG00000042134	43.8901	1.86269	3.63686	0.414622	4.4925	7.03906e-06	0.000219437
ENSGALG00000052177	19.3453	1.85767	3.62422	0.561964	3.30568	0.000947474	0.0116901
ENSGALG00000046765	29.5565	1.85601	3.62004	0.550587	3.37096	0.000749069	0.00971491
ENSGALG00000051548	75.8427	1.85578	3.61948	0.381706	4.86182	1.1631e-06	4.68103e-05
ENSGALG00000011897	620.628	1.85174	3.60935	0.222481	8.32313	8.56703e-17	2.77298e-14
ENSGALG00000027630	42.643	1.85167	3.60917	0.428118	4.32513	1.52441e-05	0.000423966
ENSGALG00000005470	103.397	1.84905	3.60262	0.386185	4.78798	1.68471e-06	6.34394e-05
ENSGALG00000034505	196.454	1.83955	3.57899	0.391681	4.69656	2.64585e-06	9.44866e-05
ENSGALG00000054145	22.8596	1.839	3.57762	0.538811	3.41307	0.000642353	0.00867091
ENSGALG00000046156	22.071	1.83899	3.57761	0.518046	3.54987	0.000385428	0.00589891
ENSGALG00000015056	34.5919	1.8387	3.57687	0.454679	4.04395	5.2558e-05	0.00116555
ENSGALG00000001956	128.4	1.83869	3.57685	0.427527	4.30075	1.70219e-05	0.000464908
ENSGALG00000022871	3748.2	1.83858	3.57658	0.233728	7.86631	3.65251e-15	8.81993e-13
ENSGALG00000039322	52.9207	1.83657	3.57159	0.559802	3.28074	0.00103535	0.0125605
ENSGALG00000037812	34.8594	1.83631	3.57095	0.595515	3.08356	0.00204537	0.0208973
ENSGALG00000037769	76.6332	1.83487	3.5674	0.389131	4.71531	2.41345e-06	8.74188e-05
ENSGALG00000019716	21.9274	1.83446	3.56637	0.652098	2.81316	0.00490571	0.0394037
ENSGALG00000010958	22.06	1.83324	3.56336	0.569361	3.21981	0.00128275	0.014786
ENSGALG00000009947	77.8607	1.83281	3.5623	0.463102	3.95767	7.56833e-05	0.00159029
ENSGALG00000010870	1297.33	1.82921	3.55341	0.369209	4.9544	7.25557e-07	3.17181e-05
ENSGALG00000031067	243.969	1.82666	3.54714	0.396995	4.60121	4.20034e-06	0.000142316
ENSGALG00000014934	70.9141	1.81978	3.53028	0.436388	4.17011	3.04453e-05	0.000745837
ENSGALG00000010013	392.185	1.81907	3.52853	0.215098	8.45691	2.74546e-17	9.07972e-15
ENSGALG00000042452	840.718	1.81864	3.52747	0.324539	5.60375	2.09769e-08	1.50529e-06
ENSGALG00000008486	48.9497	1.81634	3.52187	0.490051	3.70644	0.000210195	0.0036173
ENSGALG00000034756	136.414	1.81166	3.51045	0.416388	4.35089	1.35587e-05	0.00038555
ENSGALG00000009020	155.49	1.80931	3.50473	0.318249	5.68518	1.30672e-08	1.004e-06
ENSGALG00000026426	245.339	1.80649	3.49789	0.345157	5.23382	1.66045e-07	8.92596e-06
ENSGALG00000036418	88.9128	1.80642	3.49774	0.388078	4.6548	3.24302e-06	0.000112383
ENSGALG00000044866	41.1606	1.80519	3.49475	0.57462	3.14153	0.00168067	0.0182606
ENSGALG00000037223	24.0965	1.80136	3.48548	0.559666	3.21863	0.00128805	0.0148336
ENSGALG00000008538	41.4916	1.80102	3.48467	0.584609	3.08073	0.00206496	0.0210331
ENSGALG00000027712	14.5001	1.80058	3.4836	0.644878	2.79213	0.00523631	0.0410196
ENSGALG00000052932	33.7591	1.8002	3.48268	0.569691	3.15995	0.00157795	0.0174204
ENSGALG00000013929	27.9471	1.79776	3.4768	0.525935	3.41822	0.000630318	0.00858463
ENSGALG00000018702	180.655	1.79097	3.46047	0.265507	6.74548	1.52519e-11	2.20979e-09
ENSGALG00000054978	63.1949	1.78747	3.45209	0.521392	3.42827	0.000607447	0.00835541
ENSGALG00000049390	16.3217	1.78579	3.44808	0.630996	2.83012	0.00465302	0.0378537
ENSGALG00000042767	57.9269	1.78285	3.44106	0.42912	4.15467	3.25752e-05	0.00079092
ENSGALG00000034077	116.892	1.77911	3.43215	0.508409	3.49938	0.000466345	0.00677603
ENSGALG00000048179	19.5295	1.76903	3.40826	0.557153	3.17513	0.00149768	0.0166917
ENSGALG00000043583	51.1813	1.76867	3.4074	0.386065	4.58128	4.62131e-06	0.000153502
ENSGALG00000016289	230.501	1.76755	3.40476	0.292767	6.0374	1.56621e-09	1.4637e-07
ENSGALG00000006050	96.0791	1.76713	3.40375	0.310932	5.68332	1.32103e-08	1.00989e-06
ENSGALG00000009651	79.0506	1.76709	3.40367	0.49215	3.59056	0.000329974	0.00521276
ENSGALG00000036189	87.9614	1.76598	3.40106	0.354977	4.97492	6.52729e-07	2.91201e-05
ENSGALG00000012362	138.851	1.76329	3.39471	0.539949	3.26566	0.00109211	0.0130718
ENSGALG00000046353	181.903	1.76322	3.39455	0.357936	4.92608	8.38962e-07	3.5751e-05
ENSGALG00000031013	450.302	1.763	3.39404	0.392338	4.49358	7.00358e-06	0.000219229
ENSGALG00000003726	38.2529	1.76093	3.38917	0.62073	2.83687	0.00455578	0.0373338
ENSGALG00000008425	23.2749	1.75906	3.38478	0.515383	3.41311	0.000642257	0.00867091
ENSGALG00000008298	42.6815	1.7588	3.38415	0.49979	3.51907	0.000433064	0.0064218
ENSGALG00000043734	23.0129	1.75744	3.38098	0.626076	2.80708	0.00499936	0.0398412
ENSGALG00000027462	114.915	1.75646	3.37867	0.311774	5.63375	1.76335e-08	1.29593e-06
ENSGALG00000039705	87.4377	1.75593	3.37745	0.321343	5.46437	4.64566e-08	2.96117e-06
ENSGALG00000025804	71.2174	1.75378	3.37241	0.55928	3.13578	0.00171398	0.0184665
ENSGALG00000017652	31.4471	1.75251	3.36944	0.419576	4.17686	2.95567e-05	0.000727583
ENSGALG00000049516	73.6999	1.74821	3.35942	0.592697	2.94959	0.00318198	0.0288483
ENSGALG00000021443	51.1085	1.74522	3.35245	0.602884	2.89478	0.00379427	0.0327781
ENSGALG00000053278	260.293	1.74151	3.34384	0.448136	3.88611	0.000101863	0.00201513
ENSGALG00000044069	17.4164	1.73792	3.33554	0.571102	3.0431	0.00234153	0.0232063
ENSGALG00000020388	13108.1	1.73156	3.32086	0.437852	3.95466	7.66424e-05	0.00160601
ENSGALG00000015705	14.8722	1.73015	3.31762	0.618412	2.79773	0.00514635	0.0406287
ENSGALG00000015152	62.1391	1.72956	3.31626	0.507164	3.41025	0.000649038	0.00873789
ENSGALG00000040371	1223.08	1.72555	3.30706	0.332471	5.19008	2.102e-07	1.08033e-05
ENSGALG00000008060	19.0513	1.71755	3.28877	0.61593	2.78854	0.00529461	0.0413485
ENSGALG00000050508	73.0033	1.71437	3.28154	0.583195	2.93962	0.00328611	0.0294935
ENSGALG00000008306	219.148	1.70755	3.26605	0.535869	3.1865	0.00144006	0.0162159
ENSGALG00000005521	826.894	1.70638	3.26341	0.425384	4.01139	6.03628e-05	0.00130999
ENSGALG00000050645	22.2419	1.70593	3.26239	0.53977	3.16048	0.00157511	0.0174018
ENSGALG00000047979	82.4837	1.70427	3.25863	0.449244	3.79363	0.00014846	0.00272693
ENSGALG00000006045	98.1217	1.70186	3.2532	0.396597	4.29115	1.7775e-05	0.000482878
ENSGALG00000032893	42.5734	1.69651	3.24115	0.598291	2.83558	0.00457419	0.0373923
ENSGALG00000035883	46.5949	1.69636	3.24083	0.579342	2.92808	0.00341061	0.030254
ENSGALG00000007160	15.1265	1.69284	3.23292	0.569769	2.97109	0.00296742	0.0273952
ENSGALG00000011319	15.0694	1.69038	3.22741	0.621502	2.71982	0.00653166	0.0479798
ENSGALG00000012790	239.397	1.69002	3.22661	0.214259	7.88774	3.07717e-15	7.80217e-13
ENSGALG00000038043	29.8566	1.68746	3.2209	0.416444	4.05208	5.0764e-05	0.00113108
ENSGALG00000054746	60.9341	1.68567	3.2169	0.409724	4.11417	3.88574e-05	0.000903879
ENSGALG00000046180	28.2385	1.6807	3.20582	0.597007	2.8152	0.00487465	0.0392091
ENSGALG00000037587	100.456	1.6714	3.18523	0.403704	4.14016	3.4706e-05	0.00083234
ENSGALG00000013971	3019.5	1.6669	3.17531	0.294976	5.65096	1.59556e-08	1.18406e-06
ENSGALG00000036680	24.0771	1.66534	3.17188	0.568583	2.92892	0.00340139	0.0302133
ENSGALG00000043143	27.3187	1.66378	3.16847	0.58193	2.85908	0.0042487	0.0355335
ENSGALG00000037901	90.9133	1.66165	3.16377	0.30604	5.4295	5.65118e-08	3.55254e-06
ENSGALG00000006507	52.7274	1.66131	3.16304	0.368804	4.50459	6.65001e-06	0.000209455
ENSGALG00000008582	204.935	1.65952	3.15911	0.247341	6.70944	1.95373e-11	2.77777e-09
ENSGALG00000015179	527.407	1.6575	3.15469	0.439601	3.77046	0.000162946	0.00295106
ENSGALG00000047124	50.5375	1.64701	3.13185	0.379675	4.33796	1.43811e-05	0.0004059
ENSGALG00000000927	224.059	1.64561	3.1288	0.320028	5.14209	2.71704e-07	1.34202e-05
ENSGALG00000033212	67619.3	1.64505	3.12759	0.346205	4.75167	2.0174e-06	7.44921e-05
ENSGALG00000017148	17.7551	1.64281	3.12274	0.592087	2.77462	0.0055267	0.0427442
ENSGALG00000012420	82.2892	1.64281	3.12273	0.312221	5.26169	1.42735e-07	7.78289e-06
ENSGALG00000009492	1336.16	1.64108	3.11899	0.39064	4.201	2.65739e-05	0.000667446
ENSGALG00000016895	32.9533	1.63937	3.11529	0.437201	3.74969	0.000177053	0.00316884
ENSGALG00000037737	198.129	1.6388	3.11407	0.263193	6.22661	4.76624e-10	5.03534e-08
ENSGALG00000027695	161.348	1.63803	3.1124	0.550504	2.9755	0.00292507	0.0271171
ENSGALG00000050885	18.6744	1.63802	3.11238	0.605695	2.70436	0.00684365	0.0497446
ENSGALG00000012319	56.3072	1.63558	3.10711	0.532228	3.07307	0.00211867	0.0214019
ENSGALG00000027534	1988.36	1.63502	3.10591	0.379498	4.30837	1.64463e-05	0.000450807
ENSGALG00000002594	28.3155	1.62966	3.0944	0.595922	2.73469	0.00624395	0.046291
ENSGALG00000044226	105.86	1.62965	3.09438	0.446834	3.6471	0.000265216	0.00435246
ENSGALG00000006560	32.9578	1.61897	3.07156	0.453534	3.56968	0.000357412	0.00557673
ENSGALG00000015528	52.8055	1.61861	3.07078	0.549605	2.94503	0.00322918	0.0291532
ENSGALG00000015271	310.649	1.61373	3.06042	0.332945	4.84684	1.25446e-06	4.96981e-05
ENSGALG00000051993	158.688	1.61297	3.05882	0.379001	4.25586	2.08252e-05	0.000550023
ENSGALG00000012357	87.5197	1.61172	3.05616	0.422171	3.8177	0.000134704	0.0025362
ENSGALG00000001894	102.825	1.60858	3.04952	0.328965	4.88983	1.00921e-06	4.12718e-05
ENSGALG00000039336	75.259	1.60857	3.04949	0.579666	2.77499	0.00552029	0.0427163
ENSGALG00000033256	72.2537	1.60619	3.04447	0.383498	4.18826	2.81103e-05	0.000697621
ENSGALG00000016554	123.161	1.60498	3.04192	0.298145	5.38323	7.3162e-08	4.43432e-06
ENSGALG00000006011	115.298	1.60411	3.04008	0.445867	3.59774	0.000320997	0.00511796
ENSGALG00000027232	17.3793	1.6016	3.0348	0.570481	2.80746	0.00499338	0.0398399
ENSGALG00000041044	52.8081	1.60149	3.03456	0.514621	3.11197	0.00185842	0.0196062
ENSGALG00000009900	124.048	1.60067	3.03284	0.325255	4.92127	8.59834e-07	3.64856e-05
ENSGALG00000038000	61.2091	1.59762	3.02643	0.491685	3.24927	0.00115703	0.0136343
ENSGALG00000035599	358.107	1.59354	3.01789	0.329728	4.8329	1.34557e-06	5.22196e-05
ENSGALG00000036095	116.282	1.59295	3.01666	0.352881	4.51413	6.3577e-06	0.000201499
ENSGALG00000040869	42.6436	1.5912	3.013	0.385979	4.12251	3.74767e-05	0.000879834
ENSGALG00000004870	33.9309	1.59112	3.01284	0.463036	3.43628	0.000589752	0.00814147
ENSGALG00000019114	31.1926	1.58984	3.01017	0.532378	2.98631	0.00282369	0.0264675
ENSGALG00000005688	314.922	1.58676	3.00375	0.327682	4.8424	1.28283e-06	5.04281e-05
ENSGALG00000028821	207.69	1.58663	3.00347	0.281253	5.64129	1.68784e-08	1.24647e-06
ENSGALG00000016967	116.544	1.5849	2.99987	0.334335	4.74045	2.13247e-06	7.83606e-05
ENSGALG00000011314	223.061	1.58469	2.99943	0.347988	4.55386	5.26696e-06	0.000171576
ENSGALG00000008398	32.6361	1.58207	2.994	0.582385	2.71654	0.00659682	0.048365
ENSGALG00000039985	147.459	1.58201	2.99387	0.299997	5.27341	1.33912e-07	7.35454e-06
ENSGALG00000032882	68.8122	1.58198	2.9938	0.345945	4.57291	4.80989e-06	0.000159071
ENSGALG00000016362	113.834	1.57946	2.98858	0.397895	3.96954	7.20115e-05	0.00152366
ENSGALG00000016609	52.8075	1.57645	2.98234	0.463769	3.3992	0.000675826	0.00901082
ENSGALG00000028438	663.104	1.57621	2.98186	0.349166	4.51422	6.35489e-06	0.000201499
ENSGALG00000005426	155.914	1.57209	2.97336	0.329872	4.76576	1.88142e-06	6.96399e-05
ENSGALG00000005208	354.961	1.56503	2.95884	0.316378	4.9467	7.54804e-07	3.29021e-05
ENSGALG00000004476	60.2513	1.56365	2.956	0.434892	3.59548	0.000323791	0.00514179
ENSGALG00000050829	118.376	1.56351	2.95573	0.518254	3.01689	0.00255385	0.0246835
ENSGALG00000015193	138.366	1.56217	2.95298	0.342201	4.56506	4.99346e-06	0.000164072
ENSGALG00000013112	336.761	1.55723	2.94287	0.279948	5.56255	2.65862e-08	1.8553e-06
ENSGALG00000008780	1381.83	1.55391	2.93611	0.256175	6.0658	1.31297e-09	1.24839e-07
ENSGALG00000050315	248.514	1.55125	2.93072	0.359912	4.31009	1.63187e-05	0.000448117
ENSGALG00000017128	28.45	1.5512	2.9306	0.550657	2.81699	0.00484754	0.0390602
ENSGALG00000040079	61.8497	1.55085	2.9299	0.362756	4.2752	1.90968e-05	0.000513285
ENSGALG00000003021	37.9295	1.54708	2.92224	0.570109	2.71365	0.00665466	0.0487421
ENSGALG00000022926	129.431	1.5464	2.92087	0.323852	4.77501	1.79697e-06	6.68394e-05
ENSGALG00000002165	20.3881	1.54537	2.91879	0.560948	2.75493	0.00587048	0.0446502
ENSGALG00000054766	115.004	1.54522	2.91848	0.545128	2.8346	0.00458833	0.0374677
ENSGALG00000037851	33.9437	1.54387	2.91575	0.512642	3.01159	0.00259884	0.0249125
ENSGALG00000003642	143.987	1.53535	2.89859	0.280988	5.46412	4.65208e-08	2.96117e-06
ENSGALG00000050069	132.198	1.53308	2.89404	0.421841	3.63427	0.000278765	0.00455027
ENSGALG00000009855	556.576	1.52975	2.88736	0.31619	4.83809	1.31095e-06	5.12684e-05
ENSGALG00000004334	64.1154	1.5279	2.88365	0.51178	2.98546	0.00283155	0.0264923
ENSGALG00000042511	29.0869	1.52492	2.87771	0.542106	2.81296	0.00490877	0.0394075
ENSGALG00000037953	779.813	1.52302	2.87391	0.275299	5.53223	3.16185e-08	2.1097e-06
ENSGALG00000053019	191.716	1.51923	2.86637	0.369254	4.11432	3.88327e-05	0.000903879
ENSGALG00000040433	180.978	1.51884	2.86561	0.337932	4.49452	6.9728e-06	0.000218716
ENSGALG00000025627	37.5168	1.51122	2.85051	0.498244	3.03309	0.00242061	0.0237185
ENSGALG00000032031	59.1096	1.50999	2.84808	0.38231	3.94964	7.82674e-05	0.00163107
ENSGALG00000014496	126.183	1.50523	2.8387	0.320832	4.69164	2.71023e-06	9.65592e-05
ENSGALG00000054742	30.5637	1.50477	2.8378	0.494696	3.04182	0.00235156	0.0232602
ENSGALG00000044313	34.3486	1.50371	2.83572	0.513259	2.92974	0.00339246	0.0301633
ENSGALG00000043021	37.0902	1.50238	2.83309	0.421746	3.56228	0.000367652	0.00569561
ENSGALG00000021340	358.607	1.50221	2.83277	0.379401	3.95943	7.51277e-05	0.0015808
ENSGALG00000027140	572.932	1.4948	2.81826	0.350741	4.26184	2.02754e-05	0.000537711
ENSGALG00000004669	547.783	1.49464	2.81794	0.408429	3.65949	0.000252716	0.00420631
ENSGALG00000054822	3279.94	1.48896	2.80686	0.210188	7.08395	1.40099e-12	2.31666e-10
ENSGALG00000007489	90.0108	1.48571	2.80056	0.491987	3.01982	0.00252924	0.0244767
ENSGALG00000049448	83.4918	1.48353	2.79632	0.338629	4.38099	1.18143e-05	0.000344311
ENSGALG00000011271	1613.24	1.48276	2.79483	0.252161	5.88022	4.09727e-09	3.54158e-07
ENSGALG00000043034	218.463	1.48098	2.79139	0.396233	3.73766	0.000185743	0.00328571
ENSGALG00000049290	110.55	1.48075	2.79093	0.355117	4.16974	3.04944e-05	0.000745838
ENSGALG00000012220	75.309	1.47925	2.78805	0.496362	2.9802	0.00288065	0.026836
ENSGALG00000017120	60.0112	1.47459	2.77905	0.501859	2.93826	0.0033006	0.0295365
ENSGALG00000053641	86.8227	1.473	2.77599	0.538479	2.73548	0.00622885	0.0462241
ENSGALG00000042159	59.4823	1.47069	2.77154	0.52621	2.79487	0.0051921	0.0407993
ENSGALG00000007070	33.1756	1.46825	2.76687	0.488253	3.00715	0.00263706	0.0251995
ENSGALG00000008349	159.278	1.46675	2.76399	0.398459	3.68106	0.000232269	0.00391307
ENSGALG00000003353	88.2428	1.46578	2.76213	0.386322	3.79419	0.000148125	0.00272481
ENSGALG00000021314	31.2651	1.46574	2.76206	0.542047	2.70409	0.00684914	0.0497593
ENSGALG00000029168	112.078	1.46552	2.76163	0.294032	4.98422	6.22138e-07	2.81684e-05
ENSGALG00000003430	201.147	1.46447	2.75963	0.284646	5.1449	2.67668e-07	1.33073e-05
ENSGALG00000047356	380.601	1.46402	2.75876	0.418116	3.50147	0.000462697	0.00674302
ENSGALG00000026038	46.5352	1.46092	2.75285	0.433242	3.37208	0.000746036	0.00969882
ENSGALG00000005330	46.6323	1.45598	2.74343	0.36961	3.93924	8.17416e-05	0.00168959
ENSGALG00000050205	65.4452	1.45569	2.74287	0.318639	4.56845	4.91348e-06	0.000161794
ENSGALG00000026284	197.306	1.45544	2.74241	0.343794	4.23348	2.30103e-05	0.000599411
ENSGALG00000033953	224.419	1.45379	2.73926	0.41269	3.52272	0.000427149	0.00637705
ENSGALG00000005551	318.354	1.45361	2.73892	0.266519	5.45406	4.92333e-08	3.10783e-06
ENSGALG00000049524	917.351	1.45131	2.73457	0.328853	4.41326	1.01824e-05	0.00030451
ENSGALG00000014872	40.7482	1.45017	2.73239	0.497653	2.91401	0.0035682	0.0312574
ENSGALG00000053243	332.281	1.44671	2.72586	0.362321	3.99289	6.52728e-05	0.00140244
ENSGALG00000008237	260.466	1.44556	2.72369	0.406036	3.56019	0.00037059	0.00572945
ENSGALG00000015461	66.3963	1.44541	2.72341	0.330871	4.3685	1.25101e-05	0.000361818
ENSGALG00000008263	103.965	1.43955	2.71237	0.356435	4.03875	5.37371e-05	0.00118823
ENSGALG00000010507	48.9389	1.43826	2.70994	0.493824	2.9125	0.00358551	0.0313666
ENSGALG00000015123	150.043	1.43732	2.70818	0.421905	3.40674	0.000657434	0.00880417
ENSGALG00000015608	45.9622	1.43691	2.7074	0.389346	3.69057	0.000223748	0.00380413
ENSGALG00000008497	6218.73	1.4369	2.70739	0.393007	3.65618	0.000256004	0.00424012
ENSGALG00000050427	202.877	1.4359	2.7055	0.212591	6.75425	1.43573e-11	2.10017e-09
ENSGALG00000037896	81.8236	1.43501	2.70384	0.48097	2.98358	0.002849	0.0266065
ENSGALG00000041634	84.0494	1.43445	2.70278	0.491825	2.91658	0.00353893	0.0311359
ENSGALG00000011696	67.964	1.43348	2.70097	0.351864	4.07396	4.62203e-05	0.0010542
ENSGALG00000011213	19.2624	1.43214	2.69846	0.510189	2.80707	0.00499946	0.0398412
ENSGALG00000042151	282.815	1.43212	2.69844	0.258729	5.53523	3.10813e-08	2.09362e-06
ENSGALG00000008382	129.122	1.43199	2.69819	0.294647	4.86002	1.17371e-06	4.71126e-05
ENSGALG00000027069	4783.1	1.43116	2.69663	0.201079	7.11738	1.09995e-12	1.85928e-10
ENSGALG00000033880	263.189	1.42771	2.6902	0.310602	4.5966	4.29431e-06	0.000144534
ENSGALG00000046616	44.0173	1.42306	2.68154	0.365847	3.88978	0.000100337	0.00199533
ENSGALG00000019845	142257	1.42287	2.68118	0.272289	5.22557	1.7362e-07	9.23527e-06
ENSGALG00000037286	92.3017	1.42277	2.681	0.404855	3.51427	0.000440971	0.00651943
ENSGALG00000000695	55.7567	1.42215	2.67985	0.424231	3.35231	0.000801408	0.0102366
ENSGALG00000000913	251.133	1.42192	2.67941	0.240173	5.9204	3.21166e-09	2.80799e-07
ENSGALG00000032957	348.459	1.41927	2.6745	0.369412	3.84196	0.000122054	0.00232975
ENSGALG00000013272	121.947	1.41706	2.67041	0.380512	3.72409	0.00019602	0.003435
ENSGALG00000030626	312.056	1.4125	2.66198	0.265789	5.31437	1.07027e-07	6.14415e-06
ENSGALG00000011200	21.4148	1.4116	2.66032	0.509033	2.77311	0.00555241	0.0428776
ENSGALG00000041161	11178.6	1.40967	2.65676	0.269304	5.23449	1.65439e-07	8.9249e-06
ENSGALG00000045125	31.373	1.40704	2.65193	0.493535	2.85095	0.00435892	0.036256
ENSGALG00000007661	155.885	1.40653	2.65099	0.489531	2.87322	0.00406316	0.0344553
ENSGALG00000052306	1100.18	1.40336	2.64517	0.416041	3.37314	0.000743173	0.0096797
ENSGALG00000009269	1140.88	1.40089	2.64064	0.263536	5.31575	1.06218e-07	6.1208e-06
ENSGALG00000017032	50.5935	1.39957	2.63823	0.442597	3.16218	0.00156594	0.0173508
ENSGALG00000003863	127.569	1.39845	2.63619	0.393195	3.55664	0.000375631	0.00579561
ENSGALG00000016911	195.174	1.39775	2.6349	0.368634	3.79171	0.000149616	0.0027423
ENSGALG00000017073	102.839	1.39616	2.632	0.396487	3.52133	0.000429396	0.0063957
ENSGALG00000013725	358.27	1.39278	2.62585	0.408244	3.41165	0.000645706	0.00870845
ENSGALG00000051279	84.5718	1.39032	2.62138	0.512318	2.71379	0.0066518	0.0487421
ENSGALG00000006512	43779.7	1.38976	2.62034	0.30818	4.50956	6.49616e-06	0.00020546
ENSGALG00000006351	303.549	1.38886	2.61871	0.305082	4.55241	5.30358e-06	0.0001724
ENSGALG00000000452	432.759	1.38883	2.61866	0.307016	4.52365	6.07829e-06	0.000193855
ENSGALG00000045574	28.7837	1.38837	2.61782	0.479722	2.89411	0.00380232	0.0328219
ENSGALG00000054173	101.776	1.38427	2.6104	0.398757	3.47147	0.000517627	0.0073894
ENSGALG00000037193	72.8546	1.38401	2.60993	0.337675	4.09865	4.15569e-05	0.000957887
ENSGALG00000054172	82.2929	1.38037	2.60335	0.313708	4.40018	1.08161e-05	0.000319506
ENSGALG00000011222	36.3116	1.38031	2.60325	0.494532	2.79115	0.00525209	0.0411009
ENSGALG00000036142	182.348	1.37319	2.59042	0.464539	2.95602	0.00311635	0.0283547
ENSGALG00000044816	29.8758	1.37283	2.58978	0.503841	2.72473	0.0064354	0.047456
ENSGALG00000020322	1310.48	1.37102	2.58654	0.36122	3.79554	0.000147322	0.00271991
ENSGALG00000005893	110.464	1.37078	2.58609	0.395133	3.46914	0.000522118	0.00743725
ENSGALG00000039575	527.66	1.36684	2.57905	0.282301	4.84177	1.28685e-06	5.04558e-05
ENSGALG00000001263	79.0843	1.36462	2.57509	0.417407	3.26928	0.0010782	0.0129358
ENSGALG00000009173	89.6921	1.35653	2.56069	0.426714	3.17902	0.00147773	0.0165057
ENSGALG00000047622	116.239	1.35397	2.55614	0.424356	3.19063	0.00141961	0.016033
ENSGALG00000008691	1228.16	1.35345	2.55523	0.232242	5.82776	5.6176e-09	4.66997e-07
ENSGALG00000000978	101.784	1.35275	2.55399	0.319108	4.23917	2.24348e-05	0.000588449
ENSGALG00000015807	239	1.35245	2.55345	0.268512	5.03682	4.73335e-07	2.23088e-05
ENSGALG00000037273	24.3256	1.35217	2.55295	0.459049	2.94558	0.0032235	0.0291206
ENSGALG00000003770	358.166	1.35131	2.55144	0.211911	6.37679	1.80843e-10	2.13269e-08
ENSGALG00000016676	145.966	1.34975	2.54868	0.391587	3.44687	0.000567115	0.00791504
ENSGALG00000016583	58.4834	1.34966	2.54852	0.429671	3.14115	0.00168286	0.0182606
ENSGALG00000001918	211.316	1.34775	2.54515	0.427616	3.15177	0.00162282	0.0177995
ENSGALG00000015846	44.1569	1.34599	2.54205	0.440272	3.05719	0.00223426	0.0223617
ENSGALG00000009433	1200.74	1.34236	2.53566	0.259476	5.17335	2.29934e-07	1.16033e-05
ENSGALG00000013207	23.2751	1.33824	2.52843	0.460766	2.90438	0.00367979	0.0320072
ENSGALG00000048488	82.8034	1.33741	2.52697	0.334988	3.99241	6.54063e-05	0.00140244
ENSGALG00000035094	57.8939	1.33716	2.52653	0.383109	3.49028	0.000482511	0.00696488
ENSGALG00000000906	221.453	1.33627	2.52498	0.300099	4.45276	8.47722e-06	0.000257659
ENSGALG00000041203	79.6717	1.33512	2.52297	0.351087	3.80283	0.000143054	0.00265724
ENSGALG00000027905	93.2399	1.33483	2.52246	0.357019	3.73882	0.000184884	0.00327977
ENSGALG00000040833	128.414	1.33284	2.51897	0.297325	4.48275	7.36863e-06	0.000227843
ENSGALG00000041708	301.787	1.33283	2.51896	0.38529	3.45928	0.00054162	0.00763639
ENSGALG00000002129	146.409	1.33226	2.51796	0.304005	4.38235	1.17406e-05	0.00034348
ENSGALG00000007839	72.6692	1.33205	2.5176	0.380458	3.50117	0.000463216	0.00674345
ENSGALG00000008335	133.417	1.33149	2.51663	0.379071	3.51252	0.000443884	0.00655612
ENSGALG00000017008	144.581	1.33087	2.51554	0.270681	4.91674	8.79987e-07	3.71868e-05
ENSGALG00000007819	63.2177	1.33047	2.51485	0.354933	3.74851	0.000177887	0.00318001
ENSGALG00000026384	178.381	1.33015	2.51429	0.391272	3.39956	0.000674952	0.00900706
ENSGALG00000009361	134.697	1.3293	2.51281	0.352648	3.76948	0.000163588	0.00295917
ENSGALG00000020557	93.5553	1.32701	2.50883	0.380755	3.48522	0.000491742	0.00708415
ENSGALG00000011646	46.3349	1.3264	2.50777	0.384762	3.44734	0.000566145	0.00790887
ENSGALG00000040308	406.331	1.32554	2.50627	0.44615	2.97107	0.00296767	0.0273952
ENSGALG00000044849	31.6736	1.3253	2.50585	0.450955	2.93888	0.00329398	0.029512
ENSGALG00000054143	71.7237	1.32395	2.50351	0.446783	2.9633	0.00304364	0.0279438
ENSGALG00000008294	106.069	1.32299	2.50184	0.260328	5.08201	3.73462e-07	1.81517e-05
ENSGALG00000004946	30.7866	1.32298	2.50182	0.396355	3.33786	0.000844254	0.010712
ENSGALG00000043725	129.358	1.31963	2.49602	0.450672	2.92813	0.00341007	0.030254
ENSGALG00000011930	213.267	1.31943	2.49568	0.28245	4.67138	2.99184e-06	0.000105358
ENSGALG00000002125	35.7823	1.31516	2.4883	0.454444	2.894	0.00380366	0.0328219
ENSGALG00000005294	925.27	1.31424	2.48671	0.38796	3.38756	0.000705176	0.00932045
ENSGALG00000054223	50.5171	1.31407	2.48643	0.464579	2.82852	0.00467631	0.0379583
ENSGALG00000049176	48.9767	1.31146	2.48193	0.469086	2.79579	0.00517733	0.0407527
ENSGALG00000042079	2058.32	1.30839	2.47665	0.21203	6.17077	6.79594e-10	6.89244e-08
ENSGALG00000026499	130.522	1.302	2.46571	0.436359	2.98379	0.00284704	0.0266044
ENSGALG00000031934	71.9252	1.30034	2.46286	0.381879	3.4051	0.000661403	0.00884953
ENSGALG00000009870	1296.43	1.29918	2.46089	0.339561	3.82607	0.000130207	0.00246765
ENSGALG00000015233	2914.2	1.29657	2.45644	0.267724	4.84292	1.27946e-06	5.04261e-05
ENSGALG00000007045	51.2649	1.29364	2.45146	0.360548	3.58798	0.000333244	0.00525351
ENSGALG00000019719	179.255	1.28997	2.44523	0.371369	3.47354	0.000513634	0.00735774
ENSGALG00000044391	161.968	1.28809	2.44205	0.335072	3.84422	0.000120935	0.0023113
ENSGALG00000014508	261.117	1.28728	2.44068	0.21737	5.92207	3.17909e-09	2.79558e-07
ENSGALG00000051564	28.4067	1.28521	2.43717	0.45851	2.80301	0.0050628	0.0401095
ENSGALG00000032841	28.4146	1.28329	2.43394	0.461294	2.78194	0.00540347	0.0419403
ENSGALG00000036498	131.355	1.2784	2.42569	0.405546	3.15229	0.00161996	0.017781
ENSGALG00000049027	187.71	1.2749	2.41982	0.298332	4.27343	1.92489e-05	0.000516235
ENSGALG00000016287	564.331	1.27196	2.4149	0.457163	2.78229	0.00539765	0.0419165
ENSGALG00000003636	42.0857	1.27132	2.41383	0.446795	2.84543	0.00443514	0.0366554
ENSGALG00000008518	281.499	1.27089	2.4131	0.468718	2.71141	0.00669984	0.0490023
ENSGALG00000000785	136.972	1.26993	2.4115	0.295543	4.29694	1.73172e-05	0.000472128
ENSGALG00000048213	46.1463	1.26928	2.41041	0.37223	3.40992	0.000649809	0.00874053
ENSGALG00000012177	45.7643	1.26901	2.40995	0.386031	3.28731	0.00101148	0.0123398
ENSGALG00000030125	309.72	1.26677	2.40622	0.272438	4.64973	3.32362e-06	0.000114914
ENSGALG00000027757	1219.98	1.26077	2.39623	0.314126	4.01357	5.98063e-05	0.00130162
ENSGALG00000001000	36623.4	1.25834	2.39221	0.372973	3.37382	0.000741315	0.00966378
ENSGALG00000000141	1792.08	1.25635	2.3889	0.229503	5.47421	4.39471e-08	2.83291e-06
ENSGALG00000009134	24.7724	1.25623	2.3887	0.439172	2.86044	0.00423053	0.035401
ENSGALG00000007669	343.413	1.25469	2.38616	0.425324	2.94996	0.00317811	0.0288304
ENSGALG00000035045	350.739	1.2535	2.38419	0.298072	4.20535	2.60681e-05	0.000658762
ENSGALG00000043903	222.982	1.25233	2.38226	0.453045	2.76426	0.00570522	0.0437247
ENSGALG00000029983	95.2791	1.24977	2.37803	0.455414	2.74425	0.006065	0.0454739
ENSGALG00000013414	56.0516	1.24866	2.37621	0.332181	3.75898	0.000170606	0.00306788
ENSGALG00000002466	1125.03	1.24808	2.37525	0.309636	4.03079	5.55894e-05	0.00122032
ENSGALG00000039452	181.085	1.2449	2.37003	0.31842	3.90963	9.24392e-05	0.00187489
ENSGALG00000005346	639.421	1.2449	2.37002	0.348877	3.5683	0.000359303	0.00559772
ENSGALG00000011005	1897.05	1.24337	2.3675	0.262584	4.73513	2.18919e-06	8.00579e-05
ENSGALG00000009641	2316.44	1.24187	2.36505	0.258918	4.79638	1.61555e-06	6.11377e-05
ENSGALG00000033293	35.6721	1.24146	2.36438	0.44886	2.76581	0.00567808	0.0436476
ENSGALG00000005889	107.56	1.24043	2.36269	0.435799	2.84634	0.00442251	0.0366048
ENSGALG00000043690	116.964	1.23973	2.36155	0.334057	3.71114	0.000206331	0.003571
ENSGALG00000036497	75.1419	1.23687	2.35686	0.391974	3.15549	0.0016023	0.0176429
ENSGALG00000037734	182.408	1.23531	2.35431	0.292386	4.22492	2.39024e-05	0.000617364
ENSGALG00000016893	133.053	1.23491	2.35367	0.378406	3.26346	0.00110061	0.0131347
ENSGALG00000035223	2439.06	1.22459	2.3369	0.243859	5.02174	5.12055e-07	2.37497e-05
ENSGALG00000046649	97.8589	1.224	2.33594	0.394353	3.10382	0.00191039	0.0198516
ENSGALG00000003580	789.529	1.223	2.33431	0.2364	5.17343	2.29833e-07	1.16033e-05
ENSGALG00000006054	141.576	1.22185	2.33245	0.322399	3.78986	0.000150731	0.00275941
ENSGALG00000004483	567.162	1.21444	2.32051	0.260325	4.6651	3.08463e-06	0.000107877
ENSGALG00000011801	45.0116	1.21319	2.3185	0.441385	2.74861	0.00598486	0.0451178
ENSGALG00000012339	269.008	1.21172	2.31613	0.373804	3.24157	0.00118871	0.0139241
ENSGALG00000001470	79.6961	1.21167	2.31605	0.396671	3.05458	0.00225374	0.0225271
ENSGALG00000046455	196.334	1.21084	2.31472	0.372368	3.25172	0.0011471	0.0135277
ENSGALG00000016451	443.627	1.20958	2.31271	0.403646	2.99664	0.00272976	0.0258902
ENSGALG00000052619	347.819	1.20891	2.31163	0.359699	3.36089	0.000776927	0.00999103
ENSGALG00000030554	175.863	1.20371	2.30332	0.402072	2.99378	0.00275547	0.0260852
ENSGALG00000009064	205.815	1.20293	2.30206	0.423093	2.84318	0.00446664	0.0368133
ENSGALG00000001220	3434.25	1.19882	2.29552	0.354115	3.38541	0.000710733	0.00935327
ENSGALG00000050441	70.2549	1.19542	2.29011	0.389814	3.06663	0.00216484	0.0217527
ENSGALG00000016590	70.2305	1.19468	2.28894	0.328998	3.63127	0.000282035	0.00459379
ENSGALG00000005020	143.104	1.19381	2.28756	0.413969	2.88381	0.00392891	0.0335978
ENSGALG00000006043	998.923	1.19259	2.28562	0.300894	3.96349	7.3863e-05	0.00155634
ENSGALG00000001701	191.489	1.19156	2.28399	0.36911	3.22818	0.0012458	0.0144454
ENSGALG00000015170	253.296	1.18901	2.27996	0.407404	2.9185	0.00351722	0.0309843
ENSGALG00000041814	134.458	1.1877	2.2779	0.330607	3.59249	0.000327536	0.00518502
ENSGALG00000040426	3017.17	1.18655	2.27608	0.293898	4.0373	5.40706e-05	0.00119387
ENSGALG00000014690	131	1.1859	2.27505	0.350481	3.38363	0.00071535	0.00938966
ENSGALG00000040755	199.777	1.1841	2.27222	0.382602	3.09487	0.00196902	0.0203083
ENSGALG00000007320	66.2211	1.18407	2.27217	0.39817	2.97378	0.0029416	0.0272371
ENSGALG00000033789	34283.1	1.18308	2.27061	0.373444	3.16802	0.0015348	0.0170679
ENSGALG00000054759	112.94	1.18262	2.26988	0.366608	3.22583	0.00125609	0.0145204
ENSGALG00000007645	418.107	1.18251	2.26971	0.29443	4.01626	5.91286e-05	0.00128872
ENSGALG00000006170	80.2053	1.1822	2.26923	0.38529	3.06834	0.00215248	0.0216859
ENSGALG00000003644	218.997	1.18204	2.26897	0.408768	2.89171	0.00383148	0.0329871
ENSGALG00000043610	1470.52	1.1816	2.26829	0.322191	3.66741	0.000245021	0.00410102
ENSGALG00000020390	7550.15	1.18135	2.26789	0.280995	4.20417	2.62038e-05	0.000661092
ENSGALG00000013094	606.594	1.18029	2.26622	0.368899	3.19948	0.00137674	0.0156434
ENSGALG00000015483	1045.18	1.17968	2.26526	0.326793	3.60985	0.00030637	0.00493206
ENSGALG00000000997	151.919	1.17748	2.26181	0.296114	3.97644	6.99538e-05	0.00148425
ENSGALG00000007386	1787.06	1.17631	2.25998	0.279325	4.21126	2.53955e-05	0.000646057
ENSGALG00000043118	78.2593	1.17463	2.25735	0.382084	3.07427	0.00211016	0.0213443
ENSGALG00000011865	289.951	1.17461	2.25732	0.37301	3.14901	0.00163826	0.0179172
ENSGALG00000016785	463.606	1.17226	2.25364	0.23334	5.02381	5.0657e-07	2.36024e-05
ENSGALG00000004270	83.0024	1.17179	2.25291	0.387889	3.02094	0.00251992	0.0244035
ENSGALG00000010119	36.2845	1.17099	2.25166	0.398519	2.93836	0.00329958	0.0295365
ENSGALG00000033510	366.338	1.16955	2.24942	0.390896	2.99198	0.00277176	0.0261418
ENSGALG00000016801	256.461	1.16753	2.24627	0.220603	5.29247	1.20677e-07	6.74949e-06
ENSGALG00000037246	309.525	1.16507	2.24245	0.231084	5.04177	4.61252e-07	2.18599e-05
ENSGALG00000022440	462.384	1.16412	2.24096	0.360225	3.23164	0.00123084	0.0143156
ENSGALG00000015151	531.911	1.16194	2.23758	0.317793	3.65629	0.000255893	0.00424012
ENSGALG00000041072	485.955	1.16154	2.23696	0.388603	2.989	0.00279888	0.0263161
ENSGALG00000040316	200.637	1.16146	2.23683	0.245333	4.7342	2.19926e-06	8.02335e-05
ENSGALG00000019261	51.2733	1.16145	2.23683	0.393212	2.95376	0.00313926	0.028529
ENSGALG00000011524	42.7797	1.16119	2.23642	0.393925	2.94775	0.003201	0.0289517
ENSGALG00000015568	308.655	1.16109	2.23626	0.272246	4.26485	2.00039e-05	0.00053296
ENSGALG00000010703	306.615	1.15803	2.23152	0.364229	3.1794	0.00147582	0.016503
ENSGALG00000050207	61.2924	1.15781	2.23118	0.326781	3.54308	0.000395486	0.00598759
ENSGALG00000021634	226.317	1.15749	2.2307	0.363681	3.18272	0.001459	0.0163685
ENSGALG00000005203	151.353	1.15701	2.22994	0.263646	4.38847	1.14149e-05	0.000335242
ENSGALG00000013607	62.2319	1.15513	2.22704	0.41248	2.80045	0.0051031	0.04035
ENSGALG00000006838	88.1327	1.15054	2.21997	0.335671	3.42758	0.000608982	0.00836141
ENSGALG00000004689	52.3187	1.1492	2.21791	0.344648	3.33442	0.000854764	0.0108215
ENSGALG00000000309	220.67	1.14849	2.21682	0.357463	3.21289	0.00131408	0.0150877
ENSGALG00000011190	184.908	1.14803	2.21611	0.323302	3.55096	0.000383833	0.00588635
ENSGALG00000017077	1532.16	1.14721	2.21485	0.292307	3.92466	8.68529e-05	0.00177832
ENSGALG00000012624	55.9992	1.14357	2.20927	0.390049	2.93187	0.00336933	0.0299928
ENSGALG00000032329	131.844	1.14206	2.20696	0.323141	3.53426	0.000408923	0.00615935
ENSGALG00000051280	536.353	1.14052	2.2046	0.282728	4.03397	5.48416e-05	0.00120564
ENSGALG00000043641	1070.46	1.13882	2.20201	0.391284	2.91047	0.00360887	0.0315346
ENSGALG00000002993	79.5558	1.13723	2.19959	0.327925	3.46797	0.000524402	0.00744191
ENSGALG00000034163	320.328	1.13721	2.19955	0.21261	5.3488	8.85417e-08	5.16086e-06
ENSGALG00000045196	93.3471	1.13658	2.19859	0.401114	2.83355	0.00460335	0.0375098
ENSGALG00000012542	148.633	1.13611	2.19787	0.311113	3.65175	0.000260455	0.00430201
ENSGALG00000005795	19094.4	1.13564	2.19715	0.256104	4.43428	9.23787e-06	0.000278289
ENSGALG00000049504	193.331	1.13464	2.19563	0.383233	2.9607	0.00306942	0.0280451
ENSGALG00000039839	106.583	1.13422	2.19499	0.284626	3.98494	6.74972e-05	0.00143613
ENSGALG00000037675	707.151	1.13278	2.19281	0.30847	3.67226	0.000240413	0.00403698
ENSGALG00000047952	345.538	1.13205	2.1917	0.266983	4.24016	2.23359e-05	0.000586866
ENSGALG00000006889	92.0113	1.12927	2.18748	0.325978	3.46425	0.000531713	0.00751063
ENSGALG00000005217	1791.06	1.12769	2.18509	0.247778	4.55122	5.33351e-06	0.000173004
ENSGALG00000025764	124.338	1.12673	2.18363	0.371444	3.03338	0.00241835	0.0237185
ENSGALG00000010299	69.8457	1.12436	2.18004	0.325956	3.44941	0.000561807	0.00785548
ENSGALG00000031002	656.56	1.12381	2.17922	0.222267	5.05613	4.27845e-07	2.034e-05
ENSGALG00000017139	114.175	1.12281	2.17771	0.340445	3.29807	0.000973522	0.0119245
ENSGALG00000049369	968.121	1.1225	2.17723	0.346015	3.24407	0.00117835	0.0138342
ENSGALG00000043671	62.2897	1.12219	2.17677	0.377358	2.97381	0.00294126	0.0272371
ENSGALG00000000209	884.19	1.12003	2.17351	0.280885	3.98749	6.67754e-05	0.00142676
ENSGALG00000032997	136.357	1.11972	2.17305	0.267295	4.18909	2.80075e-05	0.000696205
ENSGALG00000012796	68.2971	1.11915	2.17219	0.337106	3.31988	0.000900576	0.0112761
ENSGALG00000050053	54.7866	1.11903	2.17201	0.404298	2.76783	0.00564309	0.0434675
ENSGALG00000015348	107.36	1.11672	2.16854	0.4038	2.76553	0.00568302	0.0436476
ENSGALG00000022866	69.5848	1.11582	2.16719	0.389337	2.86596	0.00415748	0.0350209
ENSGALG00000010177	653.508	1.11549	2.16668	0.341082	3.27044	0.00107381	0.0129137
ENSGALG00000043825	1414.15	1.11202	2.16148	0.255291	4.35588	1.32535e-05	0.000378995
ENSGALG00000028685	251.189	1.1112	2.16025	0.264991	4.19334	2.74873e-05	0.000685515
ENSGALG00000029006	517.12	1.1111	2.1601	0.330527	3.3616	0.000774932	0.00998225
ENSGALG00000031197	64.4437	1.11011	2.15862	0.403864	2.74872	0.00598287	0.0451178
ENSGALG00000039084	43.0753	1.10324	2.14837	0.370523	2.97752	0.0029059	0.0269887
ENSGALG00000038853	426.177	1.10231	2.14698	0.275577	3.99999	6.33444e-05	0.00136689
ENSGALG00000011796	235.829	1.1023	2.14696	0.35305	3.12222	0.00179494	0.0191217
ENSGALG00000005257	436.229	1.10145	2.14571	0.317585	3.46822	0.000523916	0.00744191
ENSGALG00000034171	62.9348	1.10098	2.145	0.396395	2.77748	0.00547828	0.0424127
ENSGALG00000000521	1237.07	1.10037	2.1441	0.36425	3.02092	0.00252008	0.0244035
ENSGALG00000004325	1001.28	1.09847	2.14128	0.193808	5.66784	1.4461e-08	1.08372e-06
ENSGALG00000015851	84.9684	1.09517	2.13638	0.335393	3.26533	0.00109337	0.0130766
ENSGALG00000026360	64.0608	1.09035	2.12925	0.388566	2.80608	0.00501483	0.0399218
ENSGALG00000011320	97.9244	1.08993	2.12864	0.340275	3.2031	0.00135955	0.015516
ENSGALG00000039589	297.135	1.0891	2.12741	0.246257	4.4226	9.7519e-06	0.000292615
ENSGALG00000023506	124.838	1.08887	2.12708	0.348698	3.12267	0.00179217	0.019106
ENSGALG00000011207	387.487	1.08819	2.12607	0.225285	4.83029	1.36331e-06	5.27205e-05
ENSGALG00000020160	15917.9	1.08818	2.12605	0.18999	5.72756	1.01887e-08	7.94878e-07
ENSGALG00000016564	137.184	1.0876	2.1252	0.318506	3.41469	0.000638553	0.00865803
ENSGALG00000013235	197.345	1.08733	2.12481	0.281444	3.86341	0.000111816	0.00217805
ENSGALG00000009445	79.6233	1.08725	2.12469	0.345697	3.1451	0.00166031	0.0180933
ENSGALG00000014835	2608.75	1.0869	2.12418	0.238964	4.5484	5.4055e-06	0.000174594
ENSGALG00000013196	39.1788	1.08667	2.12383	0.365683	2.9716	0.00296249	0.0273805
ENSGALG00000036240	56.7545	1.08534	2.12187	0.386579	2.80755	0.00499207	0.0398399
ENSGALG00000005283	233.595	1.08275	2.11808	0.315427	3.43266	0.000597684	0.00822857
ENSGALG00000009553	739.554	1.08234	2.11746	0.260557	4.15393	3.26812e-05	0.000791685
ENSGALG00000049347	98.4886	1.07937	2.11311	0.337936	3.194	0.00140316	0.0158827
ENSGALG00000022557	180.98	1.07859	2.11197	0.363146	2.97013	0.00297678	0.0274625
ENSGALG00000010448	626.118	1.07777	2.11077	0.306094	3.52104	0.00042985	0.0063957
ENSGALG00000009850	70.9734	1.07655	2.10899	0.349283	3.08218	0.0020549	0.0209806
ENSGALG00000041454	316.333	1.07645	2.10884	0.397649	2.70703	0.00678881	0.0494626
ENSGALG00000010747	366.19	1.07604	2.10823	0.265358	4.05504	5.01256e-05	0.00112472
ENSGALG00000020391	15988.5	1.07455	2.10607	0.350999	3.06142	0.00220293	0.0221209
ENSGALG00000016441	237.583	1.07319	2.10408	0.287049	3.7387	0.000184976	0.00327977
ENSGALG00000029445	2299.88	1.07172	2.10193	0.221588	4.83652	1.32134e-06	5.14107e-05
ENSGALG00000003168	49.7221	1.0709	2.10074	0.371794	2.88036	0.00397222	0.0338919
ENSGALG00000012216	54.6559	1.07074	2.10052	0.341116	3.13894	0.00169559	0.0183337
ENSGALG00000006794	616.372	1.07042	2.10005	0.283204	3.77969	0.000157025	0.00285744
ENSGALG00000027891	998.031	1.06618	2.09389	0.355421	2.99977	0.00270183	0.0256893
ENSGALG00000054812	116.089	1.06258	2.08866	0.364683	2.9137	0.00357168	0.0312635
ENSGALG00000011182	362.878	1.06204	2.08788	0.308138	3.44663	0.000567627	0.00791504
ENSGALG00000021171	192.696	1.06198	2.0878	0.381217	2.78576	0.00534022	0.0415979
ENSGALG00000006057	838.789	1.06145	2.08703	0.290691	3.65149	0.000260728	0.00430201
ENSGALG00000005162	204.412	1.05944	2.08413	0.290862	3.64242	0.000270083	0.00442756
ENSGALG00000006157	463.963	1.05549	2.07842	0.343238	3.07509	0.0021044	0.0213144
ENSGALG00000012377	8185.1	1.05526	2.0781	0.27713	3.80782	0.000140198	0.00261697
ENSGALG00000028840	64.7696	1.05086	2.07177	0.321316	3.27049	0.00107362	0.0129137
ENSGALG00000017064	53.0974	1.04941	2.06968	0.38295	2.74033	0.00613772	0.0458358
ENSGALG00000030979	221.209	1.0481	2.0678	0.264229	3.96661	7.29012e-05	0.0015382
ENSGALG00000030988	138.436	1.04757	2.06704	0.358787	2.91975	0.00350313	0.0309207
ENSGALG00000029150	84.3668	1.04653	2.06556	0.352164	2.97172	0.00296136	0.0273805
ENSGALG00000052425	64.2748	1.04613	2.06498	0.313911	3.33256	0.0008605	0.0108728
ENSGALG00000029378	103.598	1.04309	2.06063	0.331564	3.14596	0.00165541	0.0180659
ENSGALG00000008979	242.073	1.04272	2.06011	0.273733	3.80927	0.000139378	0.00260806
ENSGALG00000026293	132.892	1.04241	2.05966	0.363965	2.86404	0.00418281	0.0351759
ENSGALG00000009107	1980.7	1.04101	2.05767	0.289517	3.59568	0.000323542	0.00514179
ENSGALG00000004860	9400.03	1.0407	2.05723	0.287546	3.61926	0.000295452	0.0047918
ENSGALG00000052770	56.5944	1.03881	2.05453	0.371664	2.79501	0.00518982	0.0407993
ENSGALG00000011205	244.182	1.0367	2.05154	0.282355	3.67164	0.000241003	0.00404231
ENSGALG00000055061	89.8134	1.03634	2.05101	0.379354	2.73185	0.00629807	0.0466015
ENSGALG00000010152	117.958	1.03499	2.04911	0.361074	2.86643	0.0041513	0.0350076
ENSGALG00000001446	687.318	1.03204	2.04491	0.267663	3.85574	0.00011538	0.00223033
ENSGALG00000003298	248.247	1.03193	2.04475	0.327216	3.15365	0.00161241	0.0177237
ENSGALG00000004562	171.424	1.03107	2.04354	0.294102	3.50584	0.000455164	0.00665809
ENSGALG00000002955	255.317	1.0303	2.04245	0.311373	3.3089	0.00093664	0.0116035
ENSGALG00000030969	3095.35	1.0273	2.03821	0.271238	3.78746	0.000152194	0.0027795
ENSGALG00000052399	282.444	1.02681	2.03751	0.342004	3.00232	0.00267929	0.025491
ENSGALG00000049431	831.105	1.02457	2.03435	0.349675	2.93007	0.00338891	0.0301494
ENSGALG00000005584	86.4165	1.02344	2.03276	0.329158	3.10926	0.00187554	0.0197096
ENSGALG00000053016	98.8105	1.02269	2.03171	0.358831	2.85007	0.00437095	0.0363183
ENSGALG00000014910	196.768	1.01823	2.02543	0.374488	2.71898	0.00654832	0.0480557
ENSGALG00000011185	56.6298	1.01625	2.02265	0.370154	2.74547	0.00604244	0.0454393
ENSGALG00000028147	201.846	1.01605	2.02238	0.355149	2.86092	0.00422413	0.0353864
ENSGALG00000006809	55.5798	1.01501	2.02091	0.342049	2.96744	0.00300293	0.0276229
ENSGALG00000004858	463.319	1.01355	2.01888	0.369804	2.74078	0.0061293	0.0458206
ENSGALG00000003149	151.817	1.0112	2.01558	0.285614	3.54044	0.000399466	0.00602885
ENSGALG00000008291	713.449	1.00947	2.01317	0.324214	3.11359	0.00184829	0.0195585
ENSGALG00000001472	295.519	1.00585	2.00812	0.297072	3.38587	0.000709536	0.0093456
ENSGALG00000010811	6330.23	1.00553	2.00768	0.246735	4.07533	4.59496e-05	0.0010496
ENSGALG00000014811	479.184	1.00311	2.00432	0.346291	2.89674	0.00377065	0.0325926
ENSGALG00000001561	253.01	1.00251	2.00349	0.228191	4.39332	1.11632e-05	0.00032912
ENSGALG00000022875	459.851	1.0024	2.00333	0.350796	2.85749	0.00427004	0.0356615
ENSGALG00000009732	215.326	1.00237	2.00328	0.310776	3.22537	0.00125811	0.0145327
ENSGALG00000010166	120.367	1.00234	2.00325	0.358002	2.79982	0.00511309	0.0404081
ENSGALG00000027159	230.093	1.00114	2.00159	0.28874	3.46729	0.000525731	0.00744687
ENSGALG00000005353	310.775	0.998027	1.99727	0.321449	3.10478	0.00190424	0.0198516
ENSGALG00000037040	613.85	0.996565	1.99524	0.333171	2.99115	0.00277926	0.0261639
ENSGALG00000011164	222.919	0.995488	1.99375	0.305443	3.25916	0.00111742	0.0132911
ENSGALG00000006677	304.713	0.994232	1.99202	0.230434	4.31461	1.59882e-05	0.000442233
ENSGALG00000034768	504.026	0.993174	1.99056	0.254061	3.9092	9.26025e-05	0.00187489
ENSGALG00000050405	307.628	0.992592	1.98976	0.22659	4.38056	1.18375e-05	0.00034433
ENSGALG00000041344	193.815	0.992518	1.98966	0.253178	3.92024	8.84601e-05	0.00180153
ENSGALG00000040366	106.036	0.989503	1.9855	0.297682	3.32403	0.000887261	0.0111464
ENSGALG00000041555	1500.65	0.988885	1.98465	0.338255	2.92349	0.00346129	0.0305787
ENSGALG00000048379	359.349	0.98849	1.98411	0.336141	2.9407	0.00327474	0.0294262
ENSGALG00000034860	1911.43	0.985307	1.97973	0.2288	4.30641	1.65924e-05	0.000453993
ENSGALG00000048849	290.548	0.983734	1.97758	0.319193	3.08194	0.00205656	0.0209835
ENSGALG00000012712	77.8394	0.983208	1.97686	0.29766	3.30312	0.000956149	0.0117685
ENSGALG00000011623	391.894	0.982269	1.97557	0.201978	4.86325	1.15472e-06	4.65962e-05
ENSGALG00000011957	2924.94	0.982177	1.97544	0.265694	3.69665	0.000218462	0.00373423
ENSGALG00000031519	246.203	0.979298	1.97151	0.309939	3.15965	0.00157961	0.0174261
ENSGALG00000041121	147.507	0.979228	1.97141	0.263103	3.72184	0.000197775	0.00345096
ENSGALG00000008889	297.081	0.97585	1.9668	0.33339	2.92705	0.00342189	0.0303187
ENSGALG00000036190	5827.88	0.973546	1.96366	0.329901	2.95103	0.0031672	0.0287486
ENSGALG00000016266	292.856	0.973537	1.96365	0.354156	2.74889	0.00597966	0.0451178
ENSGALG00000027805	77.2962	0.971878	1.96139	0.348895	2.78559	0.0053431	0.0415991
ENSGALG00000025929	74.1647	0.9718	1.96129	0.289383	3.35817	0.000784592	0.0100556
ENSGALG00000004981	201.28	0.970775	1.95989	0.284875	3.40772	0.000655083	0.00878816
ENSGALG00000013892	295.263	0.970667	1.95975	0.327436	2.96445	0.00303226	0.0278561
ENSGALG00000041512	155.909	0.970324	1.95928	0.249477	3.88944	0.000100477	0.00199551
ENSGALG00000010253	229.358	0.965818	1.95317	0.240353	4.01834	5.86097e-05	0.00128108
ENSGALG00000012784	819.663	0.963186	1.94961	0.180246	5.34373	9.10554e-08	5.28712e-06
ENSGALG00000043765	331.316	0.956056	1.94	0.272043	3.51436	0.000440815	0.00651943
ENSGALG00000008302	1433.55	0.954324	1.93767	0.21051	4.53338	5.8046e-06	0.000185516
ENSGALG00000037962	325.137	0.954094	1.93736	0.21944	4.34785	1.37478e-05	0.000390198
ENSGALG00000053043	411.351	0.953886	1.93708	0.314388	3.03411	0.00241249	0.0236934
ENSGALG00000010185	1737.56	0.952527	1.93526	0.31921	2.98402	0.00284493	0.026601
ENSGALG00000011274	8679.78	0.949487	1.93119	0.229349	4.13992	3.47424e-05	0.00083234
ENSGALG00000006575	339.92	0.949481	1.93118	0.233877	4.05974	4.91269e-05	0.00110885
ENSGALG00000012834	4848.86	0.948234	1.92951	0.256251	3.70042	0.000215245	0.00368752
ENSGALG00000026836	123.554	0.947441	1.92845	0.350494	2.70316	0.00686843	0.0498562
ENSGALG00000030930	242.256	0.944302	1.92426	0.244651	3.8598	0.000113481	0.00220266
ENSGALG00000028318	128.662	0.934732	1.91154	0.258235	3.6197	0.00029495	0.00478876
ENSGALG00000016457	355.278	0.931622	1.90742	0.240599	3.87209	0.000107905	0.00212087
ENSGALG00000005894	599.466	0.927108	1.90146	0.265523	3.49163	0.000480082	0.00694248
ENSGALG00000041102	145.427	0.926513	1.90068	0.294402	3.1471	0.00164897	0.0180085
ENSGALG00000004960	970.392	0.925112	1.89883	0.22787	4.05983	4.91082e-05	0.00110885
ENSGALG00000032499	733.395	0.924895	1.89855	0.242607	3.81232	0.000137667	0.00257922
ENSGALG00000010343	167.938	0.920883	1.89327	0.326444	2.82095	0.00478811	0.0386632
ENSGALG00000043128	816.665	0.920567	1.89286	0.308028	2.98858	0.00280275	0.0263199
ENSGALG00000052676	419.876	0.918096	1.88962	0.251117	3.65604	0.000256141	0.00424012
ENSGALG00000001051	669.368	0.915916	1.88677	0.203234	4.50671	6.584e-06	0.000207806
ENSGALG00000013715	150.057	0.914765	1.88526	0.266087	3.43784	0.000586367	0.00811684
ENSGALG00000020943	2546.11	0.913653	1.88381	0.287182	3.18145	0.0014654	0.0164283
ENSGALG00000010088	359.971	0.911977	1.88162	0.268346	3.39851	0.00067754	0.00902576
ENSGALG00000032220	1562.44	0.911223	1.88064	0.27464	3.31788	0.000907028	0.0113382
ENSGALG00000016293	427.461	0.910732	1.88	0.265764	3.42685	0.000610627	0.00837644
ENSGALG00000001531	584.69	0.910313	1.87945	0.320178	2.84315	0.00446705	0.0368133
ENSGALG00000008796	386.143	0.907014	1.87516	0.232482	3.90143	9.56251e-05	0.00191921
ENSGALG00000033038	223.859	0.905801	1.87358	0.260748	3.47386	0.000513028	0.00735598
ENSGALG00000017327	81.9362	0.904516	1.87192	0.314722	2.87402	0.00405283	0.0343869
ENSGALG00000009828	2531.65	0.904228	1.87154	0.235172	3.84496	0.000120573	0.00231017
ENSGALG00000048671	325.891	0.903206	1.87022	0.271936	3.32139	0.00089571	0.0112244
ENSGALG00000001513	209.664	0.899134	1.86495	0.305711	2.94113	0.00327022	0.029403
ENSGALG00000034855	622.037	0.897699	1.86309	0.296684	3.02578	0.00247994	0.0241069
ENSGALG00000016796	354.361	0.894243	1.85864	0.300224	2.97858	0.00289584	0.0269181
ENSGALG00000036133	3008.51	0.893633	1.85785	0.31644	2.82402	0.00474251	0.0383969
ENSGALG00000035207	17940.2	0.892915	1.85692	0.287605	3.10466	0.00190499	0.0198516
ENSGALG00000041989	943.743	0.891281	1.85482	0.243365	3.66232	0.000249944	0.00417388
ENSGALG00000035050	191.896	0.890114	1.85332	0.293104	3.03685	0.00239064	0.0235244
ENSGALG00000016906	131.088	0.889513	1.85255	0.268358	3.31465	0.000917588	0.0114233
ENSGALG00000035584	9597.25	0.887268	1.84967	0.229235	3.87056	0.000108585	0.00212873
ENSGALG00000005329	476.6	0.886527	1.84872	0.231781	3.82485	0.00013085	0.00247589
ENSGALG00000003923	596.179	0.885454	1.84735	0.257112	3.44385	0.00057349	0.00797286
ENSGALG00000021031	155.195	0.884892	1.84663	0.321359	2.7536	0.00589446	0.0447395
ENSGALG00000001972	766.489	0.884542	1.84618	0.292438	3.02472	0.00248864	0.024176
ENSGALG00000051337	5020.31	0.884084	1.84559	0.256159	3.45131	0.000557869	0.00781479
ENSGALG00000009871	397.79	0.879943	1.8403	0.227984	3.85967	0.000113541	0.00220266
ENSGALG00000042354	111.936	0.879605	1.83987	0.320117	2.74776	0.00600042	0.0452127
ENSGALG00000035239	826.943	0.879416	1.83963	0.318753	2.75893	0.00579913	0.0442217
ENSGALG00000041193	865.416	0.878267	1.83817	0.236942	3.70667	0.000210005	0.0036173
ENSGALG00000006911	105.658	0.87481	1.83377	0.273425	3.19945	0.00137688	0.0156434
ENSGALG00000007030	134.455	0.874605	1.83351	0.263888	3.3143	0.000918729	0.0114282
ENSGALG00000016710	6298.05	0.872373	1.83067	0.221157	3.94458	7.99384e-05	0.00165908
ENSGALG00000033102	1130.28	0.87122	1.82921	0.287268	3.03278	0.00242313	0.0237185
ENSGALG00000030068	232.405	0.869968	1.82762	0.26373	3.29871	0.000971293	0.0119067
ENSGALG00000011894	16284.8	0.869934	1.82758	0.214722	4.05144	5.09036e-05	0.00113216
ENSGALG00000044618	4268.77	0.869027	1.82643	0.21266	4.08647	4.37993e-05	0.00100349
ENSGALG00000005769	120.077	0.867296	1.82424	0.292874	2.96132	0.00306319	0.0280218
ENSGALG00000014984	1046.43	0.866322	1.82301	0.247418	3.50144	0.000462743	0.00674302
ENSGALG00000039228	3686.25	0.865157	1.82154	0.308025	2.80873	0.00497381	0.0397617
ENSGALG00000011655	663.692	0.864126	1.82024	0.298265	2.89717	0.00376545	0.0325661
ENSGALG00000023546	251.08	0.863577	1.81954	0.274232	3.14907	0.0016379	0.0179172
ENSGALG00000004150	490.154	0.862273	1.8179	0.263506	3.27231	0.00106672	0.0128692
ENSGALG00000015864	1584.26	0.860475	1.81564	0.283843	3.03152	0.00243325	0.0237746
ENSGALG00000016377	195.736	0.86017	1.81525	0.259453	3.31532	0.000915373	0.011405
ENSGALG00000031796	403.16	0.855162	1.80896	0.289138	2.95763	0.00310016	0.0282581
ENSGALG00000040360	1130.58	0.851876	1.80485	0.2996	2.84338	0.00446377	0.0368133
ENSGALG00000038923	628.196	0.851342	1.80418	0.224379	3.79422	0.000148108	0.00272481
ENSGALG00000003175	144.465	0.850935	1.80367	0.275334	3.09056	0.00199782	0.020508
ENSGALG00000006113	863.483	0.850637	1.8033	0.295454	2.87908	0.00398831	0.0339928
ENSGALG00000013726	27833.8	0.849777	1.80222	0.275825	3.08085	0.00206408	0.0210331
ENSGALG00000004347	305.062	0.848447	1.80056	0.278601	3.04539	0.00232383	0.0231061
ENSGALG00000051607	2038.43	0.848088	1.80011	0.309886	2.73677	0.00620451	0.0460885
ENSGALG00000012769	208.772	0.84808	1.8001	0.295283	2.87209	0.0040776	0.0345009
ENSGALG00000049204	709.72	0.846909	1.79864	0.251168	3.37189	0.000746553	0.00969882
ENSGALG00000029817	702.616	0.846839	1.79856	0.212121	3.99224	6.54528e-05	0.00140244
ENSGALG00000001790	295.774	0.845244	1.79657	0.277447	3.04651	0.00231517	0.0230502
ENSGALG00000044064	272.89	0.84171	1.79217	0.286082	2.9422	0.00325888	0.029353
ENSGALG00000008658	141.09	0.838121	1.78772	0.295537	2.83593	0.00456931	0.0373923
ENSGALG00000032840	163.442	0.836947	1.78627	0.306336	2.73212	0.00629276	0.0465848
ENSGALG00000013406	199.516	0.834985	1.78384	0.259458	3.2182	0.00129	0.0148448
ENSGALG00000005302	250.831	0.832893	1.78125	0.26844	3.10271	0.00191756	0.0199125
ENSGALG00000010716	2076.72	0.832343	1.78057	0.243653	3.4161	0.000635252	0.00862095
ENSGALG00000023070	42856.6	0.830167	1.77789	0.222194	3.73623	0.000186803	0.00328916
ENSGALG00000010551	165.616	0.829848	1.7775	0.302355	2.74461	0.00605823	0.0454739
ENSGALG00000011681	640.285	0.82897	1.77642	0.260264	3.18511	0.00144697	0.0162576
ENSGALG00000030702	306.398	0.827707	1.77486	0.225224	3.67503	0.00023782	0.00400217
ENSGALG00000008586	4120.32	0.823739	1.76999	0.270886	3.04091	0.00235868	0.0233155
ENSGALG00000007710	179.219	0.822471	1.76843	0.267882	3.07027	0.00213868	0.0215611
ENSGALG00000007556	358.333	0.820147	1.76559	0.253263	3.23832	0.00120237	0.0140381
ENSGALG00000023571	510.504	0.818861	1.76401	0.235904	3.47116	0.000518208	0.0073894
ENSGALG00000016281	1700.97	0.817037	1.76178	0.235811	3.46479	0.000530643	0.00750248
ENSGALG00000015451	77.852	0.815902	1.7604	0.296386	2.75284	0.00590807	0.044783
ENSGALG00000008827	789.361	0.81393	1.75799	0.257625	3.15936	0.00158117	0.0174307
ENSGALG00000012966	357.275	0.813647	1.75765	0.273759	2.97213	0.00295743	0.027367
ENSGALG00000007522	132.028	0.813154	1.75705	0.273857	2.96927	0.00298508	0.0275058
ENSGALG00000012196	449.159	0.81132	1.75482	0.249226	3.25535	0.00113252	0.0133869
ENSGALG00000013064	613.35	0.811238	1.75472	0.247654	3.2757	0.00105402	0.0127463
ENSGALG00000016912	1161.07	0.809444	1.75254	0.168268	4.81045	1.50592e-06	5.77068e-05
ENSGALG00000023686	169.174	0.808727	1.75166	0.274928	2.94159	0.0032653	0.0293935
ENSGALG00000009859	114.805	0.808186	1.75101	0.252199	3.20456	0.00135269	0.0154493
ENSGALG00000031112	862.767	0.806522	1.74899	0.208678	3.86491	0.000111128	0.00216742
ENSGALG00000001416	2718.1	0.806056	1.74843	0.215538	3.73973	0.000184216	0.00327392
ENSGALG00000005249	508.148	0.805414	1.74765	0.227949	3.53331	0.000410396	0.00617542
ENSGALG00000005407	1011.84	0.805407	1.74764	0.263201	3.06005	0.00221301	0.0222075
ENSGALG00000011504	609.477	0.804531	1.74658	0.259375	3.10181	0.00192343	0.0199492
ENSGALG00000008206	109.66	0.801257	1.74262	0.247163	3.24181	0.00118771	0.0139241
ENSGALG00000007241	435.334	0.799958	1.74105	0.200288	3.99404	6.49566e-05	0.00139772
ENSGALG00000011704	5028.55	0.799441	1.74043	0.243375	3.28481	0.0010205	0.0124198
ENSGALG00000008677	918.053	0.798668	1.73949	0.166178	4.8061	1.53906e-06	5.86811e-05
ENSGALG00000017098	334.155	0.797598	1.7382	0.242912	3.28349	0.00102532	0.0124586
ENSGALG00000029261	4345.68	0.795125	1.73523	0.279818	2.84158	0.00448903	0.0369544
ENSGALG00000014997	1205.93	0.792974	1.73264	0.179987	4.40573	1.0543e-05	0.000312652
ENSGALG00000009545	150.413	0.792008	1.73148	0.272562	2.90579	0.00366327	0.0319183
ENSGALG00000034742	833.276	0.791746	1.73117	0.270793	2.92381	0.00345781	0.0305658
ENSGALG00000007191	446.247	0.788484	1.72726	0.259939	3.03334	0.00241859	0.0237185
ENSGALG00000009650	200.275	0.787981	1.72666	0.262372	3.0033	0.0026707	0.0254569
ENSGALG00000016648	1307.36	0.785798	1.72405	0.205732	3.81952	0.000133713	0.00252575
ENSGALG00000033178	305.329	0.785683	1.72391	0.246222	3.19096	0.00141802	0.016033
ENSGALG00000006969	125.77	0.784388	1.72236	0.263575	2.97596	0.00292073	0.0270933
ENSGALG00000016855	1557.26	0.783049	1.72076	0.220293	3.55458	0.000378582	0.00582932
ENSGALG00000006783	407.997	0.78207	1.7196	0.231633	3.37633	0.000734607	0.00959276
ENSGALG00000047664	1059.14	0.780354	1.71755	0.251104	3.1077	0.0018855	0.0197822
ENSGALG00000031158	4254.18	0.778891	1.71581	0.263231	2.95897	0.00308671	0.0281862
ENSGALG00000012113	321.599	0.776369	1.71281	0.275483	2.8182	0.00482931	0.0389412
ENSGALG00000011169	1755.72	0.77628	1.71271	0.159583	4.86442	1.14792e-06	4.64452e-05
ENSGALG00000006407	508.944	0.77616	1.71257	0.260586	2.97851	0.00289653	0.0269181
ENSGALG00000052991	455.441	0.770763	1.70617	0.266815	2.88875	0.0038678	0.0332167
ENSGALG00000043035	672.163	0.769834	1.70507	0.247306	3.11288	0.00185268	0.0195728
ENSGALG00000020479	349.632	0.765531	1.7	0.276304	2.77061	0.0055952	0.0431642
ENSGALG00000017357	2673.12	0.764189	1.69842	0.194239	3.93427	8.3451e-05	0.00171559
ENSGALG00000028174	304.216	0.762158	1.69603	0.228211	3.33971	0.000838655	0.0106498
ENSGALG00000003295	174.57	0.761776	1.69558	0.273429	2.78601	0.00533606	0.0415868
ENSGALG00000011289	138.952	0.76166	1.69544	0.243772	3.12448	0.0017812	0.0190024
ENSGALG00000012345	248.954	0.760236	1.69377	0.20484	3.71137	0.000206144	0.003571
ENSGALG00000008798	240.881	0.759929	1.69341	0.273229	2.78129	0.00541427	0.0420027
ENSGALG00000014514	107.078	0.758096	1.69126	0.280468	2.70297	0.00687231	0.0498562
ENSGALG00000009680	1417.18	0.757426	1.69047	0.244782	3.09429	0.00197283	0.02032
ENSGALG00000021117	885.299	0.755991	1.68879	0.240716	3.1406	0.00168603	0.0182809
ENSGALG00000002487	484.033	0.755671	1.68842	0.269466	2.80433	0.00504219	0.0400375
ENSGALG00000004465	396.15	0.754943	1.68757	0.274922	2.74603	0.00603211	0.045384
ENSGALG00000040182	10554.3	0.749511	1.68122	0.202103	3.70857	0.000208437	0.00359926
ENSGALG00000037699	244.708	0.748789	1.68038	0.242475	3.08811	0.00201435	0.0206359
ENSGALG00000009494	501.904	0.74527	1.67629	0.265894	2.80289	0.00506477	0.0401095
ENSGALG00000048343	9109.75	0.745116	1.67611	0.269454	2.76528	0.00568742	0.0436543
ENSGALG00000013583	497.835	0.743299	1.674	0.260899	2.84899	0.00438579	0.0363907
ENSGALG00000016686	482.479	0.742833	1.67346	0.264112	2.81257	0.00491475	0.0394346
ENSGALG00000014963	228.655	0.737331	1.66709	0.238312	3.09397	0.00197497	0.0203283
ENSGALG00000007439	774.128	0.733258	1.66239	0.241666	3.03418	0.00241194	0.0236934
ENSGALG00000035994	2948.78	0.732263	1.66124	0.197254	3.71228	0.000205403	0.00356711
ENSGALG00000007247	591.751	0.731031	1.65982	0.228437	3.20014	0.00137361	0.0156296
ENSGALG00000009704	738.218	0.729595	1.65817	0.179548	4.06351	4.83408e-05	0.00109436
ENSGALG00000009450	245.664	0.728441	1.65685	0.264718	2.75176	0.00592757	0.0448414
ENSGALG00000015884	132.645	0.72831	1.6567	0.237493	3.06665	0.00216469	0.0217527
ENSGALG00000034735	29153.6	0.726946	1.65513	0.261652	2.77829	0.00546455	0.0423496
ENSGALG00000039216	2787.4	0.726417	1.65453	0.251473	2.88864	0.00386906	0.0332167
ENSGALG00000003219	459.559	0.718632	1.64562	0.235964	3.04552	0.00232279	0.0231061
ENSGALG00000006520	4044.78	0.71479	1.64124	0.237045	3.01542	0.0025662	0.0247242
ENSGALG00000004321	470.26	0.712888	1.63908	0.22205	3.21048	0.00132516	0.0152033
ENSGALG00000002866	383.415	0.71154	1.63755	0.251568	2.82842	0.00467786	0.0379583
ENSGALG00000008722	4335.96	0.707223	1.63266	0.189269	3.73661	0.000186521	0.003288
ENSGALG00000011305	1700.97	0.706415	1.63174	0.255026	2.76997	0.00560615	0.0432267
ENSGALG00000004169	414.15	0.705755	1.631	0.210014	3.36052	0.00077796	0.00999587
ENSGALG00000016949	1172.17	0.705586	1.63081	0.235772	2.99267	0.00276553	0.0261317
ENSGALG00000016849	389.618	0.704842	1.62997	0.256601	2.74684	0.00601718	0.0453112
ENSGALG00000010973	1993.85	0.704477	1.62955	0.195575	3.60208	0.000315677	0.00505515
ENSGALG00000034850	517.319	0.702936	1.62781	0.252389	2.78513	0.00535067	0.0416367
ENSGALG00000040891	593.929	0.702545	1.62737	0.202616	3.46737	0.000525575	0.00744687
ENSGALG00000015320	1647.43	0.70037	1.62492	0.229334	3.05393	0.00225865	0.0225613
ENSGALG00000009476	1570.07	0.699256	1.62367	0.188049	3.71848	0.000200423	0.0034926
ENSGALG00000010932	577.995	0.699212	1.62362	0.197087	3.54773	0.000388563	0.0059204
ENSGALG00000002369	2354.43	0.698799	1.62315	0.242167	2.88561	0.00390658	0.0334445
ENSGALG00000009135	472.536	0.697447	1.62163	0.224539	3.10613	0.00189556	0.0198329
ENSGALG00000040993	3309.76	0.696951	1.62108	0.257405	2.7076	0.00677707	0.0494008
[truncated: 898 more rows]

## Sheet: CH&NDV treated F2L DEG
F2L CH treated	baseMean	log2FoldChange	Fold change (F2L)	lfcSE	stat	pvalue	padj
[truncated: 1,025 more rows]
