# Supplementary material for: Liver Transcriptome Responses to Heat Stress and Newcastle Disease Virus Infection in Genetically Distinct Chicken Inbred Lines
Source: Genes (Basel). 2020 Sep 11;11(9):1067. doi: 10.3390/genes11091067 (PMC7563548; doi:10.3390/genes11091067)
Supplement: Supplementary file 1 [file genes-11-01067-s001.zip › Supplementray files/Supplementary file 2 DEGs identified in within line comparisons.xlsx]

## Sheet: Fayoumi T2C AH DEG
Fayoumi T2C AH	baseMean	log2FoldChange	Fold change (T2C)	lfcSE	stat	pvalue	padj
ENSGALG00000027453	12.3191	6.18304	72.6576	1.55574	3.97435	7.05708e-05	0.00563074
ENSGALG00000049012	11.7293	3.63116	12.3905	1.01239	3.58671	0.000334875	0.0162625
ENSGALG00000038540	394.792	3.46036	11.007	0.994473	3.47959	0.000502187	0.0209456
ENSGALG00000052847	18.1955	3.06261	8.35483	0.646794	4.73506	2.18986e-06	0.000453956
ENSGALG00000054088	22.452	3.03279	8.1839	0.763333	3.97309	7.09468e-05	0.00563074
ENSGALG00000007831	30.2894	2.55885	5.89236	0.728097	3.51443	0.0004407	0.0193088
ENSGALG00000037545	37.3346	2.41794	5.34409	0.614783	3.93301	8.38903e-05	0.00615066
ENSGALG00000052890	10.7554	2.26559	4.80851	0.701333	3.2304	0.00123616	0.0383236
ENSGALG00000000918	14.1974	2.18483	4.54673	0.644369	3.39065	0.000697263	0.0261738
ENSGALG00000030853	17.9327	2.13617	4.39594	0.611895	3.49108	0.000481074	0.0204326
ENSGALG00000051367	113.173	2.04461	4.12561	0.521632	3.91963	8.86836e-05	0.00634911
ENSGALG00000046905	30.9371	2.02034	4.05679	0.489655	4.12604	3.69056e-05	0.00355959
ENSGALG00000053862	77.3804	1.95288	3.87145	0.431124	4.52974	5.90576e-06	0.000988255
ENSGALG00000051380	148.812	1.92517	3.79782	0.553702	3.47691	0.000507222	0.0210745
ENSGALG00000053936	16.3894	1.91781	3.77849	0.498815	3.84473	0.000120685	0.00798187
ENSGALG00000016412	15.7704	1.89029	3.70709	0.600921	3.14565	0.00165716	0.0461043
ENSGALG00000052290	24.4126	1.84806	3.60015	0.51914	3.55984	0.000371077	0.0171317
ENSGALG00000042851	185.3	1.84803	3.60009	0.588877	3.13823	0.00169971	0.0468398
ENSGALG00000008604	500.754	1.7957	3.47185	0.449729	3.99286	6.52811e-05	0.00533347
ENSGALG00000053451	164.367	1.79353	3.46662	0.52398	3.42289	0.000619585	0.0242406
ENSGALG00000002028	61.9581	1.78497	3.44612	0.386954	4.61288	3.97124e-06	0.000707135
ENSGALG00000048084	23.6928	1.76464	3.39789	0.54284	3.25075	0.001151	0.0368346
ENSGALG00000021039	3553.3	1.75871	3.38394	0.331752	5.30127	1.14999e-07	4.6977e-05
ENSGALG00000050645	69.655	1.71882	3.29167	0.404808	4.24602	2.17605e-05	0.00240159
ENSGALG00000047639	39.098	1.67553	3.19436	0.367003	4.56543	4.9848e-06	0.000851347
ENSGALG00000008912	1402.58	1.65711	3.15385	0.405775	4.08382	4.4302e-05	0.00403651
ENSGALG00000025864	270.522	1.65458	3.14832	0.464101	3.56513	0.000363677	0.0170516
ENSGALG00000023818	1301.9	1.5853	3.00071	0.39257	4.03827	5.38467e-05	0.0045882
ENSGALG00000038683	57.7425	1.58168	2.99318	0.462389	3.42067	0.000624661	0.0243023
ENSGALG00000005934	83.1861	1.56296	2.95459	0.371558	4.2065	2.59361e-05	0.00268826
ENSGALG00000015263	509.195	1.54911	2.92636	0.386521	4.00782	6.12824e-05	0.00506638
ENSGALG00000054277	47.0485	1.54791	2.92394	0.452112	3.42374	0.000617657	0.0242406
ENSGALG00000000667	32.1496	1.53825	2.90442	0.490543	3.13581	0.0017138	0.0471347
ENSGALG00000010225	1773.44	1.53486	2.8976	0.353525	4.34158	1.41459e-05	0.00189661
ENSGALG00000039238	4794.59	1.52596	2.87977	0.234744	6.5005	8.00519e-11	7.41227e-08
ENSGALG00000049408	25.313	1.5045	2.83726	0.445058	3.38046	0.000723642	0.0269455
ENSGALG00000052243	536.191	1.43261	2.69935	0.426199	3.36137	0.000775576	0.0284221
ENSGALG00000055112	65.0017	1.42761	2.69001	0.393035	3.63228	0.00028093	0.0140861
ENSGALG00000010507	173.144	1.40974	2.65689	0.424608	3.32009	0.000899881	0.0308781
ENSGALG00000012588	157.112	1.40084	2.64055	0.416947	3.35975	0.000780143	0.0284693
ENSGALG00000035554	126.991	1.38983	2.62048	0.317106	4.38286	1.17131e-05	0.00166286
ENSGALG00000050196	80.0155	1.38235	2.60692	0.357048	3.8716	0.000108123	0.00736134
ENSGALG00000029944	338.91	1.35082	2.55057	0.414336	3.2602	0.00111334	0.0360446
ENSGALG00000006982	955.915	1.31958	2.49593	0.348645	3.78488	0.000153785	0.00922574
ENSGALG00000054455	63.7231	1.24337	2.36751	0.322231	3.85862	0.00011403	0.00768814
ENSGALG00000003025	31.2939	1.24249	2.36607	0.362912	3.42368	0.000617792	0.0242406
ENSGALG00000055105	36.364	1.24108	2.36375	0.320751	3.86928	0.000109158	0.00739559
ENSGALG00000039687	1498.32	1.23973	2.36154	0.374467	3.31064	0.000930817	0.0316866
ENSGALG00000033769	77.8327	1.2321	2.34909	0.281984	4.36941	1.24582e-05	0.00173031
ENSGALG00000019290	1161.24	1.22486	2.33732	0.24979	4.90354	9.41249e-07	0.000233447
ENSGALG00000031186	140.543	1.19333	2.2868	0.350649	3.40321	0.000665993	0.0253424
ENSGALG00000053608	50.9009	1.17445	2.25707	0.361368	3.25002	0.00115395	0.0368442
ENSGALG00000049992	197.97	1.16083	2.23585	0.369239	3.14383	0.0016675	0.0461043
ENSGALG00000050576	85.0087	1.1579	2.23132	0.364276	3.17863	0.00147971	0.0435332
ENSGALG00000006018	2042.33	1.15288	2.22357	0.300036	3.84246	0.000121807	0.00801793
ENSGALG00000040857	243.11	1.14126	2.20573	0.277763	4.10876	3.97797e-05	0.00373311
ENSGALG00000015531	82.7236	1.12707	2.18415	0.2759	4.08509	4.40606e-05	0.00403651
ENSGALG00000002579	236.477	1.11627	2.16785	0.264915	4.21367	2.5125e-05	0.00262377
ENSGALG00000047074	76.0208	1.1005	2.1443	0.336373	3.27168	0.0010691	0.0349383
ENSGALG00000049574	147.694	1.09661	2.13852	0.269698	4.06606	4.78141e-05	0.00425699
ENSGALG00000005517	65.7249	1.09034	2.12924	0.345361	3.15711	0.00159344	0.0452705
ENSGALG00000008727	72.5533	1.0753	2.10716	0.314095	3.42349	0.000618227	0.0242406
ENSGALG00000008436	1873.54	1.06894	2.0979	0.204299	5.23225	1.67457e-07	6.46059e-05
ENSGALG00000001084	154.945	1.06865	2.09747	0.323233	3.30613	0.000945939	0.0320856
ENSGALG00000042810	144.952	1.05811	2.0822	0.260571	4.06071	4.89228e-05	0.00432796
ENSGALG00000011847	137.201	1.05689	2.08044	0.217618	4.85662	1.19407e-06	0.000285938
ENSGALG00000015286	5422.42	1.05353	2.0756	0.28549	3.69024	0.000224044	0.0122578
ENSGALG00000047831	195.745	1.04845	2.0683	0.3296	3.18097	0.00146782	0.0432994
ENSGALG00000025788	490.1	1.04811	2.06783	0.251204	4.17236	3.01455e-05	0.00299065
ENSGALG00000048865	109.715	1.04435	2.06244	0.281735	3.70687	0.000209838	0.0117425
ENSGALG00000002769	1253.93	1.03036	2.04254	0.300313	3.43097	0.000601431	0.0240084
ENSGALG00000054453	176.47	1.0189	2.02638	0.279171	3.64974	0.000262505	0.0134536
ENSGALG00000012816	1046.38	1.00475	2.0066	0.318379	3.15584	0.00160039	0.0452705
ENSGALG00000004611	566.618	0.969004	1.95749	0.24603	3.93856	8.19713e-05	0.00608823
ENSGALG00000008501	98.2148	0.965861	1.95323	0.285609	3.38176	0.000720219	0.0268901
ENSGALG00000006157	1594.1	0.959857	1.94512	0.255954	3.75012	0.00017675	0.0101862
ENSGALG00000007677	1129.28	0.959837	1.94509	0.226056	4.24601	2.17609e-05	0.00240159
ENSGALG00000000906	739.151	0.958289	1.943	0.299763	3.19682	0.0013895	0.0418629
ENSGALG00000049751	119.733	0.951719	1.93418	0.2629	3.62007	0.000294522	0.0147144
ENSGALG00000009809	276.323	0.949643	1.9314	0.219482	4.32675	1.51326e-05	0.00196427
ENSGALG00000042159	222.211	0.940988	1.91984	0.282085	3.33584	0.000850432	0.0299029
ENSGALG00000023468	87.6478	0.940818	1.91962	0.248812	3.78124	0.000156047	0.00922574
ENSGALG00000049007	423.563	0.940745	1.91952	0.21877	4.30015	1.7068e-05	0.00211658
ENSGALG00000011170	272.462	0.937385	1.91505	0.247088	3.79372	0.000148406	0.00920185
ENSGALG00000036920	790.249	0.933774	1.91027	0.149124	6.26171	3.8077e-10	2.78343e-07
ENSGALG00000054582	442.982	0.924667	1.89825	0.29142	3.17297	0.00150886	0.0441191
ENSGALG00000049256	107.108	0.924334	1.89781	0.281233	3.28671	0.00101363	0.0336803
ENSGALG00000004907	163.844	0.900405	1.86659	0.255177	3.52856	0.000417833	0.0185408
ENSGALG00000036021	102.959	0.895219	1.85989	0.241264	3.71054	0.000206817	0.0116768
ENSGALG00000017365	300.369	0.890834	1.85425	0.280871	3.17168	0.00151559	0.0441749
ENSGALG00000049096	116.632	0.889874	1.85301	0.269188	3.30577	0.000947159	0.0320856
ENSGALG00000016266	1056.17	0.889849	1.85298	0.25098	3.5455	0.000391868	0.0177865
ENSGALG00000010956	214.483	0.883271	1.84455	0.277521	3.18271	0.00145902	0.0432994
ENSGALG00000009024	674.897	0.877928	1.83773	0.282347	3.10939	0.00187474	0.0494084
ENSGALG00000028762	1198.47	0.876193	1.83553	0.203683	4.30176	1.69449e-05	0.00211658
ENSGALG00000039536	12993.1	0.873085	1.83157	0.261887	3.33382	0.000856608	0.0299948
ENSGALG00000007564	248.564	0.86674	1.82354	0.168805	5.13457	2.82794e-07	9.13426e-05
ENSGALG00000011342	398.37	0.865763	1.8223	0.236469	3.66122	0.000251021	0.0132804
ENSGALG00000013034	271.726	0.852949	1.80619	0.179788	4.74419	2.09342e-06	0.000440539
ENSGALG00000001463	393.466	0.842602	1.79328	0.241824	3.48436	0.000493321	0.0206377
ENSGALG00000035580	263.543	0.835114	1.784	0.249488	3.34731	0.000816004	0.0292829
ENSGALG00000039590	353.284	0.833511	1.78202	0.227719	3.66027	0.000251952	0.0132804
ENSGALG00000017405	71.822	0.828956	1.7764	0.247098	3.35477	0.000794319	0.028805
ENSGALG00000014935	1290.02	0.82737	1.77445	0.243615	3.39622	0.000683228	0.0258565
ENSGALG00000047000	220.476	0.826719	1.77365	0.238716	3.46319	0.000533806	0.0220001
ENSGALG00000038330	463.082	0.826472	1.77334	0.260603	3.17139	0.00151713	0.0441749
ENSGALG00000004598	1642.31	0.814109	1.75821	0.183571	4.43485	9.21349e-06	0.00139094
ENSGALG00000038913	136.897	0.80218	1.74373	0.201104	3.98888	6.63853e-05	0.00536061
ENSGALG00000031035	2816.12	0.794371	1.73432	0.181074	4.38699	1.14929e-05	0.00166286
ENSGALG00000052251	382.622	0.786541	1.72493	0.249234	3.15584	0.00160037	0.0452705
ENSGALG00000014217	373.229	0.781226	1.71859	0.166258	4.69889	2.61582e-06	0.000526539
ENSGALG00000029823	68.5701	0.778665	1.71554	0.250223	3.11189	0.00185896	0.0492755
ENSGALG00000054176	477.377	0.777485	1.71414	0.197802	3.93062	8.47279e-05	0.00616118
ENSGALG00000041514	316.764	0.774115	1.71014	0.148416	5.21583	1.82995e-07	6.86923e-05
ENSGALG00000038336	2547.22	0.768756	1.7038	0.231295	3.3237	0.000888312	0.0308444
ENSGALG00000037526	100.096	0.763457	1.69755	0.223531	3.41545	0.000636769	0.0245669
ENSGALG00000054366	842.707	0.761879	1.6957	0.193373	3.93995	8.14978e-05	0.00608561
ENSGALG00000045366	1588.89	0.761542	1.6953	0.184809	4.1207	3.7773e-05	0.00361813
ENSGALG00000009318	326.601	0.759932	1.69341	0.16829	4.51561	6.31353e-06	0.00104391
ENSGALG00000052361	156.657	0.75895	1.69226	0.228558	3.32061	0.000898216	0.0308781
ENSGALG00000043363	187.178	0.75736	1.69039	0.164486	4.60439	4.1368e-06	0.000727291
ENSGALG00000011400	754.243	0.756194	1.68903	0.165567	4.5673	4.94053e-06	0.000851347
ENSGALG00000003753	557.611	0.754913	1.68753	0.238608	3.16383	0.0015571	0.0448684
ENSGALG00000030849	381.794	0.748444	1.67998	0.15478	4.83554	1.32787e-06	0.000312589
ENSGALG00000038043	193.832	0.746554	1.67778	0.231391	3.22638	0.00125367	0.0386939
ENSGALG00000016128	202.767	0.744587	1.67549	0.222447	3.34725	0.000816182	0.0292829
ENSGALG00000037360	5544.47	0.742934	1.67358	0.145488	5.1065	3.28178e-07	9.90885e-05
ENSGALG00000014490	440.352	0.741473	1.67188	0.216675	3.42205	0.000621519	0.024248
ENSGALG00000013764	317.944	0.738365	1.66828	0.223946	3.29707	0.000976995	0.0326189
ENSGALG00000053516	91.0621	0.736578	1.66622	0.227915	3.23181	0.00123008	0.0383236
ENSGALG00000006912	576.764	0.735985	1.66553	0.189816	3.87737	0.000105594	0.00731404
ENSGALG00000012638	3174.59	0.735018	1.66442	0.195431	3.761	0.000169233	0.00983464
ENSGALG00000041663	1388.57	0.728735	1.65719	0.230316	3.16407	0.0015558	0.0448684
ENSGALG00000038527	425.337	0.709881	1.63567	0.214966	3.3023	0.000958959	0.0323276
ENSGALG00000040308	2349.35	0.709329	1.63504	0.19228	3.68905	0.000225093	0.0122578
ENSGALG00000054542	882.794	0.703192	1.6281	0.172656	4.07279	4.6454e-05	0.00418961
ENSGALG00000004518	76995.4	0.702444	1.62726	0.173526	4.04806	5.16442e-05	0.00445519
ENSGALG00000004491	5581.24	0.698065	1.62233	0.200322	3.48471	0.000492669	0.0206377
ENSGALG00000012973	631.052	0.694045	1.61781	0.147802	4.69578	2.65587e-06	0.000526963
ENSGALG00000043694	411.898	0.688876	1.61203	0.205686	3.34916	0.000810567	0.0292829
ENSGALG00000035476	241.994	0.683303	1.60581	0.183564	3.72243	0.000197314	0.0111857
ENSGALG00000004288	880.814	0.682835	1.60529	0.180706	3.77872	0.000157639	0.00927733
ENSGALG00000026189	332.297	0.679453	1.60153	0.213132	3.18795	0.00143284	0.0427973
ENSGALG00000033660	799.528	0.675566	1.59722	0.213257	3.16784	0.00153574	0.04453
ENSGALG00000000839	183.444	0.673635	1.59509	0.214298	3.14345	0.0016697	0.0461043
ENSGALG00000017024	265.836	0.672015	1.5933	0.188876	3.55796	0.000373743	0.0171317
ENSGALG00000026293	195.447	0.668669	1.58961	0.181122	3.69182	0.000222654	0.0122578
ENSGALG00000016509	366.97	0.657755	1.57763	0.141903	4.63523	3.56542e-06	0.000651581
ENSGALG00000052725	191.192	0.657615	1.57747	0.20064	3.27759	0.00104696	0.0345398
ENSGALG00000005064	1088.43	0.651395	1.57069	0.208554	3.12338	0.00178786	0.0484862
ENSGALG00000005408	6747.18	0.648849	1.56792	0.164141	3.95301	7.71754e-05	0.00592204
ENSGALG00000010055	470.151	0.647995	1.56699	0.17716	3.65768	0.000254508	0.0132889
ENSGALG00000003614	317.312	0.63993	1.55825	0.202193	3.16495	0.0015511	0.0448684
ENSGALG00000004503	970.721	0.636266	1.5543	0.17454	3.64539	0.000266986	0.0135335
ENSGALG00000047947	1142.95	0.631519	1.5492	0.185205	3.40984	0.000650013	0.0249179
ENSGALG00000035254	2141.31	0.63133	1.54899	0.199735	3.16084	0.00157316	0.0452372
ENSGALG00000029012	232.925	0.61085	1.52716	0.174487	3.50084	0.000463799	0.0199644
ENSGALG00000007149	861.649	0.601569	1.51737	0.156413	3.84604	0.000120041	0.00798187
ENSGALG00000031105	1409.64	0.596946	1.51251	0.142063	4.20197	2.64599e-05	0.00270222
ENSGALG00000014335	594.977	0.594591	1.51004	0.178086	3.33879	0.000841449	0.029693
ENSGALG00000032004	169.351	0.588441	1.50362	0.184876	3.1829	0.00145807	0.0432994
ENSGALG00000041969	5629.97	0.582403	1.49734	0.118165	4.92874	8.27623e-07	0.000213696
ENSGALG00000007697	2681.38	0.582152	1.49708	0.133145	4.37231	1.22937e-05	0.00172472
ENSGALG00000051187	845.18	0.580616	1.49549	0.174607	3.32528	0.00088329	0.0307469
ENSGALG00000030076	1224.35	0.578123	1.49291	0.133443	4.33235	1.47528e-05	0.00193304
ENSGALG00000026558	1026.07	0.576689	1.49142	0.157795	3.65468	0.000257503	0.0133695
ENSGALG00000001774	415.153	0.576571	1.4913	0.172603	3.34044	0.000836469	0.029637
ENSGALG00000016618	264.515	0.574442	1.4891	0.1572	3.65421	0.000257976	0.0133695
ENSGALG00000041861	281.989	0.573717	1.48835	0.144284	3.97631	6.99938e-05	0.00561933
ENSGALG00000032916	1037.39	0.572099	1.48669	0.179511	3.18699	0.0014376	0.0428472
ENSGALG00000052712	1551.05	0.5659	1.48031	0.181451	3.11875	0.00181623	0.0487668
ENSGALG00000031841	1069.48	0.562902	1.47724	0.15786	3.56583	0.000362711	0.0170516
ENSGALG00000047480	16451.4	0.560581	1.47486	0.163754	3.42332	0.000618615	0.0242406
ENSGALG00000009510	194.706	0.556712	1.47091	0.179231	3.10611	0.00189563	0.0496763
ENSGALG00000024077	1337.09	0.556218	1.47041	0.168604	3.29896	0.000970451	0.032557
ENSGALG00000014978	7770.07	0.555375	1.46955	0.168122	3.30341	0.000955161	0.0322779
ENSGALG00000053225	2165.82	0.553261	1.4674	0.146545	3.77538	0.000159765	0.00936279
ENSGALG00000009082	2308	0.547382	1.46143	0.144164	3.79693	0.000146497	0.0091242
ENSGALG00000039773	982.08	0.545674	1.4597	0.173283	3.14904	0.00163809	0.0460556
ENSGALG00000001988	1367.15	0.543576	1.45758	0.169412	3.2086	0.00133383	0.0407156
ENSGALG00000037642	1164.23	0.542798	1.4568	0.167465	3.24127	0.00119	0.037309
ENSGALG00000017092	694.965	0.542731	1.45673	0.174012	3.11893	0.00181506	0.0487668
ENSGALG00000013094	2264.08	0.536186	1.45013	0.16526	3.24451	0.00117655	0.0371388
ENSGALG00000016231	29168.8	0.535481	1.44943	0.139795	3.83048	0.000127893	0.00822365
ENSGALG00000002906	3448.87	0.53517	1.44911	0.110843	4.82819	1.37776e-06	0.000318929
ENSGALG00000015438	313.498	0.533256	1.44719	0.143798	3.70837	0.000208597	0.0117296
ENSGALG00000007302	565.022	0.529961	1.44389	0.136321	3.8876	0.00010124	0.00706593
ENSGALG00000027872	4269.39	0.527284	1.44121	0.169065	3.11882	0.00181578	0.0487668
ENSGALG00000010290	5760.79	0.504419	1.41855	0.149408	3.37611	0.000735182	0.0272292
ENSGALG00000002971	1834.16	0.503242	1.41739	0.115903	4.34191	1.41251e-05	0.00189661
ENSGALG00000004943	427.084	0.502452	1.41662	0.150386	3.34108	0.000834535	0.029637
ENSGALG00000010764	935.757	0.499613	1.41383	0.152615	3.27369	0.00106154	0.0347728
ENSGALG00000040017	1885.13	0.498454	1.4127	0.144415	3.45155	0.000557375	0.0227688
ENSGALG00000016563	2516.42	0.494432	1.40877	0.126394	3.91182	9.16026e-05	0.00645822
ENSGALG00000040474	909.879	0.489633	1.40409	0.129464	3.782	0.000155573	0.00922574
ENSGALG00000010053	3786.49	0.489007	1.40348	0.144195	3.39129	0.000695638	0.0261738
ENSGALG00000005840	531.964	0.488412	1.4029	0.146104	3.3429	0.000829083	0.0296019
ENSGALG00000040925	1039.48	0.482343	1.39701	0.116785	4.13018	3.62475e-05	0.00354384
ENSGALG00000004850	844.588	0.477694	1.39252	0.126286	3.78263	0.000155178	0.00922574
ENSGALG00000005714	809.945	0.472243	1.38726	0.143058	3.30105	0.000963241	0.0323934
ENSGALG00000016776	1814.38	0.464335	1.37968	0.105952	4.38249	1.1733e-05	0.00166286
ENSGALG00000011340	2008.1	0.46235	1.37778	0.116785	3.95898	7.52695e-05	0.00587313
ENSGALG00000002356	348.478	0.457298	1.37297	0.129045	3.54371	0.00039454	0.0178494
ENSGALG00000044581	316.556	0.456308	1.37203	0.145823	3.1292	0.00175285	0.0480654
ENSGALG00000013683	1543.76	0.451501	1.36746	0.119361	3.78266	0.00015516	0.00922574
ENSGALG00000008181	812.423	0.450111	1.36615	0.131886	3.41287	0.000642822	0.0247317
ENSGALG00000003416	1512.65	0.447046	1.36325	0.128232	3.48623	0.000489873	0.0206177
ENSGALG00000022882	1078.92	0.446813	1.36303	0.143302	3.11798	0.00182096	0.0487668
ENSGALG00000002424	444.244	0.440902	1.35745	0.127079	3.46951	0.000521417	0.0215535
ENSGALG00000004801	1417.2	0.440058	1.35666	0.136221	3.23046	0.0012359	0.0383236
ENSGALG00000014514	467.758	0.439126	1.35578	0.125197	3.50749	0.000452355	0.0196336
ENSGALG00000005107	2931.02	0.431926	1.34903	0.137319	3.14542	0.00165849	0.0461043
ENSGALG00000013863	606.615	0.430637	1.34783	0.116198	3.70605	0.000210518	0.0117425
ENSGALG00000036894	2343.08	0.426611	1.34407	0.131602	3.24169	0.00118825	0.037309
ENSGALG00000007958	669.216	0.415815	1.33405	0.113391	3.6671	0.000245318	0.0132063
ENSGALG00000004587	2257.79	0.409824	1.32852	0.12847	3.19004	0.00142255	0.0426237
ENSGALG00000040573	41404.2	0.409437	1.32817	0.126539	3.23565	0.00121366	0.0379651
ENSGALG00000009593	1574.52	0.407278	1.32618	0.128999	3.15721	0.00159288	0.0452705
ENSGALG00000004542	1009.74	0.407175	1.32609	0.113823	3.57727	0.000347201	0.0165714
ENSGALG00000012992	3588.76	0.404146	1.32331	0.106884	3.78116	0.000156098	0.00922574
ENSGALG00000041884	1367.08	0.403753	1.32294	0.1174	3.43912	0.000583601	0.0235629
ENSGALG00000003757	1088.46	0.403674	1.32287	0.0951564	4.24221	2.21329e-05	0.00240159
ENSGALG00000040291	1329.89	0.402028	1.32136	0.1206	3.33358	0.000857366	0.0299948
ENSGALG00000036993	760.249	0.376396	1.2981	0.120659	3.11951	0.00181151	0.0487668
ENSGALG00000012087	1165.61	0.370937	1.29319	0.118003	3.14345	0.00166966	0.0461043
ENSGALG00000031416	931.144	0.345281	1.2704	0.0999307	3.45521	0.000549863	0.0225948
ENSGALG00000045555	3249.93	0.342164	1.26766	0.0903295	3.78795	0.000151896	0.00921261
ENSGALG00000032563	1868.83	0.335827	1.2621	0.10631	3.15895	0.00158336	0.0452496
ENSGALG00000010084	3083.36	0.324151	1.25193	0.0989744	3.2751	0.00105624	0.0346812
ENSGALG00000037656	5024.53	-0.28697	0.819622	0.0912596	-3.14454	0.00166346	0.0461043
ENSGALG00000000613	6941.73	-0.305806	0.80899	0.0971314	-3.14838	0.00164181	0.0460668
ENSGALG00000012587	1988.91	-0.315322	0.803671	0.0907053	-3.47634	0.000508314	0.0210745
ENSGALG00000016586	2292.67	-0.319748	0.80121	0.0998631	-3.20187	0.0013654	0.0412261
ENSGALG00000011625	1967.51	-0.321305	0.800346	0.0990124	-3.2451	0.00117411	0.0371388
ENSGALG00000003053	17515.5	-0.327177	0.797095	0.0931809	-3.5112	0.000446082	0.0194831
ENSGALG00000015450	9195.07	-0.32956	0.795779	0.103607	-3.18087	0.00146836	0.0432994
ENSGALG00000054882	2819	-0.329992	0.795541	0.096925	-3.40461	0.000662596	0.0252824
ENSGALG00000003597	6316.85	-0.332518	0.794149	0.0930355	-3.5741	0.000351434	0.016716
ENSGALG00000001103	7390.08	-0.334749	0.792922	0.0940723	-3.55842	0.000373087	0.0171317
ENSGALG00000004325	3322	-0.344718	0.787462	0.109199	-3.15679	0.00159514	0.0452705
ENSGALG00000008614	2726.47	-0.344968	0.787325	0.10372	-3.32595	0.000881183	0.0307469
ENSGALG00000002964	2687.69	-0.347482	0.785955	0.100833	-3.44611	0.000568709	0.0231636
ENSGALG00000000907	7845.4	-0.351105	0.783983	0.106615	-3.2932	0.00099055	0.0329922
ENSGALG00000037781	3093.81	-0.351428	0.783808	0.108174	-3.24874	0.00115918	0.0369263
ENSGALG00000006211	3102.05	-0.353591	0.782634	0.113412	-3.11776	0.0018223	0.0487668
ENSGALG00000004165	3951.51	-0.354821	0.781967	0.11249	-3.15424	0.00160915	0.0454258
ENSGALG00000002189	5425.41	-0.356647	0.780978	0.112883	-3.15945	0.00158066	0.0452496
ENSGALG00000012222	3263.12	-0.357386	0.780578	0.111503	-3.20517	0.00134984	0.0409345
ENSGALG00000044813	2716.94	-0.357639	0.780441	0.0998771	-3.58079	0.000342558	0.0165186
ENSGALG00000002598	2537.79	-0.363824	0.777102	0.111787	-3.25461	0.00113549	0.0365055
ENSGALG00000015185	2521.12	-0.365263	0.776327	0.104652	-3.49027	0.000482532	0.0204326
ENSGALG00000005001	20707.7	-0.365301	0.776307	0.09532	-3.83236	0.000126918	0.00822365
ENSGALG00000014957	7209.09	-0.371516	0.77297	0.11896	-3.12302	0.00179006	0.0484862
ENSGALG00000005367	1452.66	-0.372198	0.772605	0.114712	-3.24463	0.00117605	0.0371388
ENSGALG00000041432	4029.07	-0.378212	0.769391	0.0890737	-4.24606	2.17566e-05	0.00240159
ENSGALG00000001597	3028.48	-0.382509	0.767102	0.119918	-3.18975	0.00142396	0.0426237
ENSGALG00000053063	1903.25	-0.383783	0.766425	0.107558	-3.56816	0.000359497	0.0169832
ENSGALG00000008169	10783.5	-0.385658	0.76543	0.117903	-3.27099	0.00107171	0.0349414
ENSGALG00000007378	1892.34	-0.386075	0.765208	0.111822	-3.45258	0.000555243	0.0227486
ENSGALG00000006503	7186.37	-0.386637	0.764911	0.10847	-3.56444	0.000364629	0.0170516
ENSGALG00000002014	3399.03	-0.391179	0.762506	0.112016	-3.49219	0.000479084	0.020411
ENSGALG00000009325	2288.76	-0.392749	0.761677	0.12621	-3.11187	0.00185905	0.0492755
ENSGALG00000031425	1504.72	-0.39417	0.760927	0.126472	-3.11665	0.00182917	0.0488565
ENSGALG00000032278	1905.33	-0.396148	0.759885	0.121743	-3.25396	0.00113809	0.0365055
ENSGALG00000007203	6135.31	-0.397817	0.759006	0.128049	-3.10675	0.00189155	0.0496763
ENSGALG00000001572	1877.5	-0.4	0.757858	0.10816	-3.69822	0.000217116	0.0120601
ENSGALG00000031263	2275.26	-0.401327	0.757162	0.111847	-3.58819	0.000332987	0.0162625
ENSGALG00000011885	31144.7	-0.402603	0.756492	0.115127	-3.49703	0.000470471	0.0201057
ENSGALG00000021683	3688.13	-0.403745	0.755893	0.121945	-3.31088	0.000930046	0.0316866
ENSGALG00000014526	28113.5	-0.404442	0.755528	0.121067	-3.34064	0.000835865	0.029637
ENSGALG00000004554	3330.27	-0.406889	0.754248	0.12158	-3.34669	0.00081783	0.0292829
ENSGALG00000027126	3538.57	-0.409495	0.752887	0.103507	-3.95621	7.61483e-05	0.00589493
ENSGALG00000009438	7620.89	-0.411588	0.751796	0.12821	-3.21026	0.00132616	0.0405706
ENSGALG00000002089	3871.89	-0.416226	0.749383	0.0986945	-4.21731	2.47232e-05	0.00260137
ENSGALG00000008520	13414.3	-0.416441	0.749271	0.109904	-3.78912	0.000151184	0.00921261
ENSGALG00000002937	4903.25	-0.420758	0.747032	0.132249	-3.18155	0.0014649	0.0432994
ENSGALG00000039967	9015.93	-0.420794	0.747013	0.115345	-3.64813	0.000264153	0.0134883
ENSGALG00000009246	2659.1	-0.422371	0.746197	0.134021	-3.15154	0.00162412	0.0457554
ENSGALG00000005637	5207	-0.424568	0.745062	0.0906087	-4.68574	2.78955e-06	0.000545691
ENSGALG00000009565	2756.3	-0.425796	0.744428	0.112273	-3.7925	0.000149137	0.00920605
ENSGALG00000038097	6532.26	-0.428023	0.74328	0.121941	-3.51008	0.000447971	0.0195043
ENSGALG00000017368	1118.88	-0.428821	0.742869	0.118044	-3.63273	0.000280444	0.0140861
ENSGALG00000028009	5429.68	-0.431031	0.741731	0.100989	-4.26809	1.9715e-05	0.00231653
ENSGALG00000033950	9660.75	-0.437517	0.738404	0.121222	-3.60923	0.000307108	0.0152336
ENSGALG00000039500	4142.94	-0.439063	0.737614	0.119048	-3.6881	0.000225933	0.0122578
ENSGALG00000007162	4523.58	-0.439907	0.737182	0.124948	-3.52073	0.000430363	0.0189155
ENSGALG00000003254	1167.97	-0.440434	0.736913	0.141426	-3.11424	0.0018442	0.0490691
ENSGALG00000015299	3163.6	-0.444234	0.734974	0.126071	-3.52368	0.000425593	0.0187653
ENSGALG00000028683	8606.41	-0.445773	0.734191	0.124226	-3.58841	0.000332696	0.0162625
ENSGALG00000009975	6179.06	-0.445777	0.734189	0.129929	-3.43092	0.000601549	0.0240084
ENSGALG00000012631	1933.46	-0.449398	0.732348	0.140182	-3.20583	0.00134673	0.0409295
ENSGALG00000036854	1599.76	-0.453056	0.730494	0.139538	-3.24683	0.00116699	0.03709
ENSGALG00000006312	4659.4	-0.455702	0.729155	0.121602	-3.74748	0.00017862	0.0102093
ENSGALG00000037426	1502.72	-0.458502	0.727741	0.120097	-3.81776	0.000134668	0.00850186
ENSGALG00000035016	1564.83	-0.458977	0.727502	0.140833	-3.25901	0.00111804	0.0361126
ENSGALG00000030808	751.966	-0.459816	0.727079	0.143557	-3.20303	0.00135992	0.0411502
ENSGALG00000041181	786.317	-0.460551	0.726709	0.142974	-3.22121	0.00127649	0.0393107
ENSGALG00000004953	2270.55	-0.461074	0.726445	0.111196	-4.1465	3.37597e-05	0.00332545
ENSGALG00000035626	5792.13	-0.462066	0.725946	0.148514	-3.11127	0.00186286	0.0492825
ENSGALG00000012611	4001.15	-0.465926	0.724006	0.120341	-3.87172	0.000108069	0.00736134
ENSGALG00000008454	2727.31	-0.466509	0.723714	0.147203	-3.16914	0.00152888	0.0444239
ENSGALG00000003492	3935.31	-0.471145	0.721392	0.122849	-3.83517	0.00012548	0.0081821
ENSGALG00000006657	4668.06	-0.473081	0.720424	0.138371	-3.41892	0.000628692	0.0243908
ENSGALG00000006253	828.527	-0.475018	0.719458	0.129608	-3.66504	0.000247303	0.0132618
ENSGALG00000006098	550.71	-0.479037	0.717456	0.153737	-3.11596	0.00183348	0.0488776
ENSGALG00000003687	346.822	-0.48076	0.7166	0.144005	-3.3385	0.000842323	0.029693
ENSGALG00000000396	580.745	-0.482181	0.715895	0.141122	-3.41677	0.000633677	0.0245157
ENSGALG00000005135	1020.5	-0.482464	0.715754	0.155112	-3.11041	0.00186826	0.0493313
ENSGALG00000010275	1564.78	-0.483543	0.715219	0.132158	-3.65881	0.000253387	0.0132804
ENSGALG00000008236	5546.39	-0.483687	0.715148	0.124804	-3.87557	0.000106375	0.00731404
ENSGALG00000014899	3796.73	-0.484201	0.714893	0.143489	-3.37448	0.000739541	0.0273178
ENSGALG00000028265	15958.2	-0.484305	0.714841	0.110057	-4.40048	1.08009e-05	0.00159589
ENSGALG00000006173	6982.53	-0.488015	0.713005	0.138045	-3.5352	0.000407468	0.0182559
ENSGALG00000050224	1343.65	-0.488153	0.712937	0.152909	-3.19243	0.00141079	0.0424124
ENSGALG00000001313	11389.6	-0.489118	0.71246	0.109847	-4.45272	8.47878e-06	0.00132317
ENSGALG00000010083	3064.88	-0.489321	0.71236	0.134057	-3.65009	0.000262144	0.0134536
ENSGALG00000006207	8156.27	-0.489988	0.712031	0.120008	-4.08296	4.44658e-05	0.00403651
ENSGALG00000010178	1535.88	-0.490435	0.71181	0.136729	-3.58691	0.000334619	0.0162625
ENSGALG00000037325	12366.9	-0.491469	0.711301	0.150618	-3.26301	0.00110234	0.035772
ENSGALG00000011403	4705.62	-0.492941	0.710575	0.129478	-3.80716	0.000140574	0.00883455
ENSGALG00000028225	1540.49	-0.494429	0.709842	0.1179	-4.19362	2.7454e-05	0.00278328
ENSGALG00000002222	1931.22	-0.495078	0.709523	0.138995	-3.56185	0.000368256	0.0171317
ENSGALG00000015959	1985.86	-0.49809	0.708043	0.103824	-4.79745	1.60695e-06	0.000350576
ENSGALG00000010244	7479.88	-0.49951	0.707347	0.131785	-3.79035	0.000150436	0.00921261
ENSGALG00000035973	607.819	-0.501889	0.706181	0.158137	-3.17376	0.00150476	0.044092
ENSGALG00000010675	5172.06	-0.502297	0.705982	0.111436	-4.50747	6.56044e-06	0.00107198
ENSGALG00000006617	1573.03	-0.502524	0.705871	0.137203	-3.66263	0.000249639	0.0132804
ENSGALG00000003250	508.377	-0.50453	0.70489	0.141842	-3.55699	0.000375131	0.0171388
ENSGALG00000007326	3004.04	-0.50611	0.704118	0.128956	-3.92468	8.68437e-05	0.00624959
ENSGALG00000008419	7075.46	-0.506512	0.703922	0.155495	-3.25742	0.00112428	0.03623
ENSGALG00000007606	35395.8	-0.508108	0.703144	0.128777	-3.94565	7.95848e-05	0.00597488
ENSGALG00000029296	932.827	-0.510437	0.70201	0.153749	-3.31993	0.000900397	0.0308781
ENSGALG00000000349	4400.55	-0.512128	0.701187	0.133924	-3.82402	0.000131291	0.00840321
ENSGALG00000012640	1706.17	-0.51277	0.700876	0.129466	-3.96066	7.47433e-05	0.00586502
ENSGALG00000014841	661.146	-0.513996	0.70028	0.124494	-4.12867	3.6487e-05	0.00354384
ENSGALG00000007650	12897	-0.515817	0.699397	0.133053	-3.87678	0.000105849	0.00731404
ENSGALG00000004267	3715.32	-0.518567	0.698065	0.150715	-3.44072	0.000580166	0.0234925
ENSGALG00000043126	1596.17	-0.520402	0.697177	0.142218	-3.65918	0.000253019	0.0132804
ENSGALG00000034573	2647.86	-0.522167	0.696325	0.132685	-3.93541	8.30564e-05	0.00613601
ENSGALG00000015821	7710.56	-0.524033	0.695425	0.155168	-3.37719	0.000732299	0.0271949
ENSGALG00000038783	2403.63	-0.524883	0.695015	0.15684	-3.34662	0.000818039	0.0292829
ENSGALG00000011931	2814.65	-0.525808	0.69457	0.163484	-3.21626	0.00129874	0.0399075
ENSGALG00000009399	514.652	-0.526882	0.694053	0.126021	-4.18091	2.90344e-05	0.00292216
ENSGALG00000010839	5980.71	-0.529074	0.693	0.102453	-5.16408	2.41629e-07	8.83155e-05
ENSGALG00000002042	1328.47	-0.531678	0.69175	0.154362	-3.44435	0.000572436	0.0232473
ENSGALG00000041494	4130.01	-0.532793	0.691215	0.130986	-4.06756	4.75086e-05	0.00425699
ENSGALG00000036477	1919.32	-0.53369	0.690785	0.161101	-3.31277	0.000923765	0.0316014
ENSGALG00000011181	695.342	-0.537042	0.689182	0.109332	-4.91204	9.0132e-07	0.000227608
ENSGALG00000005357	7905.24	-0.543101	0.686294	0.136854	-3.96847	7.23352e-05	0.00570831
ENSGALG00000043329	9513.94	-0.543705	0.686007	0.152256	-3.571	0.000355623	0.0168575
ENSGALG00000005622	12653.5	-0.548483	0.683739	0.122714	-4.46961	7.8362e-06	0.001251
ENSGALG00000016974	1145.78	-0.549214	0.683392	0.126563	-4.33946	1.42832e-05	0.00189661
ENSGALG00000016187	1052.68	-0.549287	0.683358	0.163713	-3.35518	0.000793123	0.028805
ENSGALG00000005420	685.831	-0.553524	0.681354	0.137556	-4.02398	5.72225e-05	0.00482567
ENSGALG00000031546	6177.87	-0.554284	0.680995	0.155785	-3.55801	0.000373674	0.0171317
ENSGALG00000012128	246.88	-0.555038	0.680639	0.169127	-3.28178	0.00103155	0.0341122
ENSGALG00000009615	562.391	-0.555507	0.680418	0.153865	-3.61035	0.000305782	0.0152222
ENSGALG00000034218	3274.59	-0.556148	0.680116	0.15479	-3.59292	0.000326995	0.0161051
ENSGALG00000008354	308.764	-0.559936	0.678332	0.177958	-3.14646	0.00165262	0.0461043
ENSGALG00000016946	2725.14	-0.563137	0.676829	0.152608	-3.69009	0.000224177	0.0122578
ENSGALG00000002987	47948.1	-0.569978	0.673627	0.136449	-4.17723	2.95076e-05	0.00294843
ENSGALG00000005869	9154.17	-0.571491	0.672921	0.148932	-3.83727	0.000124412	0.00815075
ENSGALG00000001363	1683.65	-0.571706	0.67282	0.139539	-4.09712	4.1833e-05	0.00387345
ENSGALG00000010882	2835.95	-0.577582	0.670086	0.124076	-4.65506	3.23891e-06	0.000603192
ENSGALG00000016764	8970.35	-0.584335	0.666957	0.159578	-3.66174	0.000250508	0.0132804
ENSGALG00000012784	2746.52	-0.58637	0.666017	0.167547	-3.49973	0.000465725	0.0199644
ENSGALG00000022850	3677.81	-0.591917	0.663461	0.115723	-5.11493	3.13857e-07	9.68701e-05
ENSGALG00000036391	4512.49	-0.593737	0.662624	0.128652	-4.61508	3.92943e-06	0.000707135
ENSGALG00000016921	1740.2	-0.597437	0.660927	0.15333	-3.89642	9.7623e-05	0.00684791
ENSGALG00000016215	246.451	-0.598223	0.660567	0.152131	-3.93229	8.41403e-05	0.00615066
ENSGALG00000012798	20184.1	-0.599905	0.659797	0.128904	-4.6539	3.25721e-06	0.000603192
ENSGALG00000015916	2114.12	-0.60107	0.659265	0.157281	-3.82162	0.000132579	0.00844671
ENSGALG00000033690	1603.06	-0.604435	0.657729	0.171447	-3.52549	0.000422696	0.0186969
ENSGALG00000016443	3451.46	-0.605846	0.657086	0.179032	-3.38401	0.000714358	0.0267432
ENSGALG00000017320	3293.46	-0.609226	0.655548	0.191696	-3.17808	0.00148255	0.0435332
ENSGALG00000015044	237.588	-0.616017	0.65247	0.196879	-3.12891	0.00175456	0.0480654
ENSGALG00000007430	8278.75	-0.619191	0.651036	0.153296	-4.0392	5.3635e-05	0.0045882
ENSGALG00000035869	1792.51	-0.623299	0.649185	0.166313	-3.74775	0.000178431	0.0102093
ENSGALG00000008172	5982.2	-0.624109	0.648821	0.108961	-5.72784	1.01719e-08	5.65111e-06
ENSGALG00000013041	5264.47	-0.624223	0.648769	0.155335	-4.01856	5.85552e-05	0.0048699
ENSGALG00000030759	12284	-0.625837	0.648044	0.182573	-3.42787	0.000608343	0.0241408
ENSGALG00000032316	6302.31	-0.627487	0.647303	0.125357	-5.00559	5.56918e-07	0.000151667
ENSGALG00000040793	10715.1	-0.627947	0.647096	0.167252	-3.7545	0.000173686	0.0100514
ENSGALG00000003457	4557.55	-0.628282	0.646947	0.192257	-3.26793	0.00108339	0.0352392
ENSGALG00000011651	3691.69	-0.628737	0.646742	0.128876	-4.87863	1.06824e-06	0.000260294
ENSGALG00000010428	3091.37	-0.630898	0.645774	0.15367	-4.10554	4.03373e-05	0.00376003
ENSGALG00000031525	1120.41	-0.631159	0.645657	0.168593	-3.74369	0.000181336	0.010322
ENSGALG00000011522	511.454	-0.631485	0.645512	0.202212	-3.12289	0.00179087	0.0484862
ENSGALG00000000891	659.237	-0.631566	0.645476	0.192781	-3.27608	0.00105259	0.0346433
ENSGALG00000007474	1456.27	-0.631984	0.645289	0.155871	-4.05452	5.02368e-05	0.00437919
ENSGALG00000009583	3693.84	-0.632115	0.64523	0.120212	-5.25831	1.45382e-07	5.76917e-05
ENSGALG00000012147	1298.38	-0.635293	0.64381	0.186736	-3.4021	0.000668698	0.0253758
ENSGALG00000008862	3771.59	-0.638538	0.642364	0.135115	-4.7259	2.29103e-06	0.000467944
ENSGALG00000011833	646.416	-0.638884	0.642209	0.19234	-3.32164	0.000894889	0.0308781
ENSGALG00000002485	4803.12	-0.641929	0.640855	0.137516	-4.66803	3.04098e-06	0.000586613
ENSGALG00000004505	220.138	-0.642773	0.64048	0.187173	-3.43411	0.000594511	0.0238646
ENSGALG00000002649	3717.36	-0.645587	0.639233	0.171138	-3.77232	0.000161734	0.00943832
ENSGALG00000013583	1671.38	-0.648525	0.637932	0.165058	-3.92907	8.52739e-05	0.00616859
ENSGALG00000005781	3607.7	-0.655184	0.634994	0.111805	-5.86004	4.62751e-09	2.79441e-06
ENSGALG00000004545	243.637	-0.656604	0.63437	0.185384	-3.54185	0.000397328	0.0178592
ENSGALG00000032373	246.419	-0.656997	0.634197	0.143962	-4.56369	5.02631e-06	0.000851347
ENSGALG00000010151	668.596	-0.659044	0.633298	0.128804	-5.11666	3.1099e-07	9.68701e-05
ENSGALG00000012000	617.189	-0.659263	0.633202	0.168307	-3.91703	8.96477e-05	0.00636869
ENSGALG00000009916	1807.55	-0.659511	0.633093	0.152009	-4.33862	1.43382e-05	0.00189661
ENSGALG00000033954	1924.82	-0.660368	0.632717	0.15652	-4.21906	2.45324e-05	0.00260099
ENSGALG00000039072	948.181	-0.6617	0.632133	0.153664	-4.30615	1.66121e-05	0.0020975
ENSGALG00000008539	5428.59	-0.663122	0.63151	0.18532	-3.57824	0.00034591	0.0165667
ENSGALG00000014140	3364.25	-0.66468	0.630829	0.15376	-4.32284	1.54034e-05	0.00197557
ENSGALG00000010481	3999.03	-0.668464	0.629176	0.16921	-3.9505	7.79895e-05	0.00595163
ENSGALG00000001525	7629.32	-0.676615	0.625632	0.208738	-3.24145	0.00118922	0.037309
ENSGALG00000007102	7540.79	-0.677601	0.625204	0.152521	-4.44268	8.88441e-06	0.00137106
ENSGALG00000002832	3483.58	-0.677867	0.625089	0.154575	-4.38537	1.15788e-05	0.00166286
ENSGALG00000008793	3699.06	-0.680983	0.62374	0.13582	-5.01385	5.33508e-07	0.000148198
ENSGALG00000007153	4824.32	-0.681941	0.623326	0.159833	-4.2666	1.98479e-05	0.00231653
ENSGALG00000011637	7042.38	-0.682834	0.62294	0.16607	-4.11171	3.92738e-05	0.0037107
ENSGALG00000001067	2025.43	-0.685978	0.621584	0.160756	-4.26721	1.97933e-05	0.00231653
ENSGALG00000051280	969.274	-0.686421	0.621393	0.155513	-4.41392	1.01516e-05	0.00151608
ENSGALG00000004431	4512.51	-0.687766	0.620814	0.133914	-5.13586	2.80852e-07	9.13426e-05
ENSGALG00000003400	1732.08	-0.693087	0.618529	0.162857	-4.25582	2.08288e-05	0.00239084
ENSGALG00000035803	127151	-0.698295	0.6163	0.196627	-3.55137	0.000383226	0.0174513
ENSGALG00000014920	2904.78	-0.706838	0.612662	0.165517	-4.27049	1.95041e-05	0.00231653
ENSGALG00000041277	13103.3	-0.708241	0.612066	0.202366	-3.4998	0.000465612	0.0199644
ENSGALG00000026284	600.576	-0.710333	0.611179	0.167974	-4.22882	2.34923e-05	0.00250988
ENSGALG00000006015	6347.32	-0.711737	0.610585	0.160373	-4.438	9.07993e-06	0.00138584
ENSGALG00000006122	431.467	-0.711849	0.610537	0.13167	-5.40632	6.43334e-08	2.79227e-05
ENSGALG00000007404	5637.99	-0.72037	0.606942	0.167956	-4.28904	1.79449e-05	0.00218629
ENSGALG00000037953	4088.26	-0.721005	0.606675	0.22907	-3.14753	0.00164654	0.0461043
ENSGALG00000005966	26864.6	-0.721773	0.606352	0.146464	-4.92798	8.30844e-07	0.000213696
ENSGALG00000017042	3957.22	-0.722256	0.606149	0.140417	-5.14363	2.69475e-07	9.12862e-05
ENSGALG00000010878	7391.9	-0.722447	0.606069	0.127503	-5.66612	1.4607e-08	6.99574e-06
ENSGALG00000030002	12158.8	-0.725129	0.604943	0.140914	-5.14591	2.66226e-07	9.12862e-05
ENSGALG00000010463	3329.35	-0.727444	0.603973	0.163325	-4.45397	8.42974e-06	0.00132317
ENSGALG00000014573	1187.68	-0.728643	0.603471	0.167496	-4.35022	1.36e-05	0.00187021
ENSGALG00000037863	4358.91	-0.735863	0.600459	0.178662	-4.11875	3.80932e-05	0.00362382
ENSGALG00000000720	8018.2	-0.741908	0.597948	0.229806	-3.22842	0.00124478	0.038505
ENSGALG00000014703	3024.89	-0.752991	0.593372	0.131629	-5.72058	1.06164e-08	5.6712e-06
ENSGALG00000002316	1532.19	-0.759256	0.590801	0.220908	-3.43697	0.000588259	0.0236821
ENSGALG00000010185	2895.1	-0.760037	0.590481	0.19215	-3.95543	7.63977e-05	0.00589493
ENSGALG00000002501	2186.07	-0.769064	0.586798	0.192788	-3.98917	6.63041e-05	0.00536061
ENSGALG00000005947	3920.17	-0.769252	0.586722	0.181562	-4.23685	2.26677e-05	0.00244056
ENSGALG00000001470	699.474	-0.775332	0.584254	0.241192	-3.21458	0.00130635	0.0400527
ENSGALG00000003206	411.909	-0.776129	0.583932	0.196679	-3.94616	7.94137e-05	0.00597488
ENSGALG00000031663	2567.1	-0.776369	0.583834	0.166533	-4.66195	3.13222e-06	0.000595936
ENSGALG00000041124	1987.17	-0.779262	0.582665	0.220825	-3.52887	0.000417343	0.0185408
ENSGALG00000013569	9727.48	-0.780587	0.58213	0.154824	-5.04178	4.61217e-07	0.000133455
ENSGALG00000023821	1250.43	-0.786624	0.579699	0.229352	-3.42977	0.000604097	0.024041
ENSGALG00000007659	23892.3	-0.788543	0.578928	0.18576	-4.24495	2.18645e-05	0.00240159
ENSGALG00000037401	1473.61	-0.795019	0.576336	0.165753	-4.7964	1.61544e-06	0.000350576
ENSGALG00000045199	16000.8	-0.799655	0.574487	0.253058	-3.15996	0.00157788	0.0452496
ENSGALG00000013821	561.462	-0.802231	0.573462	0.223198	-3.59425	0.000325323	0.0160797
ENSGALG00000039575	1951.96	-0.802985	0.573162	0.200917	-3.9966	6.42577e-05	0.00528092
ENSGALG00000002618	112.901	-0.813082	0.569165	0.251634	-3.23121	0.00123267	0.0383236
ENSGALG00000025884	1094.35	-0.815253	0.568309	0.232519	-3.50618	0.000454595	0.0196694
ENSGALG00000005181	9374.67	-0.815814	0.568088	0.151157	-5.39712	6.77193e-08	2.85016e-05
ENSGALG00000002448	9267.02	-0.819518	0.566631	0.203714	-4.02289	5.74882e-05	0.00482567
ENSGALG00000014568	428.697	-0.828098	0.563271	0.20429	-4.05354	5.04479e-05	0.00437919
ENSGALG00000023691	547.352	-0.835822	0.560264	0.196768	-4.24775	2.15925e-05	0.00240159
ENSGALG00000010633	71.6728	-0.860333	0.550825	0.235618	-3.65138	0.00026083	0.0134536
ENSGALG00000039704	5411.23	-0.862796	0.549886	0.151053	-5.71186	1.11747e-08	5.74837e-06
ENSGALG00000005522	1598.33	-0.872485	0.546205	0.203299	-4.29162	1.77371e-05	0.00218009
ENSGALG00000010302	3132.44	-0.884221	0.54178	0.139096	-6.35694	2.05818e-10	1.68153e-07
ENSGALG00000010926	639.905	-0.887691	0.540478	0.283836	-3.12748	0.0017631	0.0481095
ENSGALG00000004442	8888.75	-0.888054	0.540342	0.140275	-6.3308	2.43899e-10	1.88196e-07
ENSGALG00000032287	7951.15	-0.890111	0.539573	0.221304	-4.02212	5.76759e-05	0.00482567
ENSGALG00000001916	179.506	-0.906845	0.53335	0.181651	-4.99223	5.96861e-07	0.000159419
ENSGALG00000009387	95.9034	-0.911651	0.531577	0.284257	-3.20713	0.00134066	0.0408343
ENSGALG00000005391	2210.06	-0.923978	0.527054	0.165071	-5.59747	2.17509e-08	1.00699e-05
ENSGALG00000021685	180.02	-0.937143	0.522266	0.239286	-3.91642	8.98742e-05	0.00636869
ENSGALG00000027482	611.701	-0.938295	0.521849	0.264886	-3.54226	0.000396715	0.0178592
ENSGALG00000024485	1416.44	-0.938348	0.52183	0.129466	-7.24785	4.23431e-13	9.80173e-10
ENSGALG00000008586	12819.7	-0.939788	0.521309	0.220622	-4.25973	2.04677e-05	0.00236896
ENSGALG00000046098	1473.25	-0.945409	0.519282	0.245865	-3.84524	0.000120436	0.00798187
ENSGALG00000001220	3354.02	-0.952591	0.516704	0.247679	-3.84606	0.000120031	0.00798187
ENSGALG00000032329	553.677	-0.953158	0.516501	0.197683	-4.82165	1.42375e-06	0.00032417
ENSGALG00000005649	600.975	-0.954874	0.515887	0.152784	-6.24983	4.10901e-10	2.8535e-07
ENSGALG00000002725	2046.67	-0.963347	0.512866	0.129791	-7.42228	1.15124e-13	3.19791e-10
ENSGALG00000010401	2641.37	-0.965397	0.512137	0.146102	-6.60769	3.90358e-11	3.87263e-08
ENSGALG00000028273	152.89	-0.977794	0.507755	0.258086	-3.78863	0.000151478	0.00921261
ENSGALG00000020999	264.115	-0.981608	0.506415	0.179126	-5.48	4.25335e-08	1.90564e-05
ENSGALG00000010175	942.825	-0.985813	0.504941	0.243113	-4.05496	5.01437e-05	0.00437919
ENSGALG00000023066	7644.89	-0.988853	0.503878	0.206404	-4.79085	1.66076e-06	0.000354866
ENSGALG00000002417	1783.1	-0.996602	0.501179	0.14376	-6.93241	4.13738e-12	5.22401e-09
ENSGALG00000013376	2311.4	-1.00916	0.496834	0.299569	-3.36872	0.000755182	0.0278215
ENSGALG00000004250	285.262	-1.01135	0.496083	0.30795	-3.28412	0.00102301	0.0339106
ENSGALG00000004859	10456.1	-1.02766	0.490505	0.309271	-3.32285	0.000891019	0.0308613
ENSGALG00000051779	1222.73	-1.02859	0.49019	0.128039	-8.03341	9.48007e-16	4.38896e-12
ENSGALG00000036711	535.773	-1.03773	0.487095	0.240136	-4.3214	1.55041e-05	0.00197557
ENSGALG00000010560	2245.47	-1.03826	0.486916	0.28979	-3.58278	0.000339954	0.0164516
ENSGALG00000052514	23111.7	-1.0444	0.484847	0.307824	-3.39284	0.000691724	0.0261069
ENSGALG00000032382	966.012	-1.04523	0.484567	0.177208	-5.89833	3.67193e-09	2.31816e-06
ENSGALG00000035978	1485.26	-1.0583	0.480196	0.210644	-5.02414	5.05694e-07	0.000143339
ENSGALG00000019201	1447.41	-1.06411	0.478267	0.315954	-3.36794	0.000757329	0.0278268
ENSGALG00000009592	2152.48	-1.06989	0.476354	0.152796	-7.00209	2.52163e-12	3.89144e-09
ENSGALG00000037040	420.893	-1.08082	0.47276	0.282922	-3.8202	0.000133343	0.00845662
ENSGALG00000006566	723.08	-1.08952	0.469918	0.155342	-7.01368	2.32136e-12	3.89144e-09
ENSGALG00000005994	3960.85	-1.09202	0.469104	0.161233	-6.77292	1.2621e-11	1.3484e-08
ENSGALG00000004870	131.306	-1.11327	0.462245	0.292628	-3.80439	0.000142156	0.00889373
ENSGALG00000012420	378.371	-1.17764	0.442074	0.345418	-3.40932	0.000651248	0.0249179
ENSGALG00000053296	1676.34	-1.18879	0.438671	0.340819	-3.48804	0.000486575	0.0205411
ENSGALG00000041826	463.046	-1.20045	0.435141	0.383742	-3.12826	0.00175844	0.0480768
ENSGALG00000000218	2012.47	-1.20904	0.432558	0.28768	-4.2027	2.63745e-05	0.00270222
ENSGALG00000036847	90.185	-1.20955	0.432403	0.32964	-3.66931	0.000243203	0.0131434
ENSGALG00000009492	1941.27	-1.22355	0.428228	0.309874	-3.94854	7.86305e-05	0.00596775
ENSGALG00000001320	25682.8	-1.24139	0.422965	0.376487	-3.2973	0.0009762	0.0326189
ENSGALG00000045534	689.97	-1.26785	0.415277	0.330971	-3.83071	0.000127774	0.00822365
ENSGALG00000004858	599.668	-1.28047	0.411662	0.248818	-5.14621	2.65805e-07	9.12862e-05
ENSGALG00000016444	1795.37	-1.2824	0.41111	0.266889	-4.80501	1.54742e-06	0.000346647
ENSGALG00000030647	57.3446	-1.28818	0.409468	0.412234	-3.12487	0.00177884	0.0484438
ENSGALG00000006751	210.591	-1.35516	0.390891	0.317165	-4.27273	1.93094e-05	0.00231653
ENSGALG00000016142	1304.3	-1.36328	0.388697	0.405804	-3.35945	0.000780964	0.0284693
ENSGALG00000031982	3785.14	-1.46871	0.361305	0.226665	-6.47964	9.19436e-11	7.98128e-08
ENSGALG00000028982	6149.43	-1.49194	0.355534	0.418993	-3.56077	0.000369767	0.0171317
ENSGALG00000001325	4063.11	-1.49504	0.354771	0.41762	-3.57991	0.000343716	0.0165186
ENSGALG00000017077	1533.18	-1.50186	0.353098	0.264607	-5.67582	1.38027e-08	6.84662e-06
ENSGALG00000003154	2140.76	-1.51197	0.350632	0.216797	-6.97413	3.07762e-12	4.2745e-09
ENSGALG00000003212	83.9192	-1.53146	0.345926	0.26724	-5.73066	1.0004e-08	5.65111e-06
ENSGALG00000016400	1615.18	-1.53266	0.34564	0.41454	-3.69725	0.000217948	0.0120601
ENSGALG00000015058	39.1572	-1.53342	0.345458	0.434323	-3.5306	0.000414621	0.0185166
ENSGALG00000043909	299.012	-1.55738	0.339766	0.501359	-3.10633	0.00189427	0.0496763
ENSGALG00000013057	3841.38	-1.64421	0.319921	0.387425	-4.24395	2.19621e-05	0.00240159
ENSGALG00000010020	620.011	-1.79261	0.288649	0.179745	-9.97307	1.99957e-23	2.7772e-19
ENSGALG00000006512	50563.2	-1.87614	0.272412	0.207656	-9.03484	1.64238e-19	1.14055e-15
ENSGALG00000032749	47.6574	-1.91885	0.264466	0.377118	-5.08818	3.61514e-07	0.000106831
ENSGALG00000033212	66656.4	-1.95733	0.257505	0.244793	-7.99586	1.28675e-15	4.4679e-12
ENSGALG00000033498	77.3529	-2.04204	0.24282	0.333425	-6.12443	9.10104e-10	6.01925e-07
ENSGALG00000014686	21.0985	-2.16243	0.223379	0.593102	-3.64597	0.000266384	0.0135335
ENSGALG00000001000	67246	-2.30395	0.202508	0.336131	-6.85431	7.16588e-12	8.29391e-09
ENSGALG00000054344	10.4356	-2.91998	0.132129	0.803548	-3.63386	0.000279214	0.0140861
ENSGALG00000031306	99.2776	-3.12067	0.11497	0.43616	-7.15486	8.37563e-13	1.66184e-09
ENSGALG00000003324	22.7764	-3.19838	0.108941	0.713949	-4.47985	7.46967e-06	0.00120635

## Sheet: Fayoumi T2C CH2 DEG
Fayoumi T2C CH	baseMean	log2FoldChange	Fold Change (T2C)	lfcSE	stat	pvalue	padj	Gene stable ID	Gene name	Gene description
ENSGALG00000023933	1357.52	4.90119	29.8816	0.446239	10.9833	4.59691e-28	6.10608e-24	ENSGALG00000023933	G0S2	Gallus gallus G0/G1 switch 2 (G0S2), mRNA. [Source:RefSeq mRNA;Acc:NM_001190924]
ENSGALG00000001343	32.1176	4.4751	22.2402	0.861039	5.19732	2.02178e-07	3.6291e-05	ENSGALG00000001343	LAMB3	laminin subunit beta 3 [Source:NCBI gene;Acc:428268]
ENSGALG00000016774	114.35	4.02806	16.3143	0.491142	8.20142	2.37564e-16	1.05186e-12	ENSGALG00000016774	NPAS2	Gallus gallus neuronal PAS domain protein 2 (NPAS2), mRNA. [Source:RefSeq mRNA;Acc:NM_001030542]
ENSGALG00000019325	647.953	3.56264	11.8157	0.849104	4.19576	2.71956e-05	0.00155707	ENSGALG00000019325
ENSGALG00000001035	41.9795	3.51905	11.4641	0.824243	4.26943	1.95975e-05	0.00121642	ENSGALG00000001035		nuclear receptor subfamily 1, group D, member 1 [Source:NCBI gene;Acc:431047]
ENSGALG00000045596	28.8517	3.42374	10.7312	0.843251	4.06017	4.90373e-05	0.00245797	ENSGALG00000045596
ENSGALG00000013994	742.258	3.34332	10.1494	0.907439	3.68435	0.000229291	0.00747188	ENSGALG00000013994
ENSGALG00000054084	12.7305	3.23141	9.39188	0.923891	3.49761	0.000469439	0.0121079	ENSGALG00000054084		uncharacterized LOC107052981 [Source:NCBI gene;Acc:107052981]
ENSGALG00000010312	7.18955	3.10837	8.6241	1.02288	3.03886	0.00237478	0.0322771	ENSGALG00000010312	PLCH1	phospholipase C eta 1 [Source:HGNC Symbol;Acc:HGNC:29185]
ENSGALG00000008604	444.628	3.01947	8.10871	0.495137	6.09826	1.07229e-09	7.49643e-07	ENSGALG00000008604	TMEM255A	transmembrane protein 255A [Source:NCBI gene;Acc:107052097]
ENSGALG00000008148	10.9942	2.96902	7.83006	1.03602	2.8658	0.00415963	0.0465269	ENSGALG00000008148	MYBPC3	myosin binding protein C, cardiac [Source:HGNC Symbol;Acc:HGNC:7551]
ENSGALG00000007785	107.309	2.96302	7.79753	0.614522	4.82166	1.42366e-06	0.000187232	ENSGALG00000007785	PROK2	prokineticin 2 [Source:NCBI gene;Acc:771674]
ENSGALG00000006644	27.2738	2.86988	7.31005	0.931157	3.08206	0.00205574	0.0295448	ENSGALG00000006644		acyl-CoA synthetase long-chain family member 6 [Source:NCBI gene;Acc:416324]
ENSGALG00000006202	9.81439	2.86476	7.28416	0.924653	3.0982	0.00194698	0.0287672	ENSGALG00000006202	SCNN1B	sodium channel epithelial 1 beta subunit [Source:NCBI gene;Acc:427673]
ENSGALG00000019553	16.6319	2.83829	7.15173	0.896642	3.16547	0.00154834	0.0251524	ENSGALG00000019553	SERPINB10B	Gallus gallus serpin peptidase inhibitor, clade B (ovalbumin), member 10 B (SERPINB10B), mRNA. [Source:RefSeq mRNA;Acc:NM_204897]
ENSGALG00000028284	25.2095	2.788	6.90673	0.804227	3.46669	0.000526918	0.0130246	ENSGALG00000028284	PTX3	pentraxin 3 [Source:HGNC Symbol;Acc:HGNC:9692]
ENSGALG00000019690	253.366	2.72059	6.59141	0.90324	3.01203	0.00259505	0.0338606	ENSGALG00000019690	WDR86	WD repeat domain 86 [Source:NCBI gene;Acc:770203]
ENSGALG00000000081	245.507	2.70067	6.50106	0.945111	2.85752	0.00426964	0.0473652	ENSGALG00000000081	IL4I1	Gallus gallus interleukin 4 induced 1 (IL4I1), mRNA. [Source:RefSeq mRNA;Acc:NM_001099351]
ENSGALG00000002028	36.8999	2.69092	6.45724	0.618174	4.35301	1.34283e-05	0.000953838	ENSGALG00000002028	GPRC5B	G protein-coupled receptor class C group 5 member B [Source:NCBI gene;Acc:101747453]
ENSGALG00000006805	3749.78	2.68883	6.44791	0.902524	2.97923	0.00288969	0.0365908	ENSGALG00000006805	PLSCR1	phospholipid scramblase 1 [Source:NCBI gene;Acc:424883]
ENSGALG00000052733	19.6737	2.62181	6.15523	0.774735	3.38414	0.000714009	0.0156487	ENSGALG00000052733
ENSGALG00000054081	15.0693	2.60337	6.07705	0.814161	3.19761	0.0013857	0.0235073	ENSGALG00000054081
ENSGALG00000016669	32.9919	2.51283	5.70738	0.795358	3.15937	0.00158111	0.0253568	ENSGALG00000016669	AvBD2	Gallus gallus avian beta-defensin 2 (AvBD2), transcript variant 2, mRNA. [Source:RefSeq mRNA;Acc:NM_001201399]
ENSGALG00000042454	990.923	2.46568	5.52386	0.364263	6.76895	1.29721e-11	1.72309e-08	ENSGALG00000042454	DCDC2	doublecortin domain containing 2 [Source:NCBI gene;Acc:420821]
ENSGALG00000050176	459.658	2.39501	5.25981	0.822892	2.91048	0.00360876	0.0426469	ENSGALG00000050176
ENSGALG00000016511	38.8778	2.38796	5.23418	0.704755	3.38836	0.000703127	0.0155143	ENSGALG00000016511	ADGRG2	adhesion G protein-coupled receptor G2 [Source:HGNC Symbol;Acc:HGNC:4516]
ENSGALG00000039687	699.638	2.36912	5.16624	0.447079	5.2991	1.16376e-07	2.33374e-05	ENSGALG00000039687	NIPAL4	NIPA like domain containing 4 [Source:HGNC Symbol;Acc:HGNC:28018]
ENSGALG00000003849	167.638	2.35821	5.12734	0.540194	4.36549	1.26838e-05	0.000920616	ENSGALG00000003849	TRPM1	transient receptor potential cation channel subfamily M member 1 [Source:HGNC Symbol;Acc:HGNC:7146]
ENSGALG00000003362	1584.29	2.35632	5.12062	0.700875	3.36197	0.000773899	0.0164475	ENSGALG00000003362	ACSS2	acyl-CoA synthetase short-chain family member 2 [Source:NCBI gene;Acc:419158]
ENSGALG00000036754	286.929	2.32222	5.00102	0.43795	5.30248	1.14241e-07	2.33374e-05	ENSGALG00000036754	CHKA	choline kinase alpha [Source:NCBI gene;Acc:423112]
ENSGALG00000007874	415.14	2.31628	4.98046	0.446309	5.18986	2.10454e-07	3.72727e-05	ENSGALG00000007874	IL-18	interleukin 18 [Source:NCBI gene;Acc:395312]
ENSGALG00000017314	10.8641	2.30002	4.92465	0.749007	3.07076	0.00213513	0.0302033	ENSGALG00000017314
ENSGALG00000038813	13.733	2.281	4.86013	0.718342	3.17536	0.00149651	0.0246321	ENSGALG00000038813	KLHL41	kelch like family member 41 [Source:NCBI gene;Acc:424164]
ENSGALG00000016128	113.412	2.24638	4.74491	0.586043	3.83314	0.00012652	0.00506196	ENSGALG00000016128	B3GALT5	beta-1,3-galactosyltransferase 5 [Source:NCBI gene;Acc:427985]
ENSGALG00000051063	24.2974	2.23469	4.70661	0.784658	2.84798	0.00439983	0.0481409	ENSGALG00000051063
ENSGALG00000005360	1025.53	2.23359	4.70304	0.746546	2.99191	0.00277242	0.0354626	ENSGALG00000005360	CA4	carbonic anhydrase 4 [Source:NCBI gene;Acc:417647]
ENSGALG00000034085	41.495	2.20903	4.62365	0.477268	4.6285	3.68332e-06	0.000391404	ENSGALG00000034085		development and differentiation enhancing factor-like 1 [Source:NCBI gene;Acc:769389]
ENSGALG00000006323	45.6112	2.2055	4.61233	0.749469	2.94275	0.00325316	0.0393689	ENSGALG00000006323	LECT2	leukocyte cell derived chemotaxin 2 [Source:NCBI gene;Acc:396471]
ENSGALG00000045085	2272.76	2.196	4.58207	0.406083	5.40776	6.38179e-08	1.63018e-05	ENSGALG00000045085	IFIT5	Gallus gallus interferon induced protein with tetratricopeptide repeats 5 (IFIT5), mRNA. [Source:RefSeq mRNA;Acc:NM_001320422]
ENSGALG00000046326	89.8267	2.18667	4.55253	0.532963	4.10285	4.08091e-05	0.00213412	ENSGALG00000046326	IL1R2	interleukin 1 receptor type 2 [Source:NCBI gene;Acc:418715]
ENSGALG00000043044	2161.49	2.1714	4.5046	0.473488	4.58597	4.51888e-06	0.000458201	ENSGALG00000043044	IL1R1	Gallus gallus interleukin 1 receptor type 1 (IL1R1), mRNA. [Source:RefSeq mRNA;Acc:NM_205485]
ENSGALG00000005540	247.753	2.16266	4.47738	0.430908	5.01883	5.19873e-07	8.31984e-05	ENSGALG00000005540	MICAL2	microtubule associated monooxygenase, calponin and LIM domain containing 2 [Source:HGNC Symbol;Acc:HGNC:24693]
ENSGALG00000021395	200.912	2.15649	4.45829	0.40701	5.29836	1.16845e-07	2.33374e-05	ENSGALG00000021395		ATP binding cassette subfamily A member 9 [Source:NCBI gene;Acc:417443]
ENSGALG00000011141	22.3731	2.14182	4.41317	0.752627	2.84579	0.00443017	0.0482388	ENSGALG00000011141	ITGB6	integrin subunit beta 6 [Source:NCBI gene;Acc:424191]
ENSGALG00000046983	15.3087	2.12552	4.36359	0.645927	3.29064	0.000999586	0.0190469	ENSGALG00000046983
ENSGALG00000009207	149.779	2.11317	4.32642	0.620811	3.40389	0.000664331	0.0150151	ENSGALG00000009207	TRIM2	tripartite motif containing 2 [Source:NCBI gene;Acc:100857562]
ENSGALG00000052173	149.889	2.08203	4.23404	0.638075	3.26299	0.00110242	0.0202537	ENSGALG00000052173
ENSGALG00000016142	262.159	2.06676	4.18944	0.358461	5.76564	8.13482e-09	4.15595e-06	ENSGALG00000016142	MX1	Gallus gallus MX dynamin like GTPase 1 (MX1), mRNA. [Source:RefSeq mRNA;Acc:NM_204609]
ENSGALG00000009639	1090.93	2.06101	4.17278	0.385533	5.34588	8.99802e-08	1.99201e-05	ENSGALG00000009639	DDX60	DExD/H-box helicase 60 [Source:NCBI gene;Acc:422427]
ENSGALG00000037811	1162.09	2.0417	4.11729	0.465745	4.38372	1.16669e-05	0.000888828	ENSGALG00000037811	NRSN1	neurensin 1 [Source:NCBI gene;Acc:420822]
ENSGALG00000004449	51090.2	2.03711	4.10423	0.260753	7.81243	5.60974e-15	1.49028e-11	ENSGALG00000004449	CYP3A5	Gallus gallus cytochrome P450 family 3 subfamily A member 5 (CYP3A5), mRNA. [Source:RefSeq mRNA;Acc:NM_001001751]
ENSGALG00000013575	1963.57	2.03682	4.10339	0.390572	5.21496	1.83858e-07	3.36971e-05	ENSGALG00000013575	IFI6	interferon alpha inducible protein 6 [Source:NCBI gene;Acc:403120]
ENSGALG00000042148	10241.4	2.03024	4.08473	0.476311	4.26243	2.02219e-05	0.00122688	ENSGALG00000042148	FKBP51	FK506 binding protein 5 [Source:NCBI gene;Acc:421186]
ENSGALG00000027960	22.9774	2.02959	4.08289	0.714936	2.83885	0.00452771	0.0491352	ENSGALG00000027960	GRPR	gastrin releasing peptide receptor [Source:HGNC Symbol;Acc:HGNC:4609]
ENSGALG00000008909	27.4488	2.01991	4.0556	0.536138	3.76753	0.00016487	0.00601758	ENSGALG00000008909	USP13	ubiquitin specific peptidase 13 [Source:HGNC Symbol;Acc:HGNC:12611]
ENSGALG00000042810	183.026	2.00384	4.01065	0.36443	5.49855	3.82924e-08	1.24058e-05	ENSGALG00000042810
ENSGALG00000006521	26.844	2.00305	4.00848	0.650183	3.08075	0.00206477	0.029618	ENSGALG00000006521	TRPM5	transient receptor potential cation channel subfamily M member 5 [Source:HGNC Symbol;Acc:HGNC:14323]
ENSGALG00000028709	41.2757	1.99469	3.9853	0.647036	3.08281	0.00205054	0.0295448	ENSGALG00000028709	RNF144A	ring finger protein 144A [Source:NCBI gene;Acc:421922]
ENSGALG00000000558	50.8706	1.99127	3.97587	0.639513	3.11373	0.00184738	0.0277902	ENSGALG00000000558	SLC1A6	solute carrier family 1 (high affinity aspartate/glutamate transporter), member 6 [Source:NCBI gene;Acc:420057]
ENSGALG00000017173	131.046	1.96806	3.91243	0.498369	3.94901	7.84758e-05	0.00355971	ENSGALG00000017173	GUCY1A2	guanylate cyclase 1 soluble subunit alpha 2 [Source:NCBI gene;Acc:771678]
ENSGALG00000007777	50.4605	1.95419	3.87498	0.644618	3.03155	0.00243304	0.0325459	ENSGALG00000007777	SLC39A10	solute carrier family 39 member 10 [Source:HGNC Symbol;Acc:HGNC:20861]
ENSGALG00000036920	366.213	1.94559	3.85195	0.452416	4.30044	1.70457e-05	0.00111051	ENSGALG00000036920	SLC22A5	Gallus gallus solute carrier family 22 member 5 (SLC22A5), mRNA. [Source:RefSeq mRNA;Acc:NM_001045828]
ENSGALG00000032087	1659.95	1.94544	3.85156	0.424967	4.57787	4.69733e-06	0.000472687	ENSGALG00000032087	MC5R	Gallus gallus melanocortin 5 receptor (MC5R), mRNA. [Source:RefSeq mRNA;Acc:NM_001031015]
ENSGALG00000019290	431.663	1.92164	3.78854	0.38042	5.05137	4.38648e-07	7.10555e-05	ENSGALG00000019290	SLC6A12	solute carrier family 6 member 12 [Source:NCBI gene;Acc:418147]
ENSGALG00000016979	683.566	1.91769	3.77817	0.524902	3.65342	0.000258772	0.00809925	ENSGALG00000016979	SLC25A30	solute carrier family 25 member 30 [Source:NCBI gene;Acc:418845]
ENSGALG00000045478	35.2531	1.90139	3.73572	0.587846	3.2345	0.00121856	0.021467	ENSGALG00000045478		exocyst complex component 3 like [Source:NCBI gene;Acc:423478]
ENSGALG00000000721	1812.68	1.89668	3.72354	0.425956	4.45275	8.47757e-06	0.000735997	ENSGALG00000000721	SLC41A1	solute carrier family 41 member 1 [Source:HGNC Symbol;Acc:HGNC:19429]
ENSGALG00000026811	332.469	1.88654	3.69747	0.539226	3.49861	0.000467695	0.0120864	ENSGALG00000026811		SH2 domain containing adaptor protein B [Source:NCBI gene;Acc:427280]
ENSGALG00000034971	76.5699	1.88257	3.68731	0.556528	3.3827	0.000717769	0.0156811	ENSGALG00000034971	SLC45A4	solute carrier family 45 member 4 [Source:NCBI gene;Acc:420308]
ENSGALG00000041456	18.6812	1.88009	3.68097	0.636698	2.95287	0.00314839	0.0387223	ENSGALG00000041456	SLC35G1	solute carrier family 35 member G1 [Source:HGNC Symbol;Acc:HGNC:26607]
ENSGALG00000015032	251.604	1.87077	3.65728	0.464865	4.02433	5.7137e-05	0.00278004	ENSGALG00000015032		CD274 molecule [Source:NCBI gene;Acc:427224]
ENSGALG00000014624	28.9609	1.86002	3.63012	0.600813	3.09584	0.00196257	0.0289011	ENSGALG00000014624	CERS3	ceramide synthase 3 [Source:NCBI gene;Acc:426648]
ENSGALG00000027093	214.486	1.85979	3.62954	0.398765	4.66387	3.10318e-06	0.000346383	ENSGALG00000027093	chTLR1-type2	Gallus gallus toll-like receptor 1 family member B (TLR1B), mRNA. [Source:RefSeq mRNA;Acc:NM_001081709]
ENSGALG00000005378	182.746	1.85832	3.62586	0.297943	6.23717	4.45556e-10	3.63986e-07	ENSGALG00000005378	ARNTL	aryl hydrocarbon receptor nuclear translocator like [Source:NCBI gene;Acc:374115]
ENSGALG00000042001	1423.45	1.85085	3.60711	0.351575	5.26445	1.40613e-07	2.66824e-05	ENSGALG00000042001
ENSGALG00000015263	232.372	1.82661	3.54701	0.531473	3.43687	0.000588469	0.0139833	ENSGALG00000015263
ENSGALG00000023355	150.959	1.78834	3.45417	0.524309	3.41085	0.000647609	0.0148058	ENSGALG00000023355	TMEM154	transmembrane protein 154 [Source:NCBI gene;Acc:771586]
ENSGALG00000001483	1257.26	1.77538	3.42328	0.417816	4.24919	2.14541e-05	0.0012918	ENSGALG00000001483		Golgi integral membrane protein 4-like [Source:NCBI gene;Acc:419409]
ENSGALG00000019514	2276.32	1.77228	3.41593	0.42875	4.13359	3.57138e-05	0.00192059	ENSGALG00000019514	CNDP2	carnosine dipeptidase 2 [Source:HGNC Symbol;Acc:HGNC:24437]
ENSGALG00000009479	154.392	1.76424	3.39694	0.49887	3.53647	0.000405518	0.0110153	ENSGALG00000009479		sterile alpha motif domain containing 9 like [Source:NCBI gene;Acc:420559]
ENSGALG00000036021	51.8111	1.75694	3.3798	0.429772	4.08807	4.34984e-05	0.00223949	ENSGALG00000036021	MTMR7	myotubularin related protein 7 [Source:NCBI gene;Acc:422731]
ENSGALG00000053074	4520.9	1.74656	3.35558	0.384137	4.54672	5.44874e-06	0.000520688	ENSGALG00000053074
ENSGALG00000054325	75.9489	1.7337	3.3258	0.37255	4.65361	3.26173e-06	0.000358062	ENSGALG00000054325
ENSGALG00000006018	1045.34	1.73358	3.32553	0.282699	6.13226	8.66375e-10	6.39337e-07	ENSGALG00000006018
ENSGALG00000028790	386.705	1.72049	3.29549	0.567118	3.03375	0.00241535	0.0324247	ENSGALG00000028790	DNASE2B	Gallus gallus deoxyribonuclease 2 beta (DNASE2B), mRNA. [Source:RefSeq mRNA;Acc:NM_001037838]
ENSGALG00000041251	113.158	1.71749	3.28865	0.355249	4.83462	1.33403e-06	0.0001772	ENSGALG00000041251	HDAC10	histone deacetylase 10 [Source:HGNC Symbol;Acc:HGNC:18128]
ENSGALG00000006534	113.994	1.71183	3.27577	0.570237	3.00197	0.00268237	0.0346932	ENSGALG00000006534	PEX11A	peroxisomal biogenesis factor 11 alpha [Source:NCBI gene;Acc:415486]
ENSGALG00000029819	469.63	1.71074	3.27329	0.484147	3.53352	0.000410066	0.0110935	ENSGALG00000029819	SCG2	secretogranin II [Source:NCBI gene;Acc:101750767]
ENSGALG00000016227	593.797	1.70127	3.25187	0.493902	3.44455	0.000572019	0.013715	ENSGALG00000016227	GPR34	G protein-coupled receptor 34 [Source:NCBI gene;Acc:771199]
ENSGALG00000028982	1581.5	1.67738	3.19846	0.304301	5.51224	3.54288e-08	1.20667e-05	ENSGALG00000028982	CMPK2	cytidine/uridine monophosphate kinase 2 [Source:HGNC Symbol;Acc:HGNC:27015]
ENSGALG00000016313	5393.93	1.67511	3.19345	0.409917	4.08647	4.37978e-05	0.0022462	ENSGALG00000016313	GCLC	glutamate-cysteine ligase catalytic subunit [Source:NCBI gene;Acc:421894]
ENSGALG00000053979	15.9842	1.67426	3.19156	0.58931	2.84106	0.00449639	0.0488353	ENSGALG00000053979
ENSGALG00000016969	45.7294	1.6742	3.19143	0.509767	3.28425	0.00102253	0.0192384	ENSGALG00000016969		LACC1 laccase domain containing 1 [Source:NCBI gene;Acc:418840]
ENSGALG00000014687	79.2498	1.67145	3.18535	0.57746	2.89449	0.00379774	0.0437815	ENSGALG00000014687	EPHA1	Gallus gallus EPH receptor A1 (EPHA1), mRNA. [Source:RefSeq mRNA;Acc:NM_204360]
ENSGALG00000049506	25.6937	1.67058	3.18342	0.499766	3.34272	0.000829613	0.0170584	ENSGALG00000049506
ENSGALG00000014138	55.8475	1.66962	3.1813	0.386332	4.32172	1.54819e-05	0.0010334	ENSGALG00000014138	NFXL1	nuclear transcription factor, X-box binding like 1 [Source:NCBI gene;Acc:100859761]
ENSGALG00000009958	210.58	1.66926	3.18051	0.49457	3.37517	0.000737691	0.0158787	ENSGALG00000009958	ABCG8	ATP binding cassette subfamily G member 8 [Source:HGNC Symbol;Acc:HGNC:13887]
ENSGALG00000012076	91.184	1.66201	3.16457	0.515916	3.22148	0.00127532	0.022231	ENSGALG00000012076	TIFA	TRAF interacting protein with forkhead associated domain [Source:NCBI gene;Acc:422692]
ENSGALG00000031410	2043.15	1.65578	3.15094	0.397693	4.16347	3.1345e-05	0.00174637	ENSGALG00000031410	ENPEP	glutamyl aminopeptidase [Source:NCBI gene;Acc:428771]
ENSGALG00000006982	425.261	1.64769	3.13332	0.408007	4.0384	5.38179e-05	0.00265748	ENSGALG00000006982	EEF2K	eukaryotic elongation factor 2 kinase [Source:NCBI gene;Acc:416619]
ENSGALG00000005957	56.9968	1.63247	3.10043	0.448097	3.64312	0.000269358	0.00832065	ENSGALG00000005957		solute carrier family 6 member 14 [Source:NCBI gene;Acc:100857521]
ENSGALG00000044020	167.715	1.61648	3.06626	0.331374	4.87812	1.07099e-06	0.000148187	ENSGALG00000044020
ENSGALG00000013177	114.961	1.61507	3.06327	0.54086	2.98612	0.0028254	0.0359137	ENSGALG00000013177	BCAT1	branched chain amino acid transaminase 1 [Source:NCBI gene;Acc:418193]
ENSGALG00000004859	2027.24	1.61461	3.06228	0.302247	5.34201	9.19216e-08	2.00163e-05	ENSGALG00000004859	ZNFX1	zinc finger NFX1-type containing 1 [Source:NCBI gene;Acc:419218]
ENSGALG00000004532	53.482	1.61402	3.06103	0.447491	3.60682	0.000309975	0.00908919	ENSGALG00000004532	ZNF507	zinc finger protein 507 [Source:NCBI gene;Acc:415764]
ENSGALG00000012032	275.727	1.60562	3.04326	0.456527	3.51702	0.000436413	0.0115246	ENSGALG00000012032	PRRG4	proline rich and Gla domain 4 [Source:NCBI gene;Acc:421600]
ENSGALG00000016205	1736.88	1.60389	3.03961	0.430204	3.7282	0.000192853	0.0066026	ENSGALG00000016205	PDXK	Gallus gallus pyridoxal kinase (PDXK), transcript variant 2, mRNA. [Source:RefSeq mRNA;Acc:NM_001278085]
ENSGALG00000015040	1167.24	1.60107	3.03368	0.36661	4.36723	1.25834e-05	0.000920616	ENSGALG00000015040	SLC16A10	solute carrier family 16 member 10 [Source:HGNC Symbol;Acc:HGNC:17027]
ENSGALG00000016964	546.007	1.5902	3.01092	0.277413	5.73227	9.90975e-09	4.42536e-06	ENSGALG00000016964
ENSGALG00000004270	277.845	1.56987	2.96877	0.431091	3.64161	0.000270938	0.00833996	ENSGALG00000004270	ALDH1A2	Gallus gallus aldehyde dehydrogenase 1 family member A2 (ALDH1A2), mRNA. [Source:RefSeq mRNA;Acc:NM_204995]
ENSGALG00000043935	777.431	1.56367	2.95606	0.36816	4.24727	2.16396e-05	0.0012918	ENSGALG00000043935	AFF1	AF4/FMR2 family member 1 [Source:NCBI gene;Acc:422590]
ENSGALG00000004397	84.8995	1.5601	2.94875	0.386288	4.03871	5.37463e-05	0.00265748	ENSGALG00000004397	MLXIP	MLX interacting protein [Source:HGNC Symbol;Acc:HGNC:17055]
ENSGALG00000003689	2754.89	1.55986	2.94826	0.493056	3.16366	0.00155797	0.0251542	ENSGALG00000003689	PAPSS2	3'-phosphoadenosine 5'-phosphosulfate synthase 2 [Source:HGNC Symbol;Acc:HGNC:8604]
ENSGALG00000012124	169.278	1.54766	2.92343	0.458038	3.37889	0.00072778	0.0158301	ENSGALG00000012124	PELI2	pellino E3 ubiquitin protein ligase family member 2 [Source:NCBI gene;Acc:776013]
ENSGALG00000008669	139.754	1.53718	2.90226	0.528266	2.90986	0.00361596	0.0426561	ENSGALG00000008669	CD28	T-cell-specific surface glycoprotein CD28 homolog [Source:UniProtKB/Swiss-Prot;Acc:P31043]
ENSGALG00000028627	1182.2	1.53634	2.90059	0.414196	3.70922	0.000207897	0.00697346	ENSGALG00000028627	TIMP3	TIMP metallopeptidase inhibitor 3 [Source:NCBI gene;Acc:396483]
ENSGALG00000015795	38.5721	1.52929	2.88644	0.522678	2.92587	0.0034349	0.0410304	ENSGALG00000015795	ADAMTS5	ADAM metallopeptidase with thrombospondin type 1 motif 5 [Source:NCBI gene;Acc:427971]
ENSGALG00000009809	116.608	1.52877	2.88539	0.440665	3.46922	0.000521963	0.0129396	ENSGALG00000009809
ENSGALG00000002492	639.44	1.52621	2.88028	0.348429	4.38026	1.18539e-05	0.000894631	ENSGALG00000002492	H6PD	hexose-6-phosphate dehydrogenase/glucose 1-dehydrogenase [Source:NCBI gene;Acc:428188]
ENSGALG00000055058	756.338	1.52426	2.87639	0.408848	3.72818	0.000192864	0.0066026	ENSGALG00000055058
ENSGALG00000006933	25.3848	1.52338	2.87463	0.538116	2.83095	0.00464102	0.0499163	ENSGALG00000006933	MOSMO	chromosome 14 open reading frame, human C16orf52 [Source:NCBI gene;Acc:416615]
ENSGALG00000051954	225.435	1.52126	2.87042	0.279973	5.4336	5.52274e-08	1.50467e-05	ENSGALG00000051954	RBM43	RNA binding motif protein 43 [Source:NCBI gene;Acc:424313]
ENSGALG00000007054	322.332	1.51802	2.86398	0.529775	2.86541	0.00416475	0.0465269	ENSGALG00000007054	TBC1D16	TBC1 domain family member 16 [Source:HGNC Symbol;Acc:HGNC:28356]
ENSGALG00000051832	802.146	1.51781	2.86357	0.506086	2.99912	0.00270758	0.0349173	ENSGALG00000051832
ENSGALG00000007001	278.267	1.51692	2.8618	0.477547	3.1765	0.00149066	0.0245663	ENSGALG00000007001	TLR4	Gallus gallus toll like receptor 4 (TLR4), mRNA. [Source:RefSeq mRNA;Acc:NM_001030693]
ENSGALG00000010371	474.455	1.51473	2.85745	0.276606	5.47613	4.3473e-08	1.34291e-05	ENSGALG00000010371	FAM13A	family with sequence similarity 13 member A [Source:NCBI gene;Acc:422515]
ENSGALG00000006341	84.3477	1.51338	2.85478	0.405562	3.73156	0.0001903	0.00659987	ENSGALG00000006341
ENSGALG00000005430	130.504	1.51302	2.85406	0.398515	3.79664	0.000146672	0.00572415	ENSGALG00000005430	ALS2CL	ALS2 C-terminal like [Source:NCBI gene;Acc:428401]
ENSGALG00000054222	50.0827	1.51223	2.85251	0.477081	3.16976	0.00152564	0.024957	ENSGALG00000054222
ENSGALG00000008681	63.8275	1.49459	2.81783	0.449835	3.32252	0.000892087	0.0178361	ENSGALG00000008681	NSMF	NMDA receptor synaptonuclear signaling and neuronal migration factor [Source:HGNC Symbol;Acc:HGNC:29843]
ENSGALG00000034722	145.474	1.49326	2.81524	0.524129	2.84903	0.00438532	0.0481009	ENSGALG00000034722	TLR2-1	toll-like receptor 2 family member A [Source:NCBI gene;Acc:374141]
ENSGALG00000044799	1527.25	1.48891	2.80677	0.403151	3.69318	0.000221466	0.00731774	ENSGALG00000044799	VSIG4	V-set and immunoglobulin domain containing 4 [Source:NCBI gene;Acc:422170]
ENSGALG00000030571	154.114	1.48727	2.80359	0.29788	4.99286	5.94904e-07	9.40727e-05	ENSGALG00000030571
ENSGALG00000014236	432.483	1.47422	2.77834	0.298008	4.94691	7.53991e-07	0.000112531	ENSGALG00000014236	ATP8A1	ATPase phospholipid transporting 8A1 [Source:NCBI gene;Acc:422776]
ENSGALG00000033186	429.475	1.47202	2.7741	0.444206	3.31382	0.00092031	0.0181372	ENSGALG00000033186	LRRC58	leucine rich repeat containing 58 [Source:HGNC Symbol;Acc:HGNC:26968]
ENSGALG00000006425	485.087	1.47117	2.77247	0.335471	4.3854	1.15775e-05	0.000888828	ENSGALG00000006425	SLC6A6	Gallus gallus solute carrier family 6 member 6 (SLC6A6), mRNA. [Source:RefSeq mRNA;Acc:NM_001030600]
ENSGALG00000046984	80.2969	1.47085	2.77186	0.416053	3.53525	0.000407392	0.0110437	ENSGALG00000046984	M1AP	meiosis 1 associated protein [Source:NCBI gene;Acc:425987]
ENSGALG00000034500	3651.4	1.45779	2.74687	0.314625	4.63342	3.59671e-06	0.000385283	ENSGALG00000034500	CIDEA	cell death-inducing DFFA-like effector a [Source:HGNC Symbol;Acc:HGNC:1976]
ENSGALG00000009520	186.91	1.45747	2.74627	0.412607	3.53235	0.000411878	0.0111199	ENSGALG00000009520	MARCH1	Gallus gallus membrane associated ring-CH-type finger 1 (MARCH1), mRNA. [Source:RefSeq mRNA;Acc:NM_001286224]
ENSGALG00000012688	26.1594	1.45733	2.74599	0.477093	3.0546	0.00225362	0.0313126	ENSGALG00000012688	NHLRC1	NHL repeat containing E3 ubiquitin protein ligase 1 [Source:HGNC Symbol;Acc:HGNC:21576]
ENSGALG00000019077	1375.95	1.45409	2.73983	0.293375	4.95642	7.18049e-07	0.00010963	ENSGALG00000019077		spermatogenesis associated 13 [Source:NCBI gene;Acc:418940]
ENSGALG00000051766	98.505	1.45193	2.73575	0.491963	2.95131	0.00316429	0.0388459	ENSGALG00000051766
ENSGALG00000016785	1452.57	1.4478	2.72792	0.491604	2.94506	0.00322895	0.0392407	ENSGALG00000016785	IL1RL1	Gallus gallus interleukin 1 receptor like 1 (IL1RL1), transcript variant 3, mRNA. [Source:RefSeq mRNA;Acc:NM_001024590]
ENSGALG00000014391	93.2275	1.43772	2.70893	0.331941	4.33126	1.48256e-05	0.00100124	ENSGALG00000014391	CCDC149	coiled-coil domain containing 149 [Source:HGNC Symbol;Acc:HGNC:25405]
ENSGALG00000006083	94.055	1.43397	2.7019	0.435822	3.29028	0.00100089	0.0190469	ENSGALG00000006083
ENSGALG00000001603	649.101	1.42634	2.68763	0.432265	3.29968	0.000967952	0.0187972	ENSGALG00000001603	NARF	nuclear prelamin A recognition factor [Source:NCBI gene;Acc:417341]
ENSGALG00000003999	469.651	1.4254	2.6859	0.471537	3.02289	0.00250374	0.0331497	ENSGALG00000003999	NAV2	neuron navigator 2 [Source:HGNC Symbol;Acc:HGNC:15997]
ENSGALG00000001595	99.0973	1.41595	2.66836	0.405938	3.4881	0.000486463	0.0123315	ENSGALG00000001595	PHF19	PHD finger protein 19 [Source:NCBI gene;Acc:772213]
ENSGALG00000031016	100.019	1.41544	2.66742	0.331111	4.27484	1.91275e-05	0.00119845	ENSGALG00000031016	GTF3C4	general transcription factor IIIC subunit 4 [Source:NCBI gene;Acc:417167]
ENSGALG00000028762	482.291	1.40975	2.65691	0.248949	5.6628	1.48922e-08	6.18168e-06	ENSGALG00000028762	ZFYVE26	zinc finger FYVE-type containing 26 [Source:NCBI gene;Acc:423276]
ENSGALG00000003195	81.9241	1.39662	2.63285	0.374943	3.72489	0.000195398	0.00665507	ENSGALG00000003195	TRADD	TNFRSF1A associated via death domain [Source:NCBI gene;Acc:415700]
ENSGALG00000013732	90.3759	1.39371	2.62753	0.340621	4.09167	4.28275e-05	0.00221353	ENSGALG00000013732	SERAC1	serine active site containing 1 [Source:HGNC Symbol;Acc:HGNC:21061]
ENSGALG00000005867	572.521	1.39177	2.62401	0.41116	3.38499	0.000711807	0.015628	ENSGALG00000005867	MARCH8	Gallus gallus membrane associated ring-CH-type finger 8 (MARCH8), transcript variant 2, mRNA. [Source:RefSeq mRNA;Acc:NM_001286369]
ENSGALG00000002225	3037.37	1.39028	2.6213	0.401765	3.46043	0.000539304	0.0132169	ENSGALG00000002225	RFFL	Gallus gallus ring finger and FYVE like domain containing E3 ubiquitin protein ligase (RFFL), mRNA. [Source:RefSeq mRNA;Acc:NM_001030711]
ENSGALG00000005725	1604.25	1.38971	2.62026	0.429747	3.23379	0.00122159	0.021492	ENSGALG00000005725	CSF1R	Gallus gallus colony stimulating factor 1 receptor (CSF1R), mRNA. [Source:RefSeq mRNA;Acc:NM_001321517]
ENSGALG00000010149	515.287	1.3883	2.61771	0.235944	5.88405	4.00348e-09	2.12713e-06	ENSGALG00000010149	CMTR1	cap methyltransferase 1 [Source:HGNC Symbol;Acc:HGNC:21077]
ENSGALG00000011421	4008.61	1.38803	2.6172	0.306905	4.52265	6.10688e-06	0.000565165	ENSGALG00000011421	HAL	Gallus gallus histidine ammonia-lyase (HAL), mRNA. [Source:RefSeq mRNA;Acc:NM_204404]
ENSGALG00000007092	159.093	1.38692	2.61519	0.467576	2.96618	0.0030152	0.0375444	ENSGALG00000007092	LYSMD4	LysM domain containing 4 [Source:NCBI gene;Acc:427510]
ENSGALG00000011285	981.183	1.38585	2.61326	0.314341	4.40875	1.03967e-05	0.000822023	ENSGALG00000011285		nudix hydrolase 4 [Source:NCBI gene;Acc:417897]
ENSGALG00000034397	108.991	1.37764	2.59843	0.421115	3.27141	0.00107014	0.0197976	ENSGALG00000034397
ENSGALG00000053862	40.1059	1.37401	2.59191	0.476813	2.88166	0.00395581	0.0450257	ENSGALG00000053862
ENSGALG00000004781	49.8882	1.37273	2.5896	0.406763	3.37477	0.000738766	0.0158787	ENSGALG00000004781	ZBTB40	zinc finger and BTB domain containing 40 [Source:HGNC Symbol;Acc:HGNC:29045]
ENSGALG00000015056	117.943	1.36513	2.57599	0.462717	2.95024	0.00317522	0.0388986	ENSGALG00000015056	LAMA3	laminin subunit alpha 3 [Source:NCBI gene;Acc:428524]
ENSGALG00000003433	213.1	1.36476	2.57533	0.374217	3.64697	0.000265351	0.00821599	ENSGALG00000003433	DPEP2	dipeptidase 2 [Source:NCBI gene;Acc:107054267]
ENSGALG00000041680	416.253	1.35783	2.563	0.313601	4.3298	1.49247e-05	0.00100124	ENSGALG00000041680	KCNT2	potassium sodium-activated channel subfamily T member 2 [Source:NCBI gene;Acc:429058]
ENSGALG00000008098	3448.45	1.35726	2.56197	0.375631	3.61327	0.000302365	0.00897839	ENSGALG00000008098	NAMPT	Gallus gallus nicotinamide phosphoribosyltransferase (NAMPT), mRNA. [Source:RefSeq mRNA;Acc:NM_001030728]
ENSGALG00000002729	638.295	1.35187	2.55243	0.456874	2.95896	0.00308678	0.0381766	ENSGALG00000002729	GK5	Gallus gallus glycerol kinase 5 (putative) (GK5), mRNA. [Source:RefSeq mRNA;Acc:NM_001031306]
ENSGALG00000035903	1616.85	1.3472	2.54417	0.24973	5.3946	6.86759e-08	1.65858e-05	ENSGALG00000035903	FAM46A	Gallus gallus family with sequence similarity 46 member A (FAM46A), mRNA. [Source:RefSeq mRNA;Acc:NM_001031085]
ENSGALG00000005505	495.041	1.34696	2.54375	0.42058	3.20261	0.00136186	0.0231918	ENSGALG00000005505	PIK3CB	Gallus gallus phosphatidylinositol-4,5-bisphosphate 3-kinase catalytic subunit beta (PIK3CB), mRNA. [Source:RefSeq mRNA;Acc:NM_001031311]
ENSGALG00000004288	334.699	1.34601	2.54207	0.375225	3.5872	0.000334247	0.0096308	ENSGALG00000004288	HDAC4	Gallus gallus histone deacetylase 4 (HDAC4), mRNA. [Source:RefSeq mRNA;Acc:NM_204313]
ENSGALG00000014813	41.6414	1.34556	2.54129	0.426893	3.15198	0.00162166	0.025613	ENSGALG00000014813	HOMER1	homer scaffolding protein 1 [Source:NCBI gene;Acc:427181]
ENSGALG00000006382	288.689	1.34231	2.53557	0.381979	3.51409	0.000441261	0.0116065	ENSGALG00000006382
ENSGALG00000008127	1335.13	1.34001	2.53153	0.38821	3.45175	0.000556954	0.0134754	ENSGALG00000008127	SPI1	Spi-1 proto-oncogene [Source:NCBI gene;Acc:395879]
ENSGALG00000041787	202.88	1.32731	2.50935	0.350617	3.78565	0.000153307	0.00575249	ENSGALG00000041787	PLA2G15	phospholipase A2 group XV [Source:HGNC Symbol;Acc:HGNC:17163]
ENSGALG00000035026	91.4896	1.32383	2.5033	0.341878	3.87222	0.000107847	0.00446273	ENSGALG00000035026	SLC22A4	Gallus gallus solute carrier family 22 member 4 (SLC22A4), mRNA. [Source:RefSeq mRNA;Acc:NM_001146131]
ENSGALG00000005979	309.485	1.30725	2.4747	0.284275	4.59855	4.25434e-06	0.000438066	ENSGALG00000005979	OXSR1	oxidative stress responsive 1 [Source:NCBI gene;Acc:420421]
ENSGALG00000002283	1605.79	1.30493	2.47072	0.432929	3.0142	0.00257661	0.0337298	ENSGALG00000002283	MAPKAPK3	Gallus gallus mitogen-activated protein kinase-activated protein kinase 3 (MAPKAPK3), mRNA. [Source:RefSeq mRNA;Acc:NM_001321558]
ENSGALG00000012761	279.512	1.30103	2.46405	0.427711	3.04185	0.00235132	0.0321025	ENSGALG00000012761	DRAM1	DNA damage regulated autophagy modulator 1 [Source:NCBI gene;Acc:418095]
ENSGALG00000007434	1612.23	1.29766	2.4583	0.451726	2.87267	0.00407013	0.0458486	ENSGALG00000007434	RHBDF1	rhomboid 5 homolog 1 [Source:NCBI gene;Acc:416647]
ENSGALG00000014799	108.659	1.29223	2.44906	0.317781	4.0664	4.77458e-05	0.00241143	ENSGALG00000014799	METTL4	methyltransferase like 4 [Source:NCBI gene;Acc:421056]
ENSGALG00000029616	142.924	1.28829	2.44238	0.288793	4.46095	8.15975e-06	0.000713066	ENSGALG00000029616	HCFC2	host cell factor C2 [Source:NCBI gene;Acc:418083]
ENSGALG00000008603	543.809	1.28554	2.43774	0.344341	3.73335	0.000188953	0.00658756	ENSGALG00000008603	ITPKA	inositol-trisphosphate 3-kinase A [Source:HGNC Symbol;Acc:HGNC:6178]
ENSGALG00000007410	261.426	1.28044	2.42914	0.328454	3.8984	9.68314e-05	0.00413573	ENSGALG00000007410	IGDCC4	immunoglobulin superfamily DCC subclass member 4 [Source:NCBI gene;Acc:415537]
ENSGALG00000013764	167.193	1.28041	2.42909	0.281139	4.55439	5.25389e-06	0.000509397	ENSGALG00000013764	AASDH	aminoadipate-semialdehyde dehydrogenase [Source:HGNC Symbol;Acc:HGNC:23993]
ENSGALG00000009320	1242.69	1.2802	2.42873	0.371959	3.44179	0.000577874	0.0138305	ENSGALG00000009320	PSEN1	presenilin 1 [Source:NCBI gene;Acc:373977]
ENSGALG00000003568	82.9246	1.27897	2.42666	0.297304	4.30189	1.69345e-05	0.00111051	ENSGALG00000003568	PPP1R16B	Gallus gallus protein phosphatase 1 regulatory subunit 16B (PPP1R16B), mRNA. [Source:RefSeq mRNA;Acc:NM_001030851]
ENSGALG00000015884	344.394	1.27726	2.42377	0.303575	4.20738	2.58347e-05	0.00149852	ENSGALG00000015884	MIS18A	MIS18 kinetochore protein A [Source:NCBI gene;Acc:418494]
ENSGALG00000007012	541.506	1.27347	2.41742	0.421583	3.02068	0.00252208	0.033202	ENSGALG00000007012	ARRDC4	arrestin domain containing 4 [Source:NCBI gene;Acc:415509]
ENSGALG00000017126	246.431	1.27126	2.41373	0.364908	3.48379	0.000494358	0.0124603	ENSGALG00000017126	ZDHHC20	zinc finger DHHC-type containing 20 [Source:NCBI gene;Acc:418947]
ENSGALG00000034586	116.14	1.26745	2.40736	0.261918	4.83911	1.30422e-06	0.00017499	ENSGALG00000034586
ENSGALG00000016693	441.725	1.26659	2.40593	0.372546	3.39983	0.000674282	0.0151805	ENSGALG00000016693	CSF2RA	Gallus gallus colony stimulating factor 2 receptor alpha subunit (CSF2RA), mRNA. [Source:RefSeq mRNA;Acc:NM_001312662]
ENSGALG00000000255	2663.67	1.26024	2.39536	0.41474	3.03864	0.0023765	0.0322771	ENSGALG00000000255	MAN2A1	mannosidase alpha class 2A member 1 [Source:NCBI gene;Acc:415611]
ENSGALG00000002021	696.497	1.26006	2.39506	0.350282	3.59729	0.000321555	0.00936671	ENSGALG00000002021	ZC3H12A	zinc finger CCCH-type containing 12A [Source:NCBI gene;Acc:419618]
ENSGALG00000012208	174.211	1.25241	2.3824	0.407667	3.07215	0.00212526	0.0301888	ENSGALG00000012208	GMFB	glia maturation factor beta [Source:HGNC Symbol;Acc:HGNC:4373]
ENSGALG00000005042	378.829	1.25159	2.38103	0.332208	3.76748	0.000164902	0.00601758	ENSGALG00000005042	IQSEC1	IQ motif and Sec7 domain 1 [Source:HGNC Symbol;Acc:HGNC:29112]
ENSGALG00000043355	372.37	1.24869	2.37625	0.383373	3.25711	0.00112552	0.0204519	ENSGALG00000043355
ENSGALG00000012816	581.453	1.24287	2.3667	0.337418	3.68348	0.000230068	0.00747188	ENSGALG00000012816	SLC22A23	solute carrier family 22 member 23 [Source:NCBI gene;Acc:420881]
ENSGALG00000005891	671.072	1.24043	2.36269	0.346337	3.58157	0.000341535	0.00976147	ENSGALG00000005891	DGCR2	DiGeorge syndrome critical region gene 2 [Source:NCBI gene;Acc:416926]
ENSGALG00000053296	376.927	1.23954	2.36123	0.387845	3.19596	0.00139367	0.0235824	ENSGALG00000053296		chromosome 3 open reading frame, human C8orf80 [Source:NCBI gene;Acc:422000]
ENSGALG00000005803	97.6638	1.23883	2.36007	0.411133	3.01321	0.00258498	0.0337624	ENSGALG00000005803	ZNRF3	zinc and ring finger 3 [Source:NCBI gene;Acc:416919]
ENSGALG00000047009	320.602	1.23828	2.35917	0.265379	4.66608	3.07002e-06	0.000345586	ENSGALG00000047009
ENSGALG00000011294	150.006	1.23519	2.35413	0.360889	3.42264	0.000620161	0.0144334	ENSGALG00000011294	THRB	Gallus gallus thyroid hormone receptor beta (THRB), transcript variant 2, mRNA. [Source:RefSeq mRNA;Acc:NM_001252221]
ENSGALG00000002527	253.711	1.23327	2.35099	0.319154	3.86417	0.000111468	0.0045279	ENSGALG00000002527		transmembrane protein 201 [Source:NCBI gene;Acc:419443]
ENSGALG00000014094	191.625	1.22797	2.34237	0.368145	3.33555	0.000851301	0.0173167	ENSGALG00000014094	STK38L	Gallus gallus serine/threonine kinase 38 like (STK38L), mRNA. [Source:RefSeq mRNA;Acc:NM_001030770]
ENSGALG00000000195	329.436	1.22703	2.34084	0.370585	3.31106	0.000929427	0.0182508	ENSGALG00000000195	SLC23A2	solute carrier family 23 member 2 [Source:NCBI gene;Acc:419520]
ENSGALG00000028155	282.118	1.22684	2.34054	0.378533	3.24104	0.00119096	0.0211037	ENSGALG00000028155	DUSP16	dual specificity phosphatase 16 [Source:NCBI gene;Acc:431336]
ENSGALG00000035207	47182.3	1.2247	2.33708	0.278151	4.40302	1.06753e-05	0.00083412	ENSGALG00000035207	TDO2	tryptophan 2,3-dioxygenase [Source:HGNC Symbol;Acc:HGNC:11708]
ENSGALG00000036284	60.1238	1.22368	2.33542	0.351221	3.48409	0.000493808	0.0124603	ENSGALG00000036284	RPGR	retinitis pigmentosa GTPase regulator [Source:HGNC Symbol;Acc:HGNC:10295]
ENSGALG00000039590	199.953	1.22134	2.33163	0.275777	4.42873	9.47917e-06	0.00078096	ENSGALG00000039590		chromosome 2 open reading frame, human C8orf76 [Source:NCBI gene;Acc:420348]
ENSGALG00000033338	15744.6	1.22093	2.33097	0.379796	3.2147	0.00130582	0.0225556	ENSGALG00000033338	GPT2	glutamic--pyruvic transaminase [Source:NCBI gene;Acc:415746]
ENSGALG00000015209	950.85	1.21947	2.32861	0.392167	3.10957	0.00187362	0.0280579	ENSGALG00000015209	NFIL3	nuclear factor, interleukin 3 regulated [Source:NCBI gene;Acc:395326]
ENSGALG00000014335	301.131	1.21876	2.32747	0.321074	3.79589	0.000147112	0.00572415	ENSGALG00000014335	ITFG2	integrin alpha FG-GAP repeat containing 2 [Source:NCBI gene;Acc:418262]
ENSGALG00000014267	288.707	1.21807	2.32635	0.308457	3.94892	7.85053e-05	0.00355971	ENSGALG00000014267	RBM47	RNA binding motif protein 47 [Source:HGNC Symbol;Acc:HGNC:30358]
ENSGALG00000013057	612.263	1.21775	2.32583	0.358918	3.39283	0.000691755	0.0153913	ENSGALG00000013057		ubiquitin specific peptidase 18 [Source:NCBI gene;Acc:418167]
ENSGALG00000012973	188.527	1.21381	2.31949	0.399849	3.03566	0.00240006	0.032393	ENSGALG00000012973	ESR1	Gallus gallus estrogen receptor 1 (ESR1), mRNA. [Source:RefSeq mRNA;Acc:NM_205183]
ENSGALG00000014192	243.444	1.20838	2.31078	0.386527	3.12624	0.00177057	0.0270639	ENSGALG00000014192	ATP10D	ATPase phospholipid transporting 10D (putative) [Source:NCBI gene;Acc:422768]
ENSGALG00000027922	155.609	1.20094	2.29889	0.257329	4.66692	3.05748e-06	0.000345586	ENSGALG00000027922	ETAA1	ETAA1, ATR kinase activator [Source:NCBI gene;Acc:421269]
ENSGALG00000006351	877.886	1.2005	2.29819	0.3799	3.16003	0.00157751	0.0253374	ENSGALG00000006351	FAS	Gallus gallus Fas cell surface death receptor (FAS), mRNA. [Source:RefSeq mRNA;Acc:NM_001199487]
ENSGALG00000015026	1318.62	1.19957	2.29671	0.367397	3.26505	0.00109445	0.0201351	ENSGALG00000015026		TRAF3 interacting protein 2 [Source:NCBI gene;Acc:421752]
ENSGALG00000050065	224.921	1.19787	2.29401	0.392239	3.05393	0.00225863	0.0313494	ENSGALG00000050065	CYSLTR2	cysteinyl leukotriene receptor 2 [Source:NCBI gene;Acc:428071]
ENSGALG00000009911	211.625	1.19626	2.29144	0.287244	4.16459	3.11911e-05	0.00174637	ENSGALG00000009911	BICRAL	BRD4 interacting chromatin remodeling complex associated protein like [Source:NCBI gene;Acc:428568]
ENSGALG00000029896	726.74	1.19026	2.28194	0.361648	3.29122	0.000997527	0.0190469	ENSGALG00000029896
ENSGALG00000002182	2014.57	1.18719	2.27709	0.367424	3.23112	0.00123307	0.0216079	ENSGALG00000002182	NR5A2	Gallus gallus nuclear receptor subfamily 5 group A member 2 (NR5A2), mRNA. [Source:RefSeq mRNA;Acc:NM_205078]
ENSGALG00000015301	640.951	1.18704	2.27684	0.376927	3.14924	0.00163693	0.0257929	ENSGALG00000015301	LNPEP	leucyl and cystinyl aminopeptidase [Source:NCBI gene;Acc:427279]
ENSGALG00000008860	419.356	1.18412	2.27225	0.243539	4.86214	1.16122e-06	0.000159015	ENSGALG00000008860	LONRF3	LON peptidase N-terminal domain and ring finger 3 [Source:HGNC Symbol;Acc:HGNC:21152]
ENSGALG00000009981	80.9869	1.18407	2.27217	0.365782	3.2371	0.00120751	0.0213007	ENSGALG00000009981	PREPL	Gallus gallus prolyl endopeptidase like (PREPL), mRNA. [Source:RefSeq mRNA;Acc:NM_001031053]
ENSGALG00000008274	153.896	1.18178	2.26856	0.311546	3.79327	0.000148677	0.00572426	ENSGALG00000008274	CRBN	cereblon [Source:NCBI gene;Acc:416106]
ENSGALG00000034030	158.716	1.18162	2.26831	0.351131	3.36518	0.000764925	0.0162828	ENSGALG00000034030	L3MBTL3	L3MBTL3, histone methyl-lysine binding protein [Source:NCBI gene;Acc:421705]
ENSGALG00000009698	139.618	1.18099	2.26732	0.410094	2.8798	0.00397931	0.0452544	ENSGALG00000009698	SLC38A1	solute carrier family 38 member 1 [Source:NCBI gene;Acc:417806]
ENSGALG00000002769	1586.26	1.18068	2.26683	0.305664	3.86266	0.00011216	0.00454212	ENSGALG00000002769	DNAJC12	DnaJ heat shock protein family (Hsp40) member C12 [Source:NCBI gene;Acc:423647]
ENSGALG00000050441	193.472	1.1661	2.24404	0.377994	3.08496	0.00203582	0.0294252	ENSGALG00000050441
ENSGALG00000049034	101.546	1.16593	2.24377	0.328885	3.54509	0.000392476	0.0107712	ENSGALG00000049034		microtubule associated protein 10 [Source:NCBI gene;Acc:101747480]
ENSGALG00000015181	146.83	1.16227	2.2381	0.324335	3.58355	0.000338954	0.00974529	ENSGALG00000015181	GAREM1	GRB2 associated regulator of MAPK1 subtype 1 [Source:NCBI gene;Acc:421098]
ENSGALG00000051043	112.903	1.1574	2.23055	0.290038	3.99051	6.59301e-05	0.00311178	ENSGALG00000051043
ENSGALG00000043724	224.691	1.15644	2.22907	0.298871	3.86937	0.000109115	0.00448413	ENSGALG00000043724	NFX1	nuclear transcription factor, X-box binding 1 [Source:NCBI gene;Acc:420796]
ENSGALG00000021883	114.75	1.15475	2.22645	0.380556	3.03436	0.00241046	0.0324247	ENSGALG00000021883	C19orf44	chromosome 28 open reading frame, human C19orf44 [Source:NCBI gene;Acc:420145]
ENSGALG00000001733	369.879	1.15248	2.22295	0.208996	5.51434	3.50088e-08	1.20667e-05	ENSGALG00000001733	LRIG2	leucine rich repeats and immunoglobulin like domains 2 [Source:NCBI gene;Acc:100857856]
ENSGALG00000006254	242.387	1.15229	2.22266	0.304378	3.78572	0.000153263	0.00575249	ENSGALG00000006254	ERCC6	ERCC excision repair 6, chromatin remodeling factor [Source:NCBI gene;Acc:423785]
ENSGALG00000011175	1301.69	1.1492	2.21791	0.201006	5.71725	1.08259e-08	4.63872e-06	ENSGALG00000011175	TMEM150C	transmembrane protein 150C [Source:NCBI gene;Acc:422599]
ENSGALG00000040059	467.469	1.14648	2.21373	0.296341	3.86879	0.000109377	0.00448413	ENSGALG00000040059	C21orf62	chromosome 1 open reading frame, human C21orf62 [Source:NCBI gene;Acc:418501]
ENSGALG00000010005	12859.2	1.14608	2.21312	0.20987	5.46092	4.73662e-08	1.36775e-05	ENSGALG00000010005	EPAS1	Gallus gallus endothelial PAS domain protein 1 (EPAS1), mRNA. [Source:RefSeq mRNA;Acc:NM_204807]
ENSGALG00000004947	195.444	1.14551	2.21224	0.322557	3.55133	0.000383288	0.0105846	ENSGALG00000004947	POLR3A	Gallus gallus RNA polymerase III subunit A (POLR3A), mRNA. [Source:RefSeq mRNA;Acc:NM_001006500]
ENSGALG00000004333	108.328	1.14491	2.21133	0.327556	3.49533	0.000473483	0.0121256	ENSGALG00000004333	ABCA5	ATP binding cassette subfamily A member 5 [Source:NCBI gene;Acc:417444]
ENSGALG00000029435	601.416	1.14292	2.20828	0.346546	3.29804	0.000973635	0.018825	ENSGALG00000029435	CYP7B1	cytochrome P450 family 7 subfamily B member 1 [Source:HGNC Symbol;Acc:HGNC:2652]
ENSGALG00000016406	494.993	1.1371	2.19938	0.319043	3.56408	0.000365133	0.0102393	ENSGALG00000016406	RPS6KA3	ribosomal protein S6 kinase A3 [Source:NCBI gene;Acc:418605]
ENSGALG00000030526	1757.94	1.13384	2.19442	0.248782	4.55757	5.17488e-06	0.000505667	ENSGALG00000030526		interleukin 1 receptor-like 2 [Source:NCBI gene;Acc:418716]
ENSGALG00000051152	211.854	1.12845	2.18623	0.291845	3.86659	0.000110366	0.00451073	ENSGALG00000051152
ENSGALG00000007651	2358.69	1.12747	2.18476	0.298468	3.77754	0.000158386	0.00588781	ENSGALG00000007651	STAT1	Gallus gallus signal transducer and activator of transcription 1 (STAT1), mRNA. [Source:RefSeq mRNA;Acc:NM_001012914]
ENSGALG00000017462	122.794	1.12614	2.18274	0.298175	3.77677	0.000158873	0.00588781	ENSGALG00000017462	FNIP1	Gallus gallus folliculin interacting protein 1 (FNIP1), mRNA. [Source:RefSeq mRNA;Acc:NM_001039314]
ENSGALG00000054172	229.712	1.12577	2.18218	0.325	3.46391	0.000532391	0.0131196	ENSGALG00000054172
ENSGALG00000002356	135.983	1.12373	2.17909	0.285611	3.93447	8.33794e-05	0.00368306	ENSGALG00000002356	CMTR2	cap methyltransferase 2 [Source:NCBI gene;Acc:427537]
ENSGALG00000010869	257.926	1.11945	2.17265	0.259553	4.31301	1.61047e-05	0.00106959	ENSGALG00000010869	MYSM1	Myb like, SWIRM and MPN domains 1 [Source:HGNC Symbol;Acc:HGNC:29401]
ENSGALG00000027908	1803.41	1.11845	2.17113	0.301183	3.71352	0.000204394	0.00690105	ENSGALG00000027908	CYP2U1	cytochrome P450 family 2 subfamily U member 1 [Source:NCBI gene;Acc:422528]
ENSGALG00000010579	215.804	1.11808	2.17058	0.341167	3.27724	0.00104829	0.0195343	ENSGALG00000010579	STON2	stonin 2 [Source:NCBI gene;Acc:423390]
ENSGALG00000036466	1971.54	1.11118	2.16022	0.376841	2.94867	0.00319146	0.0389702	ENSGALG00000036466
ENSGALG00000015019	130.946	1.10995	2.15838	0.372969	2.97598	0.00292057	0.0367952	ENSGALG00000015019
ENSGALG00000043208	1129.47	1.10592	2.15236	0.272888	4.05265	5.06404e-05	0.00252878	ENSGALG00000043208	TRAFD1	Gallus gallus TRAF-type zinc finger domain containing 1 (TRAFD1), mRNA. [Source:RefSeq mRNA;Acc:NM_001006191]
ENSGALG00000009341	119.443	1.10524	2.15135	0.274261	4.02991	5.57993e-05	0.00273499	ENSGALG00000009341	CRAMP1	cramped chromatin regulator homolog 1 [Source:NCBI gene;Acc:416762]
ENSGALG00000012018	793.062	1.09805	2.14065	0.351905	3.1203	0.00180666	0.0274261	ENSGALG00000012018	UGT8	UDP glycosyltransferase 8 [Source:HGNC Symbol;Acc:HGNC:12555]
ENSGALG00000006672	410.239	1.09783	2.14032	0.337188	3.25584	0.00113058	0.0205041	ENSGALG00000006672	LARP4B	La ribonucleoprotein domain family member 4B [Source:NCBI gene;Acc:420457]
ENSGALG00000015877	395.402	1.09316	2.1334	0.336326	3.25029	0.00115286	0.020638	ENSGALG00000015877	SH3BGRL2	SH3 domain binding glutamate rich protein like 2 [Source:HGNC Symbol;Acc:HGNC:15567]
ENSGALG00000007564	122.887	1.09129	2.13065	0.324701	3.36092	0.000776837	0.0164573	ENSGALG00000007564		UPF0061 protein xcc-b100_1894-like [Source:NCBI gene;Acc:420491]
ENSGALG00000003144	1185.71	1.08761	2.12521	0.291639	3.7293	0.000192014	0.0066026	ENSGALG00000003144	TRIM25	Gallus gallus tripartite motif containing 25 (TRIM25), mRNA. [Source:RefSeq mRNA;Acc:NM_001318458]
ENSGALG00000010921	278.959	1.08702	2.12435	0.236492	4.59644	4.29769e-06	0.000439125	ENSGALG00000010921	PKD2	polycystin 2, transient receptor potential cation channel [Source:HGNC Symbol;Acc:HGNC:9009]
ENSGALG00000003670	652.674	1.08671	2.12388	0.329783	3.29521	0.000983479	0.0188553	ENSGALG00000003670	MAFB	Gallus gallus MAF bZIP transcription factor B (MAFB), mRNA. [Source:RefSeq mRNA;Acc:NM_001030852]
ENSGALG00000040023	186.677	1.08664	2.12379	0.315926	3.43955	0.000582677	0.0139203	ENSGALG00000040023	MAPK11	mitogen-activated protein kinase 11 [Source:HGNC Symbol;Acc:HGNC:6873]
ENSGALG00000012909	172.839	1.0845	2.12063	0.287931	3.76651	0.000165548	0.00602457	ENSGALG00000012909	C5orf22	chromosome 2 open reading frame, human C5orf22 [Source:NCBI gene;Acc:420910]
ENSGALG00000012994	224.094	1.08373	2.11951	0.289284	3.74624	0.000179507	0.00642693	ENSGALG00000012994	ERC1	ELKS/RAB6-interacting/CAST family member 1 [Source:NCBI gene;Acc:418153]
ENSGALG00000008436	652.768	1.0778	2.11082	0.365593	2.94809	0.00319745	0.0390006	ENSGALG00000008436	CRY2	Gallus gallus cryptochrome circadian regulator 2 (CRY2), mRNA. [Source:RefSeq mRNA;Acc:NM_204244]
ENSGALG00000033887	260.978	1.07425	2.10563	0.295053	3.64087	0.000271718	0.00833996	ENSGALG00000033887	IL17RA	Gallus gallus interleukin 17 receptor A (IL17RA), mRNA. [Source:RefSeq mRNA;Acc:NM_001318988]
ENSGALG00000007123	92.2975	1.07353	2.10457	0.37334	2.87547	0.00403432	0.0455679	ENSGALG00000007123		uncharacterized LOC101750621 [Source:NCBI gene;Acc:101750621]
ENSGALG00000014509	1042	1.0659	2.09347	0.285736	3.73036	0.000191203	0.0066026	ENSGALG00000014509	BST1	Gallus gallus bone marrow stromal cell antigen 1 (BST1), mRNA. [Source:RefSeq mRNA;Acc:NM_001200043]
ENSGALG00000007234	629.61	1.06538	2.09271	0.321578	3.31296	0.000923154	0.0181663	ENSGALG00000007234	CLCN5	chloride voltage-gated channel 5 [Source:NCBI gene;Acc:422285]
ENSGALG00000003319	178.944	1.0646	2.09159	0.359296	2.96302	0.00304634	0.0377821	ENSGALG00000003319	ADAP2	ArfGAP with dual PH domains 2 [Source:NCBI gene;Acc:417409]
ENSGALG00000008942	240.713	1.06239	2.08839	0.272756	3.89502	9.81904e-05	0.00415056	ENSGALG00000008942	FOXN2	Gallus gallus forkhead box N2 (FOXN2), mRNA. [Source:RefSeq mRNA;Acc:NM_001039284]
ENSGALG00000015377	1632.41	1.06233	2.0883	0.330952	3.20992	0.00132774	0.022845	ENSGALG00000015377	PHLDB2	pleckstrin homology like domain family B member 2 [Source:NCBI gene;Acc:418418]
ENSGALG00000006912	192.59	1.0601	2.08508	0.311712	3.4009	0.000671642	0.0151467	ENSGALG00000006912	CPEB3	cytoplasmic polyadenylation element binding protein 3 [Source:NCBI gene;Acc:423816]
ENSGALG00000007932	313.04	1.05884	2.08326	0.272304	3.88846	0.000100884	0.00423574	ENSGALG00000007932	TRAF6	TNF receptor associated factor 6 [Source:NCBI gene;Acc:423163]
ENSGALG00000008025	324.147	1.05415	2.07649	0.300958	3.50263	0.000460689	0.011998	ENSGALG00000008025	SLF2	SMC5-SMC6 complex localization factor 2 [Source:NCBI gene;Acc:423858]
ENSGALG00000008181	217.755	1.05253	2.07416	0.284804	3.69561	0.000219356	0.00728428	ENSGALG00000008181	MADD	MAP kinase activating death domain [Source:HGNC Symbol;Acc:HGNC:6766]
ENSGALG00000013865	532.754	1.05166	2.07291	0.319586	3.29069	0.000999403	0.0190469	ENSGALG00000013865	IFNGR1	interferon gamma receptor 1 [Source:HGNC Symbol;Acc:HGNC:5439]
ENSGALG00000012638	1905.93	1.05157	2.07278	0.294143	3.57501	0.000350209	0.00998246	ENSGALG00000012638	CRY1	Gallus gallus cryptochrome circadian regulator 1 (CRY1), mRNA. [Source:RefSeq mRNA;Acc:NM_204245]
ENSGALG00000016870	178.436	1.05058	2.07136	0.329487	3.18854	0.00142995	0.0239522	ENSGALG00000016870	TMTC4	transmembrane and tetratricopeptide repeat containing 4 [Source:NCBI gene;Acc:418772]
ENSGALG00000018819	221.721	1.05001	2.07055	0.339624	3.09169	0.00199018	0.0289992	ENSGALG00000018819		tubulin folding cofactor E like [Source:NCBI gene;Acc:429536]
ENSGALG00000005609	242.47	1.04775	2.06731	0.268122	3.90774	9.31621e-05	0.00403085	ENSGALG00000005609	OGFR	opioid growth factor receptor [Source:NCBI gene;Acc:428150]
ENSGALG00000005796	11924.7	1.04749	2.06692	0.344281	3.04253	0.00234597	0.0321025	ENSGALG00000005796	XBP1	X-box binding protein 1 [Source:HGNC Symbol;Acc:HGNC:12801]
ENSGALG00000047769	5321.72	1.04734	2.06672	0.341511	3.06679	0.0021637	0.03051	ENSGALG00000047769
ENSGALG00000013468	524.06	1.04584	2.06457	0.333785	3.13327	0.00172869	0.0266207	ENSGALG00000013468	TLR3	toll like receptor 3 [Source:NCBI gene;Acc:422720]
ENSGALG00000009674	494.28	1.04533	2.06384	0.335054	3.1199	0.00180915	0.0274327	ENSGALG00000009674	CLCN3	chloride voltage-gated channel 3 [Source:NCBI gene;Acc:422432]
ENSGALG00000039924	188.45	1.04462	2.06282	0.31953	3.26922	0.00107843	0.0199231	ENSGALG00000039924
ENSGALG00000048671	790.289	1.04409	2.06207	0.245835	4.24713	2.16525e-05	0.0012918	ENSGALG00000048671		E3 ubiquitin/ISG15 ligase TRIM25-like [Source:NCBI gene;Acc:416147]
ENSGALG00000016922	195.373	1.04346	2.06116	0.279554	3.73258	0.000189532	0.00659044	ENSGALG00000016922	COMMD6	COMM domain containing 6 [Source:NCBI gene;Acc:769778]
ENSGALG00000006623	2892.85	1.04277	2.06018	0.366411	2.84591	0.00442846	0.0482388	ENSGALG00000006623	ATP11C	ATPase phospholipid transporting 11C [Source:NCBI gene;Acc:422254]
ENSGALG00000005992	963.778	1.03984	2.056	0.311302	3.34031	0.000836853	0.0171259	ENSGALG00000005992	PDE8A	phosphodiesterase 8A [Source:HGNC Symbol;Acc:HGNC:8793]
ENSGALG00000003378	60.988	1.0388	2.05452	0.362798	2.8633	0.00419258	0.0467804	ENSGALG00000003378
ENSGALG00000002414	278.337	1.03615	2.05075	0.314447	3.29514	0.000983717	0.0188553	ENSGALG00000002414	TSPAN14	Gallus gallus tetraspanin 14 (TSPAN14), mRNA. [Source:RefSeq mRNA;Acc:NM_001031218]
ENSGALG00000003322	204.69	1.03289	2.04611	0.351374	2.93957	0.00328672	0.0396526	ENSGALG00000003322	TBC1D2B	TBC1 domain family member 2B [Source:HGNC Symbol;Acc:HGNC:29183]
ENSGALG00000010956	91.882	1.0323	2.04528	0.321259	3.21329	0.00131223	0.0226369	ENSGALG00000010956	TTC21B	tetratricopeptide repeat domain 21B [Source:NCBI gene;Acc:424176]
ENSGALG00000001463	232.648	1.02982	2.04177	0.274011	3.75833	0.000171053	0.006191	ENSGALG00000001463	PDIK1L	PDLIM1 interacting kinase 1 like [Source:HGNC Symbol;Acc:HGNC:18981]
ENSGALG00000017134	569.103	1.02694	2.0377	0.263059	3.90384	9.46765e-05	0.00408308	ENSGALG00000017134	IFT88	intraflagellar transport 88 [Source:NCBI gene;Acc:418952]
ENSGALG00000042725	353.226	1.02668	2.03733	0.252751	4.06202	4.86493e-05	0.00244776	ENSGALG00000042725	ZC4H2	zinc finger C4H2-type containing [Source:HGNC Symbol;Acc:HGNC:24931]
ENSGALG00000040189	340.758	1.02621	2.03666	0.309993	3.31042	0.000931572	0.0182508	ENSGALG00000040189	RIPK4	receptor interacting serine/threonine kinase 4 [Source:HGNC Symbol;Acc:HGNC:496]
ENSGALG00000012426	326.356	1.0249	2.03482	0.298358	3.43514	0.000592239	0.0140217	ENSGALG00000012426	DDHD1	DDHD domain containing 1 [Source:HGNC Symbol;Acc:HGNC:19714]
ENSGALG00000008624	173.572	1.02476	2.03462	0.271927	3.76851	0.000164224	0.00601758	ENSGALG00000008624	RPAP1	RNA polymerase II associated protein 1 [Source:NCBI gene;Acc:423217]
ENSGALG00000011594	2720.74	1.02371	2.03314	0.352937	2.90054	0.00372522	0.0434157	ENSGALG00000011594	NR1H4	Gallus gallus nuclear receptor subfamily 1 group H member 4 (NR1H4), mRNA. [Source:RefSeq mRNA;Acc:NM_204113]
ENSGALG00000041505	756.721	1.02148	2.03	0.261808	3.90163	9.55481e-05	0.00410733	ENSGALG00000041505	PRRC2B	proline rich coiled-coil 2B [Source:NCBI gene;Acc:417177]
ENSGALG00000014464	788.584	1.02102	2.02935	0.274974	3.71315	0.000204699	0.00690105	ENSGALG00000014464	MTR	5-methyltetrahydrofolate-homocysteine methyltransferase [Source:NCBI gene;Acc:422069]
ENSGALG00000011531	265.289	1.01754	2.02446	0.293795	3.46342	0.000533359	0.0131196	ENSGALG00000011531	APAF1	apoptotic peptidase activating factor 1 [Source:NCBI gene;Acc:417926]
ENSGALG00000001513	501.266	1.01509	2.02102	0.256416	3.95874	7.53446e-05	0.00346299	ENSGALG00000001513	CNTRL	Gallus gallus centriolin (CNTRL), mRNA. [Source:RefSeq mRNA;Acc:NM_001305680]
ENSGALG00000007717	2173.04	1.01446	2.02014	0.311878	3.25274	0.00114298	0.0205237	ENSGALG00000007717	GCNT7	glucosaminyl (N-acetyl) transferase family member 7 [Source:NCBI gene;Acc:769120]
ENSGALG00000016721	3769.47	1.0093	2.01293	0.311003	3.24529	0.00117329	0.0209474	ENSGALG00000016721	PLCXD1	Gallus gallus phosphatidylinositol specific phospholipase C X domain containing 1 (PLCXD1), mRNA. [Source:RefSeq mRNA;Acc:NM_001128637]
ENSGALG00000008990	234.456	1.00245	2.00341	0.276687	3.62306	0.000291134	0.00878808	ENSGALG00000008990	RADX	RPA1 related single stranded DNA binding protein, X-linked [Source:HGNC Symbol;Acc:HGNC:25486]
ENSGALG00000009445	197.742	1.00184	2.00256	0.286637	3.49516	0.000473777	0.0121256	ENSGALG00000009445	INPP5F	inositol polyphosphate-5-phosphatase F [Source:NCBI gene;Acc:423932]
ENSGALG00000020813	396.231	1.00084	2.00116	0.292585	3.42067	0.00062468	0.014481	ENSGALG00000020813	CCDC50	coiled-coil domain containing 50 [Source:HGNC Symbol;Acc:HGNC:18111]
ENSGALG00000009266	274172	1.00061	2.00084	0.324034	3.08798	0.00201525	0.0291597	ENSGALG00000009266	FGA	Gallus gallus fibrinogen alpha chain (FGA), transcript variant 1, mRNA. [Source:RefSeq mRNA;Acc:NM_001271911]
ENSGALG00000009885	440.307	0.99957	1.9994	0.221646	4.50977	6.48993e-06	0.000586434	ENSGALG00000009885	HELB	DNA helicase B [Source:NCBI gene;Acc:417836]
ENSGALG00000015626	88.1175	0.998277	1.99761	0.306371	3.25839	0.00112047	0.020416	ENSGALG00000015626
ENSGALG00000015286	3032.42	0.989631	1.98568	0.330107	2.99791	0.00271836	0.0350223	ENSGALG00000015286	SESN1	sestrin 1 [Source:NCBI gene;Acc:421766]
ENSGALG00000011555	609.745	0.988647	1.98432	0.295703	3.34338	0.000827633	0.0170584	ENSGALG00000011555	QKI	QKI, KH domain containing RNA binding [Source:NCBI gene;Acc:374204]
ENSGALG00000039200	203.325	0.987398	1.98261	0.333731	2.95866	0.00308977	0.038178	ENSGALG00000039200	AXIN2	Gallus gallus axin 2 (AXIN2), mRNA. [Source:RefSeq mRNA;Acc:NM_204491]
ENSGALG00000017053	1628.37	0.984484	1.97861	0.318459	3.0914	0.00199216	0.0289992	ENSGALG00000017053	SPART	spartin [Source:NCBI gene;Acc:418902]
ENSGALG00000006586	77.0948	0.982008	1.97521	0.294273	3.33707	0.000846678	0.0172491	ENSGALG00000006586	PLAGL2	PLAG1 like zinc finger 2 [Source:NCBI gene;Acc:100859766]
ENSGALG00000006860	142.107	0.978665	1.97064	0.248993	3.93049	8.47713e-05	0.003704	ENSGALG00000006860	KIF3A	kinesin family member 3A [Source:NCBI gene;Acc:416332]
ENSGALG00000041962	120.942	0.97796	1.96968	0.332302	2.94298	0.00325067	0.0393689	ENSGALG00000041962	POMT2	protein O-mannosyltransferase 2 [Source:HGNC Symbol;Acc:HGNC:19743]
ENSGALG00000006237	515.659	0.977796	1.96945	0.232014	4.21438	2.50463e-05	0.0014656	ENSGALG00000006237	PKN2	protein kinase N2 [Source:HGNC Symbol;Acc:HGNC:9406]
ENSGALG00000030185	2946.46	0.975693	1.96659	0.31253	3.12192	0.00179678	0.0273386	ENSGALG00000030185	PTDSS1	Gallus gallus phosphatidylserine synthase 1 (PTDSS1), mRNA. [Source:RefSeq mRNA;Acc:NM_001031505]
ENSGALG00000009942	394.602	0.975022	1.96567	0.23429	4.16161	3.16015e-05	0.00174901	ENSGALG00000009942	MDM2	MDM2 proto-oncogene [Source:NCBI gene;Acc:395609]
ENSGALG00000014937	370.901	0.975021	1.96567	0.300777	3.24168	0.00118829	0.0211016	ENSGALG00000014937	KPNA5	karyopherin subunit alpha 5 [Source:HGNC Symbol;Acc:HGNC:6398]
ENSGALG00000008872	150.043	0.972929	1.96282	0.310487	3.13356	0.00172699	0.0266207	ENSGALG00000008872	FAM199X	family with sequence similarity 199, X-linked [Source:NCBI gene;Acc:422377]
ENSGALG00000005468	306.525	0.972493	1.96223	0.28095	3.46145	0.000537276	0.0131916	ENSGALG00000005468	SYNRG	synergin gamma [Source:HGNC Symbol;Acc:HGNC:557]
ENSGALG00000016147	132.57	0.971518	1.9609	0.341596	2.84406	0.00445434	0.0484578	ENSGALG00000016147	ZBTB21	zinc finger and BTB domain containing 21 [Source:NCBI gene;Acc:427986]
ENSGALG00000011225	394.329	0.96668	1.95434	0.298179	3.24195	0.00118715	0.0211016	ENSGALG00000011225	SLC25A47	solute carrier family 25 member 47 [Source:HGNC Symbol;Acc:HGNC:20115]
ENSGALG00000015367	238.756	0.964461	1.95133	0.335282	2.87656	0.00402031	0.0454757	ENSGALG00000015367	NECTIN3	nectin cell adhesion molecule 3 [Source:NCBI gene;Acc:418415]
ENSGALG00000005415	131.307	0.962722	1.94898	0.284115	3.3885	0.000702771	0.0155143	ENSGALG00000005415	TEAD1	TEA domain transcription factor 1 [Source:NCBI gene;Acc:403089]
ENSGALG00000020210	164.171	0.961572	1.94743	0.273796	3.512	0.000444746	0.0116625	ENSGALG00000020210	CENPU	centromere protein U [Source:HGNC Symbol;Acc:HGNC:21348]
ENSGALG00000004611	224.095	0.960368	1.94581	0.317434	3.02541	0.00248293	0.0330295	ENSGALG00000004611	FBXL18	Gallus gallus F-box and leucine rich repeat protein 18 (FBXL18), mRNA. [Source:RefSeq mRNA;Acc:NM_001012786]
ENSGALG00000052583	2695.38	0.960251	1.94565	0.240713	3.9892	6.62977e-05	0.00311178	ENSGALG00000052583
ENSGALG00000005708	1539.04	0.95997	1.94527	0.262076	3.66294	0.000249335	0.00792325	ENSGALG00000005708	HNF4beta	Gallus gallus hepatic nuclear factor 4 beta (HNF4beta), mRNA. [Source:RefSeq mRNA;Acc:NM_001030576]
ENSGALG00000038160	344.584	0.958484	1.94327	0.300398	3.19071	0.00141922	0.0238519	ENSGALG00000038160
ENSGALG00000007820	374.2	0.958422	1.94318	0.331327	2.89268	0.00381973	0.0438527	ENSGALG00000007820	BTRC	beta-transducin repeat containing E3 ubiquitin protein ligase [Source:HGNC Symbol;Acc:HGNC:1144]
ENSGALG00000009443	282.069	0.958227	1.94292	0.240514	3.98408	6.77419e-05	0.00315725	ENSGALG00000009443	TMEM168	transmembrane protein 168 [Source:NCBI gene;Acc:417777]
ENSGALG00000040607	480.082	0.956704	1.94087	0.307945	3.10674	0.00189164	0.0282005	ENSGALG00000040607	MED23	mediator complex subunit 23 [Source:HGNC Symbol;Acc:HGNC:2372]
ENSGALG00000050667	124.389	0.955122	1.93874	0.286009	3.33948	0.00083934	0.0171259	ENSGALG00000050667
ENSGALG00000033126	302.188	0.953474	1.93653	0.233667	4.08048	4.49423e-05	0.00229604	ENSGALG00000033126	DGCR8	DGCR8, microprocessor complex subunit [Source:HGNC Symbol;Acc:HGNC:2847]
ENSGALG00000041564	296.641	0.952647	1.93542	0.325911	2.92303	0.00346645	0.0413701	ENSGALG00000041564		mannosidase alpha class 1A member 2 [Source:NCBI gene;Acc:418265]
ENSGALG00000009905	391.067	0.950568	1.93263	0.241203	3.94095	8.11605e-05	0.00361763	ENSGALG00000009905	MDM1	Gallus gallus Mdm1 nuclear protein (MDM1), mRNA. [Source:RefSeq mRNA;Acc:NM_001030742]
ENSGALG00000007808	332.117	0.949242	1.93086	0.311549	3.04684	0.00231257	0.0318203	ENSGALG00000007808	HID1	HID1 domain containing [Source:NCBI gene;Acc:422113]
ENSGALG00000006138	560.798	0.947219	1.92815	0.31182	3.03771	0.00238385	0.032278	ENSGALG00000006138	HELZ2	helicase with zinc finger 2 [Source:NCBI gene;Acc:419265]
ENSGALG00000007025	489.192	0.944395	1.92438	0.286296	3.29866	0.000971467	0.018825	ENSGALG00000007025	CPNE8	copine 8 [Source:NCBI gene;Acc:417690]
ENSGALG00000004228	374.52	0.941981	1.92116	0.274022	3.43761	0.000586882	0.0139705	ENSGALG00000004228	USP40	Gallus gallus ubiquitin specific peptidase 40 (USP40), mRNA. [Source:RefSeq mRNA;Acc:NM_001257318]
ENSGALG00000007483	178.395	0.940222	1.91882	0.325364	2.88976	0.0038554	0.0441476	ENSGALG00000007483	LRIG1	leucine rich repeats and immunoglobulin like domains 1 [Source:NCBI gene;Acc:427592]
ENSGALG00000004614	773.739	0.93893	1.91711	0.276254	3.39879	0.000676854	0.015182	ENSGALG00000004614	NPL	N-acetylneuraminate pyruvate lyase [Source:NCBI gene;Acc:429074]
ENSGALG00000013627	1642.71	0.938059	1.91595	0.280423	3.34515	0.000822368	0.0170148	ENSGALG00000013627	SLC7A2	Gallus gallus solute carrier family 7 member 2 (SLC7A2), mRNA. [Source:RefSeq mRNA;Acc:NM_001199102]
ENSGALG00000009268	278389	0.937705	1.91548	0.313678	2.98939	0.00279538	0.0356344	ENSGALG00000009268	FGG	fibrinogen gamma chain [Source:NCBI gene;Acc:395837]
ENSGALG00000013637	246.317	0.936709	1.91416	0.272455	3.43803	0.000585956	0.0139705	ENSGALG00000013637	TDP2	Gallus gallus tyrosyl-DNA phosphodiesterase 2 (TDP2), mRNA. [Source:RefSeq mRNA;Acc:NM_001276384]
ENSGALG00000005676	210.888	0.93474	1.91155	0.326964	2.85884	0.00425189	0.0472222	ENSGALG00000005676	TTC28	tetratricopeptide repeat domain 28 [Source:NCBI gene;Acc:416914]
ENSGALG00000015969	1877.43	0.934705	1.9115	0.286679	3.26046	0.00111231	0.020323	ENSGALG00000015969	FAM135A	family with sequence similarity 135 member A [Source:NCBI gene;Acc:421871]
ENSGALG00000031298	206.481	0.933568	1.90999	0.320912	2.90911	0.00362464	0.0426827	ENSGALG00000031298
ENSGALG00000016185	172.748	0.93189	1.90777	0.294167	3.16789	0.0015355	0.0250513	ENSGALG00000016185	SLC37A1	solute carrier family 37 member 1 [Source:NCBI gene;Acc:418537]
ENSGALG00000003734	2470.41	0.930757	1.90628	0.252843	3.68116	0.000232175	0.00752191	ENSGALG00000003734	SZRD1	Gallus gallus SUZ RNA binding domain containing 1 (SZRD1), mRNA. [Source:RefSeq mRNA;Acc:NM_001030880]
ENSGALG00000011153	2026.82	0.930549	1.906	0.279616	3.32795	0.00087487	0.0176341	ENSGALG00000011153
ENSGALG00000034069	89.8053	0.925858	1.89981	0.312745	2.96042	0.00307217	0.0380654	ENSGALG00000034069	TMEM106C	transmembrane protein 106C [Source:NCBI gene;Acc:426186]
ENSGALG00000015438	105.895	0.925419	1.89924	0.282248	3.27875	0.00104268	0.0194993	ENSGALG00000015438	MPZL1	myelin protein zero like 1 [Source:HGNC Symbol;Acc:HGNC:7226]
ENSGALG00000015681	341.17	0.924814	1.89844	0.318103	2.90728	0.00364589	0.0428569	ENSGALG00000015681	NRIP1	nuclear receptor interacting protein 1 [Source:NCBI gene;Acc:101749375]
ENSGALG00000010818	6151.3	0.923282	1.89643	0.267796	3.44771	0.000565368	0.0135801	ENSGALG00000010818	PLPP3	Gallus gallus phospholipid phosphatase 3 (PLPP3), mRNA. [Source:RefSeq mRNA;Acc:NM_001130488]
ENSGALG00000003243	422.189	0.920939	1.89335	0.312797	2.94421	0.00323783	0.0393128	ENSGALG00000003243	RAD54L2	Gallus gallus RAD54-like 2 (S. cerevisiae) (RAD54L2), mRNA. [Source:RefSeq mRNA;Acc:NM_001293318]
ENSGALG00000008491	1593.44	0.918838	1.89059	0.312114	2.94392	0.00324085	0.0393135	ENSGALG00000008491	XIAP	Gallus gallus X-linked inhibitor of apoptosis (XIAP), mRNA. [Source:RefSeq mRNA;Acc:NM_204588]
ENSGALG00000039424	266.318	0.917541	1.88889	0.251572	3.64722	0.000265089	0.00821599	ENSGALG00000039424	MTRR	5-methyltetrahydrofolate-homocysteine methyltransferase reductase [Source:NCBI gene;Acc:428502]
ENSGALG00000010166	281.659	0.914757	1.88525	0.311427	2.93731	0.0033107	0.0398695	ENSGALG00000010166	VLDLR	Gallus gallus very low density lipoprotein receptor (VLDLR), mRNA. [Source:RefSeq mRNA;Acc:NM_205229]
ENSGALG00000034311	122.642	0.909266	1.87809	0.311245	2.92138	0.00348484	0.0414267	ENSGALG00000034311	BTBD7	BTB domain containing 7 [Source:NCBI gene;Acc:423424]
ENSGALG00000011492	377.458	0.907544	1.87585	0.297366	3.05194	0.00227364	0.031492	ENSGALG00000011492	XRCC5	X-ray repair cross complementing 5 [Source:NCBI gene;Acc:424222]
ENSGALG00000050210	191.836	0.9033	1.87034	0.2935	3.07769	0.00208615	0.0297961	ENSGALG00000050210
ENSGALG00000014347	285.288	0.901235	1.86766	0.240288	3.75064	0.000176381	0.00634923	ENSGALG00000014347		poly(ADP-ribose) polymerase family member 11 [Source:NCBI gene;Acc:418264]
ENSGALG00000035369	1969.32	0.900905	1.86724	0.310871	2.898	0.00375546	0.0435666	ENSGALG00000035369		dual specificity phosphatase 3 [Source:NCBI gene;Acc:425527]
ENSGALG00000011965	767.331	0.900346	1.86651	0.283017	3.18124	0.00146644	0.0242448	ENSGALG00000011965	ZC3H7B	zinc finger CCCH-type containing 7B [Source:NCBI gene;Acc:417996]
ENSGALG00000013793	144.283	0.896545	1.8616	0.304033	2.94884	0.00318971	0.0389702	ENSGALG00000013793	CLOCK	clock circadian regulator [Source:HGNC Symbol;Acc:HGNC:2082]
ENSGALG00000012144	161.874	0.895409	1.86014	0.267841	3.34306	0.000828588	0.0170584	ENSGALG00000012144	MIEF1	mitochondrial elongation factor 1 [Source:NCBI gene;Acc:418012]
ENSGALG00000002489	390.572	0.895348	1.86006	0.202276	4.42637	9.58341e-06	0.00078096	ENSGALG00000002489	PPP1R26	protein phosphatase 1 regulatory subunit 26 [Source:HGNC Symbol;Acc:HGNC:29089]
ENSGALG00000047807	23874.2	0.891398	1.85497	0.256216	3.47908	0.000503132	0.0126574	ENSGALG00000047807
ENSGALG00000053997	468.617	0.890772	1.85417	0.212291	4.19599	2.71679e-05	0.00155707	ENSGALG00000053997
ENSGALG00000006611	237.701	0.889614	1.85268	0.302471	2.94116	0.00326987	0.0394952	ENSGALG00000006611	KIF7	kinesin family member 7 [Source:NCBI gene;Acc:415488]
ENSGALG00000034317	203.446	0.887773	1.85032	0.280015	3.17045	0.00152205	0.0249365	ENSGALG00000034317	SYNJ1	synaptojanin 1 [Source:NCBI gene;Acc:418498]
ENSGALG00000048091	385.708	0.887535	1.85001	0.252311	3.51762	0.000435435	0.0115217	ENSGALG00000048091		interferon-induced protein 35 [Source:NCBI gene;Acc:420011]
ENSGALG00000002506	365.9	0.887307	1.84972	0.288229	3.07849	0.00208055	0.0297481	ENSGALG00000002506	SPSB1	splA/ryanodine receptor domain and SOCS box containing 1 [Source:NCBI gene;Acc:419441]
ENSGALG00000009249	501.837	0.886748	1.849	0.309795	2.86237	0.00420486	0.0468567	ENSGALG00000009249	UBR1	ubiquitin protein ligase E3 component n-recognin 1 [Source:NCBI gene;Acc:423242]
ENSGALG00000040474	314.93	0.881784	1.84265	0.23589	3.73812	0.000185402	0.00657177	ENSGALG00000040474	ITCH	itchy E3 ubiquitin protein ligase [Source:NCBI gene;Acc:419145]
ENSGALG00000003863	318.71	0.881517	1.84231	0.250122	3.52435	0.000424521	0.0113459	ENSGALG00000003863	P2RX7	purinergic receptor P2X 7 [Source:NCBI gene;Acc:771952]
ENSGALG00000002583	441.429	0.880089	1.84049	0.303469	2.9001	0.00373043	0.043428	ENSGALG00000002583	PIK3CD	Gallus gallus phosphatidylinositol-4,5-bisphosphate 3-kinase catalytic subunit delta (PIK3CD), mRNA. [Source:RefSeq mRNA;Acc:NM_001012696]
ENSGALG00000041192	748.383	0.879822	1.84015	0.255166	3.44804	0.000564674	0.0135801	ENSGALG00000041192	IFIH1	Gallus gallus interferon induced with helicase C domain 1 (IFIH1), mRNA. [Source:RefSeq mRNA;Acc:NM_001193638]
ENSGALG00000038923	1392.08	0.875734	1.83494	0.200592	4.36574	1.26691e-05	0.000920616	ENSGALG00000038923		fatty acyl-CoA hydrolase precursor, medium chain-like [Source:NCBI gene;Acc:415787]
ENSGALG00000035447	348.775	0.875184	1.83424	0.282648	3.09638	0.00195899	0.0288805	ENSGALG00000035447
ENSGALG00000008559	489.587	0.873994	1.83273	0.273847	3.19155	0.00141513	0.0238241	ENSGALG00000008559	CUL4B	cullin 4B [Source:NCBI gene;Acc:422364]
ENSGALG00000012072	2098.72	0.873348	1.83191	0.210582	4.1473	3.36413e-05	0.00183644	ENSGALG00000012072
ENSGALG00000005889	260.279	0.873062	1.83155	0.247964	3.52092	0.000430055	0.0114248	ENSGALG00000005889	CCDC18	Gallus gallus coiled-coil domain containing 18 (CCDC18), mRNA. [Source:RefSeq mRNA;Acc:NM_001252034]
ENSGALG00000026727	623.268	0.869196	1.82664	0.305435	2.84576	0.00443057	0.0482388	ENSGALG00000026727	SLC30A10	solute carrier family 30 member 10 [Source:HGNC Symbol;Acc:HGNC:25355]
ENSGALG00000002639	342.527	0.866985	1.82385	0.217419	3.98763	6.67369e-05	0.00312136	ENSGALG00000002639	TRPC1	Gallus gallus transient receptor potential cation channel subfamily C member 1 (TRPC1), mRNA. [Source:RefSeq mRNA;Acc:NM_001004409]
ENSGALG00000013824	179.614	0.865182	1.82157	0.291717	2.96583	0.0030187	0.0375444	ENSGALG00000013824	HECA	hdc homolog, cell cycle regulator [Source:HGNC Symbol;Acc:HGNC:21041]
ENSGALG00000034965	556.723	0.864526	1.82074	0.273979	3.15544	0.00160254	0.0254424	ENSGALG00000034965	DIP2B	disco interacting protein 2 homolog B [Source:NCBI gene;Acc:426874]
ENSGALG00000002981	122.302	0.864222	1.82036	0.270875	3.19048	0.00142037	0.0238519	ENSGALG00000002981	ERCC4	Gallus gallus ERCC excision repair 4, endonuclease catalytic subunit (ERCC4), mRNA. [Source:RefSeq mRNA;Acc:NM_001318411]
ENSGALG00000054430	384.821	0.861675	1.81715	0.283899	3.03515	0.00240417	0.032393	ENSGALG00000054430	GLYCTK	glycerate kinase [Source:NCBI gene;Acc:427577]
ENSGALG00000010359	103.658	0.856192	1.81025	0.296798	2.88476	0.00391708	0.0446614	ENSGALG00000010359	LRRC41	leucine rich repeat containing 41 [Source:NCBI gene;Acc:424612]
ENSGALG00000014514	229.835	0.855359	1.80921	0.260102	3.28855	0.00100704	0.0191093	ENSGALG00000014514	CC2D2A	coiled-coil and C2 domain containing 2A [Source:NCBI gene;Acc:422830]
ENSGALG00000005230	1343.16	0.852987	1.80624	0.201237	4.23871	2.24806e-05	0.00132715	ENSGALG00000005230	MED13	mediator complex subunit 13 [Source:HGNC Symbol;Acc:HGNC:22474]
ENSGALG00000004205	273.42	0.85223	1.80529	0.233628	3.6478	0.000264493	0.00821599	ENSGALG00000004205	SOAT1	sterol O-acyltransferase 1 [Source:NCBI gene;Acc:424424]
ENSGALG00000004523	408.135	0.850426	1.80303	0.26128	3.25485	0.00113454	0.0205075	ENSGALG00000004523	MFN2	mitofusin 2 [Source:HGNC Symbol;Acc:HGNC:16877]
ENSGALG00000033064	1323.09	0.848749	1.80094	0.204642	4.14748	3.36156e-05	0.00183644	ENSGALG00000033064	DDX6	Gallus gallus DEAD-box helicase 6 (DDX6), mRNA. [Source:RefSeq mRNA;Acc:NM_001282047]
ENSGALG00000004663	1444.81	0.848154	1.8002	0.271674	3.12196	0.00179652	0.0273386	ENSGALG00000004663	ARFGEF2	ADP ribosylation factor guanine nucleotide exchange factor 2 [Source:NCBI gene;Acc:419211]
ENSGALG00000016050	1104.97	0.847174	1.79897	0.260285	3.25479	0.00113476	0.0205075	ENSGALG00000016050	TTC3	tetratricopeptide repeat domain 3 [Source:NCBI gene;Acc:418518]
ENSGALG00000009836	425.937	0.841771	1.79225	0.289846	2.90421	0.00368187	0.0430841	ENSGALG00000009836	ELMOD2	Gallus gallus ELMO domain containing 2 (ELMOD2), mRNA. [Source:RefSeq mRNA;Acc:NM_001277915]
ENSGALG00000036873	1480.46	0.840452	1.79061	0.240726	3.49133	0.000480624	0.0122536	ENSGALG00000036873	SIK2	salt inducible kinase 2 [Source:NCBI gene;Acc:768557]
ENSGALG00000002113	371.962	0.839614	1.78957	0.29097	2.88557	0.00390701	0.0445848	ENSGALG00000002113	LCP2	lymphocyte cytosolic protein 2 [Source:HGNC Symbol;Acc:HGNC:6529]
ENSGALG00000034216	394.807	0.837865	1.7874	0.235667	3.5553	0.000377554	0.0104917	ENSGALG00000034216	TK2	thymidine kinase 2, mitochondrial [Source:NCBI gene;Acc:427551]
ENSGALG00000001596	142.048	0.837123	1.78648	0.288142	2.90525	0.00366963	0.0430598	ENSGALG00000001596	MLLT1	MLLT1, super elongation complex subunit [Source:NCBI gene;Acc:420089]
ENSGALG00000008347	690.558	0.836421	1.78561	0.284697	2.93794	0.00330404	0.0398254	ENSGALG00000008347	ATG13	autophagy related 13 [Source:NCBI gene;Acc:423192]
ENSGALG00000009275	320.464	0.836254	1.78541	0.256736	3.25725	0.00112496	0.0204519	ENSGALG00000009275	TMEM63A	transmembrane protein 63A [Source:NCBI gene;Acc:421319]
ENSGALG00000016468	174.537	0.835721	1.78475	0.279616	2.98882	0.0028006	0.0356667	ENSGALG00000016468	GEN1	GEN1, Holliday junction 5' flap endonuclease [Source:NCBI gene;Acc:421951]
ENSGALG00000048613	635.963	0.829367	1.77691	0.189842	4.36872	1.24979e-05	0.000920616	ENSGALG00000048613	KDM4B	lysine demethylase 4B [Source:HGNC Symbol;Acc:HGNC:29136]
ENSGALG00000030363	1049.35	0.821998	1.76785	0.289157	2.84274	0.00447282	0.048619	ENSGALG00000030363	IFNAR1	interferon alpha and beta receptor subunit 1 [Source:HGNC Symbol;Acc:HGNC:5432]
ENSGALG00000017065	259.623	0.821791	1.7676	0.260263	3.15755	0.00159103	0.0253706	ENSGALG00000017065
ENSGALG00000001025	326.945	0.817506	1.76236	0.258084	3.16759	0.00153706	0.0250513	ENSGALG00000001025	GOLGA1	golgin A1 [Source:NCBI gene;Acc:417097]
ENSGALG00000017092	288.147	0.816608	1.76126	0.251907	3.2417	0.0011882	0.0211016	ENSGALG00000017092	PAN3	poly(A) specific ribonuclease subunit PAN3 [Source:HGNC Symbol;Acc:HGNC:29991]
ENSGALG00000009730	34337.6	0.815824	1.7603	0.273946	2.97805	0.00290091	0.036663	ENSGALG00000009730	SLC38A4	Gallus gallus solute carrier family 38 member 4 (SLC38A4), mRNA. [Source:RefSeq mRNA;Acc:NM_001199549]
ENSGALG00000033660	315.838	0.815806	1.76028	0.258593	3.15478	0.00160618	0.0254593	ENSGALG00000033660	PRDM10	PR domain 10 [Source:NCBI gene;Acc:419729]
ENSGALG00000012739	1788.47	0.811944	1.75558	0.261627	3.10344	0.00191284	0.0284034	ENSGALG00000012739	HIVEP1	human immunodeficiency virus type I enhancer binding protein 1 [Source:NCBI gene;Acc:420856]
ENSGALG00000006655	1199.97	0.811881	1.7555	0.26693	3.04155	0.00235367	0.0321025	ENSGALG00000006655	MAP3K13	mitogen-activated protein kinase kinase kinase 13 [Source:NCBI gene;Acc:424876]
ENSGALG00000015351	129.063	0.8115	1.75503	0.254614	3.18718	0.00143666	0.0239816	ENSGALG00000015351	CBLB	Cbl proto-oncogene B [Source:NCBI gene;Acc:418406]
ENSGALG00000041568	471.699	0.811137	1.75459	0.264585	3.06569	0.00217166	0.0305898	ENSGALG00000041568	AVL9	AVL9 cell migration associated [Source:NCBI gene;Acc:420750]
ENSGALG00000007575	403.086	0.807272	1.7499	0.275052	2.93498	0.00333567	0.0401338	ENSGALG00000007575
ENSGALG00000017186	3915.64	0.806214	1.74862	0.201428	4.0025	6.26769e-05	0.00298496	ENSGALG00000017186	BIRC2	Gallus gallus baculoviral IAP repeat containing 2 (BIRC2), mRNA. [Source:RefSeq mRNA;Acc:NM_001007822]
ENSGALG00000036829	219.313	0.805492	1.74774	0.227389	3.54235	0.000396586	0.0108395	ENSGALG00000036829	RECK	reversion inducing cysteine rich protein with kazal motifs [Source:NCBI gene;Acc:420804]
ENSGALG00000007663	726.694	0.804701	1.74678	0.192963	4.17024	3.04282e-05	0.00172155	ENSGALG00000007663	KDM3B	lysine demethylase 3B [Source:NCBI gene;Acc:100859412]
ENSGALG00000002663	167.636	0.80266	1.74431	0.251467	3.19191	0.00141337	0.0238241	ENSGALG00000002663	ATR	ATR serine/threonine kinase [Source:NCBI gene;Acc:424777]
ENSGALG00000016926	255.478	0.800419	1.74161	0.218928	3.65608	0.000256104	0.00805441	ENSGALG00000016926	KLF12	Kruppel-like factor 12 [Source:NCBI gene;Acc:418817]
ENSGALG00000041684	208.196	0.799951	1.74104	0.277521	2.88249	0.00394543	0.0449461	ENSGALG00000041684	FBXO30	F-box protein 30 [Source:NCBI gene;Acc:421612]
ENSGALG00000029793	194.208	0.799363	1.74033	0.234089	3.41479	0.00063832	0.0147207	ENSGALG00000029793	CNEP1R1	CTD nuclear envelope phosphatase 1 regulatory subunit 1 [Source:NCBI gene;Acc:415736]
ENSGALG00000034610	801.757	0.798079	1.73878	0.210492	3.79149	0.000149746	0.00573219	ENSGALG00000034610	ARFGEF1	ADP ribosylation factor guanine nucleotide exchange factor 1 [Source:NCBI gene;Acc:420170]
ENSGALG00000009057	186.525	0.796788	1.73723	0.254235	3.13406	0.00172407	0.0266207	ENSGALG00000009057	TASP1	Gallus gallus taspase 1 (TASP1), mRNA. [Source:RefSeq mRNA;Acc:NM_001012790]
ENSGALG00000007625	372.675	0.795283	1.73542	0.27276	2.91569	0.00354906	0.0420161	ENSGALG00000007625	FADD	Fas associated via death domain [Source:NCBI gene;Acc:423146]
ENSGALG00000033997	201.878	0.793177	1.73289	0.252083	3.1465	0.00165238	0.0259439	ENSGALG00000033997	ZNF800	Gallus gallus zinc finger protein 800 (ZNF800), mRNA. [Source:RefSeq mRNA;Acc:NM_001199499]
ENSGALG00000016735	370.177	0.790296	1.72943	0.221989	3.56007	0.000370749	0.0103677	ENSGALG00000016735	TUBGCP5	tubulin gamma complex associated protein 5 [Source:NCBI gene;Acc:100858683]
ENSGALG00000039861	2317.53	0.78145	1.71886	0.251753	3.10404	0.00190898	0.0284034	ENSGALG00000039861	PLXNB2	plexin B2 [Source:HGNC Symbol;Acc:HGNC:9104]
ENSGALG00000011572	6506.19	0.777975	1.71472	0.274693	2.83216	0.0046235	0.0498879	ENSGALG00000011572	ASPG	asparaginase [Source:NCBI gene;Acc:772201]
ENSGALG00000016467	583.426	0.777337	1.71396	0.239048	3.25181	0.00114672	0.0205559	ENSGALG00000016467	SMC6	Gallus gallus structural maintenance of chromosomes 6 (SMC6), mRNA. [Source:RefSeq mRNA;Acc:NM_001321614]
ENSGALG00000010766	276.487	0.774018	1.71003	0.217671	3.5559	0.000376686	0.0104917	ENSGALG00000010766	ATXN3	ataxin 3 [Source:NCBI gene;Acc:378424]
ENSGALG00000003578	19723.8	0.773666	1.70961	0.226053	3.42249	0.000620493	0.0144334	ENSGALG00000003578	FN1	Gallus gallus fibronectin 1 (FN1), mRNA. [Source:RefSeq mRNA;Acc:NM_001198712]
ENSGALG00000014428	233.899	0.773168	1.70902	0.25038	3.08798	0.0020152	0.0291597	ENSGALG00000014428	TAPBPL	Gallus gallus TAP binding protein like (TAPBPL), mRNA. [Source:RefSeq mRNA;Acc:NM_001031372]
ENSGALG00000008482	1211.48	0.772867	1.70866	0.226432	3.41324	0.000641955	0.0147411	ENSGALG00000008482	STAG2	stromal antigen 2 [Source:NCBI gene;Acc:422360]
ENSGALG00000004140	2014.57	0.772049	1.70769	0.270386	2.85536	0.00429876	0.047544	ENSGALG00000004140	SH3BP4	SH3 domain binding protein 4 [Source:NCBI gene;Acc:424027]
ENSGALG00000015036	763.8	0.770164	1.70546	0.268054	2.87316	0.00406383	0.0458233	ENSGALG00000015036	RIC1	RIC1 homolog, RAB6A GEF complex partner 1 [Source:NCBI gene;Acc:427226]
ENSGALG00000010476	1155.28	0.769616	1.70482	0.208487	3.69144	0.000222988	0.00734975	ENSGALG00000010476	BNIP3	BCL2 interacting protein 3 [Source:NCBI gene;Acc:423971]
ENSGALG00000016792	172.921	0.767086	1.70183	0.231303	3.31637	0.000911941	0.017999	ENSGALG00000016792	MFSD9	major facilitator superfamily domain containing 9 [Source:HGNC Symbol;Acc:HGNC:28158]
ENSGALG00000029836	1395.29	0.766632	1.70129	0.242755	3.15805	0.00158826	0.0253568	ENSGALG00000029836	GPLD1	glycosylphosphatidylinositol specific phospholipase D1 [Source:NCBI gene;Acc:420819]
ENSGALG00000042522	377.105	0.763074	1.6971	0.231497	3.29626	0.000979814	0.0188553	ENSGALG00000042522	ZDHHC7	zinc finger DHHC-type containing 7 [Source:NCBI gene;Acc:415821]
ENSGALG00000012075	1011.81	0.762437	1.69635	0.206375	3.69442	0.000220386	0.00730023	ENSGALG00000012075	DTX3L	deltex E3 ubiquitin ligase 3L [Source:NCBI gene;Acc:424267]
ENSGALG00000005146	1983.67	0.760745	1.69437	0.227202	3.34832	0.000813039	0.0169323	ENSGALG00000005146	PDP2	pyruvate dehyrogenase phosphatase catalytic subunit 2 [Source:NCBI gene;Acc:427550]
ENSGALG00000006027	1651.93	0.759379	1.69276	0.194013	3.91406	9.0757e-05	0.00393962	ENSGALG00000006027	TM6SF1	Gallus gallus transmembrane 6 superfamily member 1 (TM6SF1), mRNA. [Source:RefSeq mRNA;Acc:NM_001277461]
ENSGALG00000033074	344.252	0.759046	1.69237	0.198676	3.82052	0.000133168	0.00524889	ENSGALG00000033074	ARID2	AT-rich interaction domain 2 [Source:NCBI gene;Acc:417804]
ENSGALG00000038286	446.992	0.754715	1.6873	0.221353	3.40956	0.000650689	0.0148252	ENSGALG00000038286	AP4E1	adaptor related protein complex 4 subunit epsilon 1 [Source:NCBI gene;Acc:415425]
ENSGALG00000017162	208.381	0.749971	1.68176	0.225046	3.33253	0.000860599	0.0173826	ENSGALG00000017162
ENSGALG00000008487	465.665	0.749124	1.68077	0.20049	3.73647	0.000186624	0.00657177	ENSGALG00000008487	TMCC1	transmembrane and coiled-coil domain family 1 [Source:NCBI gene;Acc:416125]
ENSGALG00000015259	878.946	0.748676	1.68025	0.260832	2.87034	0.00410029	0.046117	ENSGALG00000015259	RB1CC1	RB1 inducible coiled-coil 1 [Source:NCBI gene;Acc:421116]
ENSGALG00000015699	1221.02	0.745629	1.6767	0.214487	3.47634	0.000508316	0.0127156	ENSGALG00000015699	NELFA	Gallus gallus negative elongation factor complex member A (NELFA), mRNA. [Source:RefSeq mRNA;Acc:NM_001031167]
ENSGALG00000013628	3761.78	0.743985	1.6748	0.196474	3.78668	0.000152673	0.00575249	ENSGALG00000013628	C6orf62	chromosome 2 open reading frame, human C6orf62 [Source:NCBI gene;Acc:421005]
ENSGALG00000014860	1687.95	0.741596	1.67202	0.247544	2.99582	0.00273711	0.0351276	ENSGALG00000014860	YES1	Gallus gallus YES proto-oncogene 1, Src family tyrosine kinase (YES1), mRNA. [Source:RefSeq mRNA;Acc:NM_205301]
ENSGALG00000040663	750.384	0.740236	1.67045	0.234392	3.15811	0.00158795	0.0253568	ENSGALG00000040663		DNA damage inducible 1 homolog 1 [Source:NCBI gene;Acc:425541]
ENSGALG00000006604	419.422	0.733782	1.66299	0.216733	3.38565	0.000710092	0.0156162	ENSGALG00000006604	KIF3B	Gallus gallus kinesin family member 3B (KIF3B), mRNA. [Source:RefSeq mRNA;Acc:NM_001012834]
ENSGALG00000054178	829.878	0.728575	1.657	0.227376	3.20427	0.00135406	0.0231191	ENSGALG00000054178	CLDN12	claudin 12 [Source:NCBI gene;Acc:771872]
ENSGALG00000012480	1097.4	0.726875	1.65505	0.215715	3.36961	0.000752756	0.0160646	ENSGALG00000012480	NMI	N-myc and STAT interactor [Source:NCBI gene;Acc:424314]
ENSGALG00000006966	261.072	0.726217	1.6543	0.25342	2.86567	0.00416127	0.0465269	ENSGALG00000006966	ZNF518A	zinc finger protein 518A [Source:NCBI gene;Acc:428964]
ENSGALG00000039713	707.54	0.722749	1.65032	0.220157	3.28288	0.00102752	0.0192776	ENSGALG00000039713	AGO4	Gallus gallus argonaute 4, RISC catalytic component (AGO4), mRNA. [Source:RefSeq mRNA;Acc:NM_001039276]
ENSGALG00000043081	518.972	0.719483	1.64659	0.195015	3.68937	0.000224814	0.00739159	ENSGALG00000043081	WDR26	WD repeat domain 26 [Source:HGNC Symbol;Acc:HGNC:21208]
ENSGALG00000005856	1026.21	0.719371	1.64646	0.234839	3.06325	0.00218949	0.0306782	ENSGALG00000005856	TBC1D9B	TBC1 domain family member 9B [Source:HGNC Symbol;Acc:HGNC:29097]
ENSGALG00000015009	232.532	0.718874	1.6459	0.243384	2.95365	0.00314035	0.0386951	ENSGALG00000015009	ZBTB49	zinc finger and BTB domain containing 49 [Source:NCBI gene;Acc:422847]
ENSGALG00000012689	701.075	0.718364	1.64531	0.225331	3.18804	0.00143242	0.0239632	ENSGALG00000012689	KIF13A	kinesin family member 13A [Source:NCBI gene;Acc:420832]
ENSGALG00000011000	413.11	0.717752	1.64462	0.251428	2.8547	0.00430771	0.0476034	ENSGALG00000011000	TARBP1	TAR (HIV-1) RNA binding protein 1 [Source:HGNC Symbol;Acc:HGNC:11568]
ENSGALG00000030677	2826.17	0.717548	1.64439	0.19673	3.64737	0.000264936	0.00821599	ENSGALG00000030677	ABCG2	ATP binding cassette subfamily G member 2 (Junior blood group) [Source:NCBI gene;Acc:423767]
ENSGALG00000038217	2515.95	0.716835	1.64357	0.250709	2.85923	0.00424667	0.0472038	ENSGALG00000038217	CD82	Gallus gallus CD82 molecule (CD82), mRNA. [Source:RefSeq mRNA;Acc:NM_001008470]
ENSGALG00000036833	759.726	0.714305	1.64069	0.226381	3.15532	0.0016032	0.0254424	ENSGALG00000036833	PAXBP1	PAX3 and PAX7 binding protein 1 [Source:HGNC Symbol;Acc:HGNC:13579]
ENSGALG00000001253	242.138	0.713492	1.63977	0.232267	3.07186	0.00212728	0.0301888	ENSGALG00000001253	RC3H2	ring finger and CCCH-type domains 2 [Source:NCBI gene;Acc:417109]
ENSGALG00000016980	203.421	0.710802	1.63671	0.245648	2.89358	0.00380872	0.0437815	ENSGALG00000016980	COG3	component of oligomeric golgi complex 3 [Source:NCBI gene;Acc:418846]
ENSGALG00000050605	331.329	0.709355	1.63507	0.220316	3.21972	0.00128318	0.0223387	ENSGALG00000050605	AMMECR1L	AMMECR1 like [Source:HGNC Symbol;Acc:HGNC:28658]
ENSGALG00000005107	1115.74	0.707278	1.63272	0.202768	3.48811	0.000486452	0.0123315	ENSGALG00000005107		N-deacetylase and N-sulfotransferase 2 [Source:NCBI gene;Acc:423738]
ENSGALG00000036931	689.833	0.706879	1.63227	0.202018	3.49908	0.00046686	0.0120864	ENSGALG00000036931	KLHL20	Gallus gallus kelch like family member 20 (KLHL20), mRNA. [Source:RefSeq mRNA;Acc:NM_001031329]
ENSGALG00000006542	1110.11	0.703593	1.62856	0.221184	3.18103	0.0014675	0.0242448	ENSGALG00000006542	ESYT2	extended synaptotagmin 2 [Source:NCBI gene;Acc:420451]
ENSGALG00000032257	275.218	0.701751	1.62648	0.215748	3.25264	0.00114338	0.0205237	ENSGALG00000032257	CSNK1E	Gallus gallus casein kinase 1 epsilon (CSNK1E), mRNA. [Source:RefSeq mRNA;Acc:NM_204377]
ENSGALG00000015828	913.877	0.701412	1.6261	0.221697	3.16384	0.00155703	0.0251542	ENSGALG00000015828	BACH1	BTB domain and CNC homolog 1 [Source:HGNC Symbol;Acc:HGNC:935]
ENSGALG00000012837	303.2	0.700065	1.62458	0.24715	2.83255	0.00461778	0.0498879	ENSGALG00000012837	EXOC2	exocyst complex component 2 [Source:NCBI gene;Acc:420889]
ENSGALG00000000636	468.49	0.697309	1.62148	0.208805	3.33952	0.000839221	0.0171259	ENSGALG00000000636	MDM4	MDM4, p53 regulator [Source:NCBI gene;Acc:419823]
ENSGALG00000005775	283.223	0.691575	1.61505	0.228067	3.03233	0.00242673	0.0325167	ENSGALG00000005775
ENSGALG00000030175	245.624	0.690192	1.6135	0.215212	3.20704	0.0013411	0.0230153	ENSGALG00000030175	FBXL2	F-box and leucine rich repeat protein 2 [Source:NCBI gene;Acc:420722]
ENSGALG00000004750	533.339	0.689535	1.61276	0.227993	3.02436	0.00249158	0.0330295	ENSGALG00000004750	NOL8	nucleolar protein 8 [Source:NCBI gene;Acc:415955]
ENSGALG00000001428	3039.74	0.689341	1.61255	0.208451	3.30697	0.000943103	0.0184495	ENSGALG00000001428	EFHD1	EF-hand domain family member D1 [Source:NCBI gene;Acc:424741]
ENSGALG00000044260	450.075	0.689264	1.61246	0.230002	2.99677	0.00272852	0.0350724	ENSGALG00000044260
ENSGALG00000002424	222.284	0.68542	1.60817	0.236314	2.90046	0.00372611	0.0434157	ENSGALG00000002424	RECQL5	Gallus gallus RecQ like helicase 5 (RECQL5), mRNA. [Source:RefSeq mRNA;Acc:NM_204102]
ENSGALG00000012513	1809	0.683509	1.60604	0.235887	2.89761	0.00376017	0.0435832	ENSGALG00000012513	STAM2	signal transducing adaptor molecule 2 [Source:HGNC Symbol;Acc:HGNC:11358]
ENSGALG00000041621	25796	0.681299	1.60358	0.229779	2.96502	0.0030266	0.0376075	ENSGALG00000041621
ENSGALG00000002765	3029.03	0.678862	1.60088	0.206496	3.28753	0.00101069	0.0191394	ENSGALG00000002765	NBR1	NBR1, autophagy cargo receptor [Source:NCBI gene;Acc:420007]
ENSGALG00000002695	717.762	0.677135	1.59896	0.222519	3.04304	0.00234201	0.0321025	ENSGALG00000002695	SLC15A4	solute carrier family 15 member 4 [Source:NCBI gene;Acc:416808]
ENSGALG00000033469	466.515	0.670609	1.59175	0.220607	3.03983	0.00236709	0.0322483	ENSGALG00000033469	KDM1A	lysine demethylase 1A [Source:NCBI gene;Acc:419571]
ENSGALG00000015693	649.797	0.668156	1.58904	0.212621	3.14248	0.00167525	0.0261674	ENSGALG00000015693	USP25	ubiquitin specific peptidase 25 [Source:NCBI gene;Acc:418471]
ENSGALG00000042088	754.672	0.667863	1.58872	0.212124	3.14846	0.00164135	0.025818	ENSGALG00000042088	ATG2B	autophagy related 2B [Source:HGNC Symbol;Acc:HGNC:20187]
ENSGALG00000007697	1567.65	0.667753	1.5886	0.210931	3.16574	0.00154691	0.0251524	ENSGALG00000007697	OGA	Gallus gallus O-GlcNAcase (OGA), mRNA. [Source:RefSeq mRNA;Acc:NM_001039305]
ENSGALG00000010202	1220.59	0.666627	1.58736	0.235248	2.83373	0.00460088	0.0497667	ENSGALG00000010202	ENTPD5	ectonucleoside triphosphate diphosphohydrolase 5 [Source:HGNC Symbol;Acc:HGNC:3367]
ENSGALG00000008700	1614.28	0.666566	1.58729	0.231729	2.87648	0.00402132	0.0454757	ENSGALG00000008700	PDCD4	programmed cell death 4 [Source:NCBI gene;Acc:374191]
ENSGALG00000034414	993.516	0.665691	1.58633	0.178236	3.73489	0.000187798	0.00657177	ENSGALG00000034414	SLU7	Gallus gallus SLU7 homolog, splicing factor (SLU7), mRNA. [Source:RefSeq mRNA;Acc:NM_001006146]
ENSGALG00000015635	227.832	0.659987	1.58007	0.233012	2.83242	0.00461967	0.0498879	ENSGALG00000015635	HTT	huntingtin [Source:NCBI gene;Acc:422878]
ENSGALG00000042598	913.842	0.649987	1.56915	0.225975	2.87637	0.00402273	0.0454757	ENSGALG00000042598	PUM1	Gallus gallus pumilio RNA binding family member 1 (PUM1), mRNA. [Source:RefSeq mRNA;Acc:NM_001012840]
ENSGALG00000033521	264.818	0.648366	1.56739	0.227498	2.84999	0.0043721	0.0479956	ENSGALG00000033521	FASTKD3	FAST kinase domains 3 [Source:NCBI gene;Acc:420932]
ENSGALG00000008956	258.511	0.643158	1.56174	0.223551	2.87701	0.00401458	0.0454757	ENSGALG00000008956	CCDC186	coiled-coil domain containing 186 [Source:NCBI gene;Acc:423905]
ENSGALG00000038733	554.973	0.642695	1.56124	0.22257	2.8876	0.0038819	0.0443746	ENSGALG00000038733	TRAK1	trafficking kinesin protein 1 [Source:NCBI gene;Acc:420714]
ENSGALG00000015478	444.535	0.639947	1.55827	0.212632	3.00964	0.00261556	0.034033	ENSGALG00000015478	USP45	Gallus gallus ubiquitin specific peptidase 45 (USP45), mRNA. [Source:RefSeq mRNA;Acc:NM_001031079]
ENSGALG00000043451	251.329	0.638542	1.55675	0.206731	3.08876	0.00200995	0.0291465	ENSGALG00000043451	DNAL4	Gallus gallus dynein axonemal light chain 4 (DNAL4), mRNA. [Source:RefSeq mRNA;Acc:NM_001006242]
ENSGALG00000007958	330.562	0.633344	1.55116	0.213255	2.96989	0.00297902	0.0373098	ENSGALG00000007958	GTF3C3	Gallus gallus general transcription factor IIIC subunit 3 (GTF3C3), mRNA. [Source:RefSeq mRNA;Acc:NM_001006515]
ENSGALG00000016231	17741.9	0.632136	1.54986	0.21742	2.90744	0.00364396	0.0428569	ENSGALG00000016231	DDX3X	Gallus gallus DEAD-box helicase 3 X-linked (DDX3X), mRNA. [Source:RefSeq mRNA;Acc:NM_001030800]
ENSGALG00000008218	405.781	0.626724	1.54406	0.206951	3.02837	0.00245881	0.0327915	ENSGALG00000008218	DDB2	Gallus gallus damage specific DNA binding protein 2 (DDB2), mRNA. [Source:RefSeq mRNA;Acc:NM_001039301]
ENSGALG00000020005	1602.03	0.626144	1.54343	0.210413	2.97578	0.00292245	0.0367952	ENSGALG00000020005	SFT2D1	SFT2 domain containing 1 [Source:NCBI gene;Acc:769380]
ENSGALG00000035068	695.517	0.623468	1.54057	0.196656	3.17036	0.00152251	0.0249365	ENSGALG00000035068	DNAJC13	DnaJ heat shock protein family (Hsp40) member C13 [Source:NCBI gene;Acc:420688]
ENSGALG00000039472	652.213	0.617096	1.53379	0.20285	3.04213	0.00234913	0.0321025	ENSGALG00000039472	SART3	spliceosome associated factor 3, U4/U6 recycling protein [Source:HGNC Symbol;Acc:HGNC:16860]
ENSGALG00000002870	528.646	0.609444	1.52567	0.201961	3.01764	0.00254755	0.0334378	ENSGALG00000002870	LEMD2	LEM domain containing 2 [Source:HGNC Symbol;Acc:HGNC:21244]
ENSGALG00000013935	973.29	0.605664	1.52168	0.170482	3.55265	0.000381369	0.0105536	ENSGALG00000013935	BCLAF1	BCL2-associated transcription factor 1 [Source:NCBI gene;Acc:100858086]
ENSGALG00000037546	1063.25	0.595543	1.51104	0.175631	3.39088	0.000696688	0.0154334	ENSGALG00000037546	SRPK1	SRSF protein kinase 1 [Source:NCBI gene;Acc:421185]
ENSGALG00000006219	778.232	0.588101	1.50327	0.189894	3.09699	0.00195496	0.0288531	ENSGALG00000006219	PRKAG2	Gallus gallus protein kinase AMP-activated non-catalytic subunit gamma 2 (PRKAG2), transcript variant 1, mRNA. [Source:RefSeq mRNA;Acc:NM_001278142]
ENSGALG00000007169	337.908	0.579866	1.49471	0.188341	3.07881	0.00207829	0.0297477	ENSGALG00000007169	EPC1	enhancer of polycomb homolog 1 [Source:NCBI gene;Acc:420471]
ENSGALG00000004347	592.979	0.572207	1.4868	0.197414	2.89851	0.00374942	0.0435346	ENSGALG00000004347	NEDD4	neural precursor cell expressed, developmentally down-regulated 4, E3 ubiquitin protein ligase [Source:NCBI gene;Acc:415406]
ENSGALG00000008500	1003.18	0.571453	1.48602	0.197378	2.89523	0.00378884	0.0437628	ENSGALG00000008500	RBSN	rabenosyn, RAB effector [Source:NCBI gene;Acc:416128]
ENSGALG00000001976	362.567	0.565916	1.48033	0.190557	2.9698	0.00297997	0.0373098	ENSGALG00000001976	TRIM33	tripartite motif containing 33 [Source:HGNC Symbol;Acc:HGNC:16290]
ENSGALG00000016217	786.644	0.562291	1.47661	0.184525	3.04724	0.00230954	0.0318203	ENSGALG00000016217		lysine demethylase 6A [Source:NCBI gene;Acc:418556]
ENSGALG00000041650	2377.87	0.554497	1.46866	0.194416	2.85211	0.004343	0.0477946	ENSGALG00000041650	DUSP7	Gallus gallus dual specificity phosphatase 7 (DUSP7), mRNA. [Source:RefSeq mRNA;Acc:NM_001318409]
ENSGALG00000008653	440.877	0.545463	1.45949	0.183112	2.97884	0.0028934	0.0366029	ENSGALG00000008653	MGA	MGA, MAX dimerization protein [Source:NCBI gene;Acc:423220]
ENSGALG00000010678	589.989	0.515484	1.42947	0.179179	2.87691	0.00401584	0.0454757	ENSGALG00000010678	DESI2	Gallus gallus desumoylating isopeptidase 2 (DESI2), mRNA. [Source:RefSeq mRNA;Acc:NM_001008460]
ENSGALG00000003147	2285.97	0.513948	1.42795	0.180317	2.85025	0.00436854	0.0479956	ENSGALG00000003147	TRPC4AP	Gallus gallus transient receptor potential cation channel subfamily C member 4 associated protein (TRPC4AP), mRNA. [Source:RefSeq mRNA;Acc:NM_001039317]
ENSGALG00000008096	1006.37	-0.511927	0.701285	0.178509	-2.8678	0.0041334	0.0464108	ENSGALG00000008096	SUFU	Gallus gallus SUFU negative regulator of hedgehog signaling (SUFU), mRNA. [Source:RefSeq mRNA;Acc:NM_204264]
ENSGALG00000010229	1857.03	-0.517075	0.698787	0.175087	-2.95325	0.0031445	0.0387103	ENSGALG00000010229	ABCD4	ATP binding cassette subfamily D member 4 [Source:NCBI gene;Acc:423349]
ENSGALG00000001689	1064.6	-0.525608	0.694666	0.169801	-3.09543	0.00196527	0.0289089	ENSGALG00000001689	SCAMP2	secretory carrier membrane protein 2 [Source:NCBI gene;Acc:769853]
ENSGALG00000006482	9021.4	-0.526283	0.694342	0.181663	-2.89703	0.00376712	0.0436257	ENSGALG00000006482	FAH	Gallus gallus fumarylacetoacetate hydrolase (FAH), mRNA. [Source:RefSeq mRNA;Acc:NM_001277473]
ENSGALG00000001238	533.962	-0.535903	0.689727	0.18694	-2.86671	0.00414769	0.0465269	ENSGALG00000001238	STX8	Gallus gallus syntaxin 8 (STX8), mRNA. [Source:RefSeq mRNA;Acc:NM_001030698]
ENSGALG00000007382	1347.23	-0.540515	0.687526	0.172492	-3.13357	0.00172695	0.0266207	ENSGALG00000007382	CDA	Gallus gallus cytidine deaminase (CDA), mRNA. [Source:RefSeq mRNA;Acc:NM_001146044]
ENSGALG00000001369	6729.03	-0.558962	0.67879	0.188829	-2.96015	0.00307492	0.0380654	ENSGALG00000001369		hydroxysteroid (11-beta) dehydrogenase 1b [Source:NCBI gene;Acc:419861]
ENSGALG00000019358	1030.65	-0.56284	0.676968	0.191102	-2.94524	0.00322708	0.0392407	ENSGALG00000019358	LLPH	Gallus gallus LLP homolog, long-term synaptic facilitation (LLPH), mRNA. [Source:RefSeq mRNA;Acc:NM_001079501]
ENSGALG00000011394	5000.64	-0.563826	0.676505	0.164192	-3.43395	0.000594857	0.0140346	ENSGALG00000011394	CYP2J21	Gallus gallus cytochrome P450, family 2, subfamily J, polypeptide 21 (CYP2J21), mRNA. [Source:RefSeq mRNA;Acc:NM_001318996]
ENSGALG00000015485	919.017	-0.571996	0.672686	0.19096	-2.99537	0.00274116	0.0351456	ENSGALG00000015485	ACP6	Gallus gallus acid phosphatase 6, lysophosphatidic (ACP6), transcript variant 2, mRNA. [Source:RefSeq mRNA;Acc:NM_001278077]
ENSGALG00000034303	3253.24	-0.5726	0.672404	0.187392	-3.05562	0.00224592	0.0312383	ENSGALG00000034303	C1orf115	chromosome 3 open reading frame, human C1orf115 [Source:NCBI gene;Acc:421341]
ENSGALG00000008287	407.982	-0.573121	0.672161	0.186619	-3.07107	0.0021329	0.0302033	ENSGALG00000008287	PSMD10	Gallus gallus proteasome 26S subunit, non-ATPase 10 (PSMD10), mRNA. [Source:RefSeq mRNA;Acc:NM_001277906]
ENSGALG00000053766	968.535	-0.573586	0.671944	0.196394	-2.92059	0.00349366	0.0414712	ENSGALG00000053766		bolA family member 3 [Source:NCBI gene;Acc:107054980]
ENSGALG00000002964	1203.84	-0.58219	0.667949	0.19024	-3.06029	0.0022112	0.0308847	ENSGALG00000002964	DHX37	DEAH-box helicase 37 [Source:NCBI gene;Acc:416813]
ENSGALG00000026944	2201.65	-0.582785	0.667674	0.163233	-3.57028	0.000356605	0.0100998	ENSGALG00000026944	ARF6	ADP ribosylation factor 6 [Source:NCBI gene;Acc:428927]
ENSGALG00000007559	831.619	-0.58421	0.667015	0.188295	-3.10263	0.00191808	0.0284034	ENSGALG00000007559	PDSS1	Gallus gallus decaprenyl diphosphate synthase subunit 1 (PDSS1), mRNA. [Source:RefSeq mRNA;Acc:NM_001321600]
ENSGALG00000002315	1369	-0.592175	0.663342	0.18014	-3.28731	0.00101151	0.0191394	ENSGALG00000002315		presenilin associated rhomboid like [Source:NCBI gene;Acc:424767]
ENSGALG00000014662	1325.45	-0.592774	0.663067	0.205039	-2.89103	0.00383979	0.0440397	ENSGALG00000014662	RBP5	Gallus gallus retinol binding protein 5 (RBP5), mRNA. [Source:RefSeq mRNA;Acc:NM_001278040]
ENSGALG00000019316	3552.9	-0.592818	0.663046	0.203438	-2.914	0.00356825	0.0422057	ENSGALG00000019316	TOMM22	translocase of outer mitochondrial membrane 22 [Source:HGNC Symbol;Acc:HGNC:18002]
ENSGALG00000009052	618.175	-0.594519	0.662265	0.195881	-3.0351	0.00240454	0.032393	ENSGALG00000009052	LBH	Gallus gallus limb bud and heart development (LBH), mRNA. [Source:RefSeq mRNA;Acc:NM_001031038]
ENSGALG00000002064	931.488	-0.596585	0.661317	0.206677	-2.88655	0.00389487	0.0444846	ENSGALG00000002064	STOML2	stomatin like 2 [Source:HGNC Symbol;Acc:HGNC:14559]
ENSGALG00000031112	1107.11	-0.598657	0.660368	0.190401	-3.14418	0.00166552	0.0260885	ENSGALG00000031112	COL5A2	collagen type V alpha 2 chain [Source:NCBI gene;Acc:423986]
ENSGALG00000033144	2074.74	-0.599964	0.65977	0.202023	-2.96978	0.00298017	0.0373098	ENSGALG00000033144	COLEC10	collectin subfamily member 10 [Source:NCBI gene;Acc:420281]
ENSGALG00000001363	731.036	-0.60114	0.659233	0.190943	-3.14827	0.00164242	0.025818	ENSGALG00000001363	MYBBP1A	MYB binding protein 1a [Source:HGNC Symbol;Acc:HGNC:7546]
ENSGALG00000003597	3194.58	-0.601949	0.658863	0.209559	-2.87245	0.00407297	0.0458486	ENSGALG00000003597	AK2	adenylate kinase 2 [Source:NCBI gene;Acc:428227]
ENSGALG00000015961	2699.08	-0.602041	0.658821	0.197353	-3.05058	0.00228402	0.0316028	ENSGALG00000015961	SUCLG1	Gallus gallus succinate-CoA ligase alpha subunit (SUCLG1), mRNA. [Source:RefSeq mRNA;Acc:NM_001012892]
ENSGALG00000040632	1049.52	-0.607981	0.656114	0.205634	-2.95662	0.00311033	0.0383964	ENSGALG00000040632	SDHAF2	Gallus gallus succinate dehydrogenase complex assembly factor 2 (SDHAF2), transcript variant 2, mRNA. [Source:RefSeq mRNA;Acc:NM_001277890]
ENSGALG00000041401	3823.11	-0.613774	0.653485	0.202314	-3.03377	0.00241521	0.0324247	ENSGALG00000041401	SDHB	Gallus gallus succinate dehydrogenase complex iron sulfur subunit B (SDHB), transcript variant 1, mRNA. [Source:RefSeq mRNA;Acc:NM_001080875]
ENSGALG00000007484	5505.15	-0.614668	0.65308	0.192862	-3.18709	0.00143712	0.0239816	ENSGALG00000007484	GOT1	Gallus gallus glutamic-oxaloacetic transaminase 1 (GOT1), mRNA. [Source:RefSeq mRNA;Acc:NM_205321]
ENSGALG00000004413	924.089	-0.61597	0.652491	0.186827	-3.297	0.000977225	0.0188396	ENSGALG00000004413	SLC39A11	solute carrier family 39 member 11 [Source:NCBI gene;Acc:771533]
ENSGALG00000042008	7248.74	-0.618508	0.651344	0.195617	-3.16184	0.00156777	0.0252115	ENSGALG00000042008	GST2L	glutathione S-transferase mu 3 [Source:HGNC Symbol;Acc:HGNC:4635]
ENSGALG00000008613	2212.98	-0.619782	0.650769	0.195923	-3.1634	0.00155937	0.0251542	ENSGALG00000008613	NDUFA1	NADH:ubiquinone oxidoreductase subunit A1 [Source:NCBI gene;Acc:772150]
ENSGALG00000020417	1387.99	-0.62437	0.648703	0.173393	-3.60089	0.000317132	0.00925817	ENSGALG00000020417	ISCA2	iron-sulfur cluster assembly 2 [Source:HGNC Symbol;Acc:HGNC:19857]
ENSGALG00000043336	1559.89	-0.62975	0.646288	0.21995	-2.86315	0.00419449	0.0467804	ENSGALG00000043336	COPZ1	coatomer protein complex subunit zeta 1 [Source:HGNC Symbol;Acc:HGNC:2243]
ENSGALG00000012112	10784.2	-0.630512	0.645947	0.196654	-3.20619	0.00134505	0.0230534	ENSGALG00000012112	DBI	diazepam binding inhibitor, acyl-CoA binding protein [Source:HGNC Symbol;Acc:HGNC:2690]
ENSGALG00000003991	1071.26	-0.632195	0.645194	0.207686	-3.04399	0.00233461	0.0320689	ENSGALG00000003991	MRTO4	MRT4 homolog, ribosome maturation factor [Source:NCBI gene;Acc:428192]
ENSGALG00000025819	4856.12	-0.632493	0.645061	0.218795	-2.8908	0.00384265	0.0440397	ENSGALG00000025819	UQCRFS1	ubiquinol-cytochrome c reductase, Rieske iron-sulfur polypeptide 1 [Source:NCBI gene;Acc:415752]
ENSGALG00000015069	612.208	-0.637672	0.642749	0.202956	-3.14192	0.00167843	0.0261674	ENSGALG00000015069	B4GALT4	beta-1,4-galactosyltransferase 4 [Source:NCBI gene;Acc:418341]
ENSGALG00000051266	4808.17	-0.641397	0.641092	0.193278	-3.31852	0.000904953	0.0178931	ENSGALG00000051266		ATP synthase F1 subunit epsilon [Source:NCBI gene;Acc:768660]
ENSGALG00000011214	2750.87	-0.642192	0.640739	0.216522	-2.96594	0.0030176	0.0375444	ENSGALG00000011214	SERPINH1	Gallus gallus serpin family H member 1 (SERPINH1), mRNA. [Source:RefSeq mRNA;Acc:NM_205291]
ENSGALG00000008675	7576.34	-0.643212	0.640286	0.218699	-2.94108	0.0032707	0.0394952	ENSGALG00000008675	SLC25A5	solute carrier family 25 member 5 [Source:NCBI gene;Acc:772225]
ENSGALG00000006561	1706.19	-0.64368	0.640078	0.196939	-3.26842	0.0010815	0.0199246	ENSGALG00000006561
ENSGALG00000051442	2736.68	-0.645158	0.639423	0.194218	-3.32183	0.000894289	0.0178361	ENSGALG00000051442
ENSGALG00000029390	563.623	-0.652808	0.636041	0.210124	-3.10678	0.00189138	0.0282005	ENSGALG00000029390	C15H12ORF65	Gallus gallus chromosome 15 open reading frame, human C12orf65 (C15H12ORF65), mRNA. [Source:RefSeq mRNA;Acc:NM_001252088]
ENSGALG00000004184	6844.7	-0.658027	0.633744	0.19314	-3.407	0.000656814	0.0149136	ENSGALG00000004184	SPARC	secreted protein acidic and cysteine rich [Source:HGNC Symbol;Acc:HGNC:11219]
ENSGALG00000036004	1199.45	-0.658987	0.633323	0.208188	-3.16535	0.00154895	0.0251524	ENSGALG00000036004	MRPL34	mitochondrial ribosomal protein L34 [Source:NCBI gene;Acc:426941]
ENSGALG00000037781	1513.14	-0.662033	0.631987	0.185524	-3.56844	0.000359116	0.0101385	ENSGALG00000037781	GSR	glutathione-disulfide reductase [Source:NCBI gene;Acc:771783]
ENSGALG00000041432	1640.14	-0.664023	0.631116	0.220635	-3.0096	0.00261595	0.034033	ENSGALG00000041432	STUB1	Gallus gallus STIP1 homology and U-box containing protein 1 (STUB1), mRNA. [Source:RefSeq mRNA;Acc:NM_001031406]
ENSGALG00000014567	4706.93	-0.664929	0.63072	0.222298	-2.99117	0.00277914	0.0354626	ENSGALG00000014567	PHB2	prohibitin 2 [Source:NCBI gene;Acc:771124]
ENSGALG00000004691	414.484	-0.664962	0.630705	0.222559	-2.98779	0.00280999	0.035752	ENSGALG00000004691	NLE1	notchless homolog 1 [Source:NCBI gene;Acc:417613]
ENSGALG00000000223	3352.93	-0.665182	0.630609	0.210561	-3.1591	0.00158258	0.0253568	ENSGALG00000000223	TMEM183A	Gallus gallus transmembrane protein 183A (TMEM183A), mRNA. [Source:RefSeq mRNA;Acc:NM_001278156]
ENSGALG00000008239	2426.18	-0.667663	0.629525	0.218469	-3.05611	0.00224231	0.0312208	ENSGALG00000008239	NDUFB3	Gallus gallus NADH:ubiquinone oxidoreductase subunit B3 (NDUFB3), mRNA. [Source:RefSeq mRNA;Acc:NM_001302167]
ENSGALG00000026221	1257.79	-0.668042	0.62936	0.195731	-3.41306	0.000642379	0.0147411	ENSGALG00000026221	ENDOG	endonuclease G [Source:HGNC Symbol;Acc:HGNC:3346]
ENSGALG00000036310	3784.27	-0.669622	0.628672	0.196095	-3.41478	0.000638344	0.0147207	ENSGALG00000036310
ENSGALG00000000129	1311.02	-0.671445	0.627877	0.236564	-2.83833	0.00453506	0.0491749	ENSGALG00000000129	TCF25	transcription factor 25 [Source:NCBI gene;Acc:425450]
ENSGALG00000004812	252.066	-0.672363	0.627478	0.201692	-3.33361	0.00085728	0.0173586	ENSGALG00000004812	FAM129A	Gallus gallus family with sequence similarity 129 member A (FAM129A), mRNA. [Source:RefSeq mRNA;Acc:NM_001012596]
ENSGALG00000032847	4343.46	-0.677018	0.625457	0.207628	-3.26072	0.00111128	0.020323	ENSGALG00000032847	HDGF	HDGF like 1 [Source:NCBI gene;Acc:776936]
ENSGALG00000006899	5261.65	-0.677686	0.625167	0.217932	-3.10963	0.00187324	0.0280579	ENSGALG00000006899		ATP synthase membrane subunit g [Source:NCBI gene;Acc:101749042]
ENSGALG00000004926	259.567	-0.678903	0.62464	0.220189	-3.08328	0.00204734	0.0295448	ENSGALG00000004926	ATPAF2	ATP synthase mitochondrial F1 complex assembly factor 2 [Source:NCBI gene;Acc:416511]
ENSGALG00000004245	2985.65	-0.678915	0.624635	0.218363	-3.10911	0.00187649	0.0280613	ENSGALG00000004245	NUDT1	Gallus gallus nudix hydrolase 1 (NUDT1), mRNA. [Source:RefSeq mRNA;Acc:NM_001006160]
ENSGALG00000017320	1932.88	-0.682722	0.622989	0.19875	-3.43508	0.000592373	0.0140217	ENSGALG00000017320	RAB6A	RAB6A, member RAS oncogene family [Source:NCBI gene;Acc:419063]
ENSGALG00000015240	1860.48	-0.684333	0.622293	0.22335	-3.06395	0.00218438	0.0306713	ENSGALG00000015240
ENSGALG00000001998	513.786	-0.685854	0.621638	0.226764	-3.02453	0.00249019	0.0330295	ENSGALG00000001998	R3HDM4	R3H domain containing 4 [Source:NCBI gene;Acc:770563]
ENSGALG00000031797	846.898	-0.685982	0.621582	0.236628	-2.89899	0.00374366	0.0435057	ENSGALG00000031797	JAGN1	tubulin tyrosine ligase like 8 [Source:NCBI gene;Acc:416052]
ENSGALG00000011271	2335.84	-0.687015	0.621138	0.234774	-2.92628	0.00343039	0.0410304	ENSGALG00000011271	LUM	Gallus gallus lumican (LUM), mRNA. [Source:RefSeq mRNA;Acc:NM_001276357]
ENSGALG00000032679	9090.17	-0.689384	0.620119	0.218246	-3.15874	0.00158453	0.0253568	ENSGALG00000032679	GCSH	Gallus gallus glycine cleavage system protein H (GCSH), mRNA. [Source:RefSeq mRNA;Acc:NM_001004372]
ENSGALG00000001717	10641.8	-0.689822	0.61993	0.226979	-3.03914	0.00237256	0.0322771	ENSGALG00000001717	SLC16A1	Gallus gallus solute carrier family 16 member 1 (SLC16A1), mRNA. [Source:RefSeq mRNA;Acc:NM_001006323]
ENSGALG00000022871	5747.28	-0.697793	0.616515	0.234939	-2.9701	0.00297704	0.0373098	ENSGALG00000022871	HHLA2	HERV-H LTR-associating 2 [Source:NCBI gene;Acc:107054979]
ENSGALG00000037332	4575.38	-0.698176	0.616351	0.23862	-2.9259	0.00343466	0.0410304	ENSGALG00000037332	IGFBP7	insulin like growth factor binding protein 7 [Source:NCBI gene;Acc:422620]
ENSGALG00000009076	3360.79	-0.698315	0.616291	0.225828	-3.09224	0.00198652	0.0289992	ENSGALG00000009076	NDUFB5	Gallus gallus NADH:ubiquinone oxidoreductase subunit B5 (NDUFB5), mRNA. [Source:RefSeq mRNA;Acc:NM_001006553]
ENSGALG00000002484	857.729	-0.701301	0.615017	0.239622	-2.9267	0.00342583	0.0410304	ENSGALG00000002484	CRYM	crystallin mu [Source:NCBI gene;Acc:427008]
ENSGALG00000017380	8070.17	-0.703222	0.614199	0.208353	-3.37514	0.000737768	0.0158787	ENSGALG00000017380	UQCRH	Gallus gallus ubiquinol-cytochrome c reductase hinge protein (UQCRH), mRNA. [Source:RefSeq mRNA;Acc:NM_001277673]
ENSGALG00000009792	229.546	-0.703878	0.61392	0.240931	-2.9215	0.00348355	0.0414267	ENSGALG00000009792		uncharacterized LOC422442 [Source:NCBI gene;Acc:422442]
ENSGALG00000029445	3063.38	-0.703951	0.613889	0.218793	-3.21743	0.00129345	0.0224586	ENSGALG00000029445	FADS6	fatty acid desaturase 6 [Source:HGNC Symbol;Acc:HGNC:30459]
ENSGALG00000000067	5726.36	-0.704619	0.613604	0.206752	-3.40803	0.000654329	0.0148826	ENSGALG00000000067	SPR	sepiapterin reductase (7,8-dihydrobiopterin:NADP+ oxidoreductase) [Source:NCBI gene;Acc:425255]
ENSGALG00000000109	4492.46	-0.706517	0.612798	0.224596	-3.14572	0.00165678	0.0259823	ENSGALG00000000109	AFMID	arylformamidase [Source:NCBI gene;Acc:769005]
ENSGALG00000002891	15254.8	-0.707408	0.612419	0.210467	-3.36113	0.000776234	0.0164573	ENSGALG00000002891	ACADL	Gallus gallus acyl-CoA dehydrogenase long chain (ACADL), mRNA. [Source:RefSeq mRNA;Acc:NM_001006511]
ENSGALG00000007378	1351.94	-0.708325	0.61203	0.220027	-3.21926	0.00128521	0.0223448	ENSGALG00000007378	FAM162A	family with sequence similarity 162, member A [Source:NCBI gene;Acc:418270]
ENSGALG00000005789	5701.88	-0.708883	0.611794	0.198907	-3.5639	0.000365388	0.0102393	ENSGALG00000005789	UQCRC1	ubiquinol-cytochrome c reductase core protein I [Source:NCBI gene;Acc:416013]
ENSGALG00000004960	1246.45	-0.708921	0.611778	0.238769	-2.96907	0.00298706	0.0373535	ENSGALG00000004960	FBN1	fibrillin 1 [Source:HGNC Symbol;Acc:HGNC:3603]
ENSGALG00000007941	302.148	-0.709246	0.61164	0.242703	-2.92228	0.00347476	0.0414267	ENSGALG00000007941	C5H11orf74	Gallus gallus chromosome 5 C11orf74 homolog (C5H11orf74), transcript variant 1, mRNA. [Source:RefSeq mRNA;Acc:NM_001286248]
ENSGALG00000013878	2853.78	-0.711148	0.610834	0.20147	-3.5298	0.000415878	0.0111824	ENSGALG00000013878	PCYOX1	prenylcysteine oxidase 1 [Source:NCBI gene;Acc:426297]
ENSGALG00000006937	500.069	-0.712103	0.61043	0.23628	-3.0138	0.00257995	0.0337298	ENSGALG00000006937	P4HTM	prolyl 4-hydroxylase, transmembrane [Source:HGNC Symbol;Acc:HGNC:28858]
ENSGALG00000050001	2222.49	-0.712304	0.610345	0.246124	-2.89408	0.00380266	0.0437815	ENSGALG00000050001	RNASEK	ribonuclease K [Source:HGNC Symbol;Acc:HGNC:33911]
ENSGALG00000042242	4031.2	-0.712671	0.61019	0.21249	-3.35389	0.000796828	0.0167223	ENSGALG00000042242	NDUFB9	NADH:ubiquinone oxidoreductase subunit B9 [Source:NCBI gene;Acc:420337]
ENSGALG00000031002	881.292	-0.714062	0.609601	0.213315	-3.34745	0.00081558	0.0169323	ENSGALG00000031002
ENSGALG00000008133	1512.24	-0.715426	0.609025	0.203282	-3.51938	0.000432557	0.0114684	ENSGALG00000008133	AS3MT	arsenite methyltransferase [Source:HGNC Symbol;Acc:HGNC:17452]
ENSGALG00000004005	9038.12	-0.71637	0.608627	0.202293	-3.54126	0.000398228	0.0108395	ENSGALG00000004005	AKR7L	aldo-keto reductase family 7 member A2 [Source:NCBI gene;Acc:419471]
ENSGALG00000011625	1177.29	-0.719426	0.607339	0.209459	-3.43468	0.000593255	0.0140217	ENSGALG00000011625	MRPL18	mitochondrial ribosomal protein L18 [Source:NCBI gene;Acc:421585]
ENSGALG00000025898	757.023	-0.720023	0.607088	0.20879	-3.44855	0.000563604	0.0135801	ENSGALG00000025898	SMAD6	SMAD family member 6 [Source:HGNC Symbol;Acc:HGNC:6772]
ENSGALG00000015233	4038.64	-0.721121	0.606626	0.235398	-3.06341	0.00218832	0.0306782	ENSGALG00000015233	ATP1B1	ATPase Na+/K+ transporting subunit beta 1 [Source:HGNC Symbol;Acc:HGNC:804]
ENSGALG00000011514	18184.7	-0.721544	0.606448	0.24801	-2.90933	0.00362201	0.0426827	ENSGALG00000011514	SLC25A3	solute carrier family 25 member 3 [Source:NCBI gene;Acc:417924]
ENSGALG00000041030	3649.63	-0.723897	0.60546	0.228154	-3.17284	0.00150955	0.0247854	ENSGALG00000041030	PCBP2	poly(rC)-binding protein 2-like [Source:NCBI gene;Acc:426023]
ENSGALG00000053063	1356.83	-0.726154	0.604513	0.193024	-3.76199	0.000168568	0.00611773	ENSGALG00000053063	MRPL40	mitochondrial ribosomal protein L40 [Source:NCBI gene;Acc:100858795]
ENSGALG00000044278	796.982	-0.726793	0.604246	0.210142	-3.45859	0.000543018	0.0132834	ENSGALG00000044278
ENSGALG00000007905	1484.63	-0.726966	0.604173	0.248841	-2.92141	0.00348455	0.0414267	ENSGALG00000007905	LAMB1	laminin subunit beta 1 [Source:NCBI gene;Acc:396478]
ENSGALG00000037879	1334.34	-0.728107	0.603695	0.255791	-2.84649	0.00442036	0.0482388	ENSGALG00000037879	PAF1	PAF1 homolog, Paf1/RNA polymerase II complex component [Source:HGNC Symbol;Acc:HGNC:25459]
ENSGALG00000016875	645.673	-0.728852	0.603384	0.189851	-3.83907	0.000123499	0.00497102	ENSGALG00000016875	CLYBL	citrate lyase beta like [Source:HGNC Symbol;Acc:HGNC:18355]
ENSGALG00000002490	5988.3	-0.728901	0.603363	0.191463	-3.80701	0.000140654	0.00552754	ENSGALG00000002490	UQCRC2	ubiquinol-cytochrome c reductase core protein II [Source:NCBI gene;Acc:427009]
ENSGALG00000027835	8579.86	-0.729103	0.603279	0.201915	-3.61094	0.000305093	0.0089857	ENSGALG00000027835	PCBD1	Gallus gallus pterin-4 alpha-carbinolamine dehydratase 1 (PCBD1), mRNA. [Source:RefSeq mRNA;Acc:NM_204905]
ENSGALG00000007840	3087.48	-0.732809	0.601731	0.21632	-3.38761	0.000705045	0.0155309	ENSGALG00000007840
ENSGALG00000008840	12554	-0.73342	0.601476	0.223225	-3.28556	0.0010178	0.0192037	ENSGALG00000008840	ACSL5	acyl-CoA synthetase long chain family member 5 [Source:HGNC Symbol;Acc:HGNC:16526]
ENSGALG00000007863	5735.88	-0.733871	0.601288	0.227752	-3.22224	0.00127195	0.0222014	ENSGALG00000007863	COX7B	Gallus gallus cytochrome c oxidase subunit 7B (COX7B), mRNA. [Source:RefSeq mRNA;Acc:NM_001302146]
ENSGALG00000006516	3121.58	-0.734006	0.601232	0.186115	-3.94383	8.0191e-05	0.00359857	ENSGALG00000006516	MTHFS	methenyltetrahydrofolate synthetase [Source:NCBI gene;Acc:415484]
ENSGALG00000014970	1503.97	-0.741789	0.597997	0.233771	-3.17314	0.00150798	0.0247854	ENSGALG00000014970	FSTL1	follistatin like 1 [Source:HGNC Symbol;Acc:HGNC:3972]
ENSGALG00000008821	2378.58	-0.743308	0.597368	0.225569	-3.29525	0.000983334	0.0188553	ENSGALG00000008821	NDUFA5	Gallus gallus NADH:ubiquinone oxidoreductase subunit A5 (NDUFA5), mRNA. [Source:RefSeq mRNA;Acc:NM_001097637]
ENSGALG00000033356	1285.75	-0.744119	0.597032	0.260422	-2.85735	0.00427189	0.0473652	ENSGALG00000033356	FAHD2A	fumarylacetoacetate hydrolase domain containing 2A [Source:NCBI gene;Acc:426684]
ENSGALG00000002683	7316.73	-0.745788	0.596342	0.216017	-3.45246	0.000555508	0.013465	ENSGALG00000002683	DECR2	2,4-dienoyl-CoA reductase 2, peroxisomal [Source:NCBI gene;Acc:100858408]
ENSGALG00000031563	4203.15	-0.747345	0.595699	0.201695	-3.70531	0.00021113	0.00706408	ENSGALG00000031563	ECI1	enoyl-CoA delta isomerase 1 [Source:HGNC Symbol;Acc:HGNC:2703]
ENSGALG00000013191	1510.79	-0.747445	0.595657	0.242914	-3.07699	0.00209099	0.0298331	ENSGALG00000013191	NDUFS6	NADH:ubiquinone oxidoreductase subunit S6 [Source:HGNC Symbol;Acc:HGNC:7713]
ENSGALG00000048705	1454.88	-0.747581	0.595601	0.206525	-3.61981	0.000294814	0.00881986	ENSGALG00000048705	PFDN6	prefoldin subunit 6 [Source:HGNC Symbol;Acc:HGNC:4926]
ENSGALG00000007638	1723.01	-0.749104	0.594973	0.239218	-3.13147	0.00173936	0.026726	ENSGALG00000007638	HMOX2	heme oxygenase 2 [Source:NCBI gene;Acc:416663]
ENSGALG00000014688	1940.06	-0.752602	0.593532	0.246982	-3.04719	0.00230992	0.0318203	ENSGALG00000014688	ZYX	Gallus gallus zyxin (ZYX), mRNA. [Source:RefSeq mRNA;Acc:NM_001004386]
ENSGALG00000025999	8196.83	-0.752913	0.593404	0.196053	-3.84035	0.000122857	0.0049602	ENSGALG00000025999	NDUFA4	NDUFA4, mitochondrial complex associated [Source:NCBI gene;Acc:772135]
ENSGALG00000043329	3951.99	-0.756563	0.591905	0.18602	-4.06711	4.76005e-05	0.00241143	ENSGALG00000043329		prothymosin alpha [Source:NCBI gene;Acc:424931]
ENSGALG00000032456	396296	-0.756579	0.591898	0.261479	-2.89346	0.00381024	0.0437815	ENSGALG00000032456	COII	cytochrome c oxidase subunit II [Source:NCBI gene;Acc:807635]
ENSGALG00000049966	105075	-0.75667	0.591861	0.234068	-3.2327	0.00122628	0.0215173	ENSGALG00000049966
ENSGALG00000000349	2121.4	-0.758937	0.590932	0.207452	-3.65838	0.000253817	0.00800821	ENSGALG00000000349	PSMC5	Gallus gallus proteasome 26S subunit, ATPase 5 (PSMC5), mRNA. [Source:RefSeq mRNA;Acc:NM_001292069]
ENSGALG00000004367	8428.9	-0.761849	0.58974	0.231068	-3.29707	0.000976994	0.0188396	ENSGALG00000004367	AWAT1	Gallus gallus acyl-CoA wax alcohol acyltransferase 1 (AWAT1), mRNA. [Source:RefSeq mRNA;Acc:NM_001318429]
ENSGALG00000012200	3144.35	-0.766289	0.587928	0.224747	-3.40957	0.000650656	0.0148252	ENSGALG00000012200	GCH1	GTP cyclohydrolase 1 [Source:HGNC Symbol;Acc:HGNC:4193]
ENSGALG00000038129	897.591	-0.769092	0.586787	0.219943	-3.49678	0.000470917	0.0121225	ENSGALG00000038129	PTGES3L	Gallus gallus prostaglandin E synthase 3 (cytosolic)-like (PTGES3L), mRNA. [Source:RefSeq mRNA;Acc:NM_001328354]
ENSGALG00000038420	611.052	-0.771206	0.585928	0.246146	-3.13313	0.00172955	0.0266207	ENSGALG00000038420	HSF2	heat shock transcription factor 2 [Source:NCBI gene;Acc:421724]
ENSGALG00000002155	2075.19	-0.771253	0.585908	0.237976	-3.24089	0.00119158	0.0211037	ENSGALG00000002155	HS6ST1	Gallus gallus heparan sulfate 6-O-sulfotransferase 1 (HS6ST1), mRNA. [Source:RefSeq mRNA;Acc:NM_204482]
ENSGALG00000001572	941.773	-0.771932	0.585633	0.23039	-3.35055	0.000806509	0.0168441	ENSGALG00000001572	COMMD4	Gallus gallus COMM domain containing 4 (COMMD4), transcript variant 1, mRNA. [Source:RefSeq mRNA;Acc:NM_001277632]
ENSGALG00000036625	3228.22	-0.774183	0.58472	0.262396	-2.95044	0.00317322	0.0388986	ENSGALG00000036625	NDUFV2	NADH:ubiquinone oxidoreductase core subunit V2 [Source:NCBI gene;Acc:426488]
ENSGALG00000019796	632.141	-0.775121	0.58434	0.229651	-3.37521	0.000737586	0.0158787	ENSGALG00000019796	DAP3	death associated protein 3 [Source:NCBI gene;Acc:425065]
ENSGALG00000007606	14679.2	-0.776181	0.58391	0.229995	-3.37478	0.000738748	0.0158787	ENSGALG00000007606	PGAM1	Gallus gallus phosphoglycerate mutase 1 (PGAM1), mRNA. [Source:RefSeq mRNA;Acc:NM_001031556]
ENSGALG00000041277	6510.1	-0.779237	0.582675	0.246434	-3.16205	0.00156661	0.0252115	ENSGALG00000041277	UBC	Gallus gallus ubiquitin C (UBC), mRNA. [Source:RefSeq mRNA;Acc:NM_001293174]
ENSGALG00000011663	144.464	-0.779365	0.582623	0.268784	-2.8996	0.00373638	0.0434592	ENSGALG00000011663	FNDC1	fibronectin type III domain containing 1 [Source:HGNC Symbol;Acc:HGNC:21184]
ENSGALG00000007822	692.202	-0.780051	0.582346	0.215943	-3.6123	0.000303493	0.00897839	ENSGALG00000007822	MRPL58	mitochondrial ribosomal protein L58 [Source:NCBI gene;Acc:422114]
ENSGALG00000029761	1351.4	-0.780504	0.582163	0.239286	-3.2618	0.00110708	0.0202833	ENSGALG00000029761	SIRT2	sirtuin 2 [Source:NCBI gene;Acc:548628]
ENSGALG00000005474	1930.87	-0.781418	0.581795	0.274585	-2.84582	0.00442972	0.0482388	ENSGALG00000005474	PNAT10	Gallus gallus N-acetyltransferase, pineal gland isozyme NAT-10 (PNAT10), mRNA. [Source:RefSeq mRNA;Acc:NM_205340]
ENSGALG00000002485	1894.93	-0.78267	0.58129	0.249163	-3.1412	0.00168258	0.0261705	ENSGALG00000002485	PHKG1	phosphorylase kinase catalytic subunit gamma 1 [Source:HGNC Symbol;Acc:HGNC:8930]
ENSGALG00000034747	1579.37	-0.782861	0.581213	0.224131	-3.49287	0.000477855	0.0122064	ENSGALG00000034747	NAPA	NSF attachment protein alpha [Source:NCBI gene;Acc:100858304]
ENSGALG00000006563	130.769	-0.784619	0.580505	0.2464	-3.18432	0.00145093	0.0241211	ENSGALG00000006563	SEMA3D	Gallus gallus semaphorin 3D (SEMA3D), mRNA. [Source:RefSeq mRNA;Acc:NM_205373]
ENSGALG00000012312	2264.99	-0.786469	0.579761	0.225719	-3.48428	0.000493454	0.0124603	ENSGALG00000012312	GCAT	glycine C-acetyltransferase [Source:NCBI gene;Acc:101750333]
ENSGALG00000040182	12684.1	-0.786633	0.579696	0.226433	-3.47401	0.000512732	0.0127779	ENSGALG00000040182		guanidinoacetate N-methyltransferase [Source:NCBI gene;Acc:770737]
ENSGALG00000005704	2553.68	-0.788188	0.579071	0.246474	-3.19785	0.00138457	0.0235073	ENSGALG00000005704	NDUFB8	NADH:ubiquinone oxidoreductase subunit B8 [Source:NCBI gene;Acc:423763]
ENSGALG00000013101	1708.82	-0.788712	0.578861	0.233888	-3.37218	0.000745754	0.0159772	ENSGALG00000013101
ENSGALG00000027688	2008.88	-0.789226	0.578655	0.224486	-3.51571	0.000438588	0.011559	ENSGALG00000027688	NDUFB4	NADH:ubiquinone oxidoreductase subunit B4 [Source:HGNC Symbol;Acc:HGNC:7699]
ENSGALG00000016027	1796.61	-0.791684	0.577669	0.212897	-3.71862	0.000200316	0.00678774	ENSGALG00000016027	CBR1	carbonyl reductase 1 [Source:NCBI gene;Acc:418512]
ENSGALG00000040173	3203.91	-0.791787	0.577628	0.247105	-3.20426	0.00135411	0.0231191	ENSGALG00000040173	NDUFS8	NADH:ubiquinone oxidoreductase core subunit S8 [Source:HGNC Symbol;Acc:HGNC:7715]
ENSGALG00000003400	859.68	-0.792579	0.577311	0.17544	-4.51767	6.2524e-06	0.000570537	ENSGALG00000003400	AIMP2	aminoacyl tRNA synthetase complex interacting multifunctional protein 2 [Source:NCBI gene;Acc:769030]
ENSGALG00000039803	777.755	-0.792593	0.577306	0.212822	-3.72421	0.000195931	0.00665615	ENSGALG00000039803	LSM12	Protein LSM12 homolog [Source:UniProtKB/Swiss-Prot;Acc:Q5ZML5]
ENSGALG00000004302	7110.81	-0.792918	0.577175	0.240075	-3.3028	0.000957258	0.0186441	ENSGALG00000004302	NDUFA10	Gallus gallus NADH:ubiquinone oxidoreductase subunit A10 (NDUFA10), mRNA. [Source:RefSeq mRNA;Acc:NM_001031247]
ENSGALG00000007650	4007.82	-0.793646	0.576884	0.278204	-2.85275	0.00433428	0.0477778	ENSGALG00000007650	SLC9A3R1	Gallus gallus SLC9A3 regulator 1 (SLC9A3R1), mRNA. [Source:RefSeq mRNA;Acc:NM_001006424]
ENSGALG00000033001	4147.25	-0.795265	0.576237	0.203964	-3.89904	9.65756e-05	0.00413573	ENSGALG00000033001	ATP5MF	ATP synthase membrane subunit f [Source:NCBI gene;Acc:416495]
ENSGALG00000026374	1125.64	-0.796078	0.575913	0.273849	-2.907	0.00364918	0.0428577	ENSGALG00000026374	PFDN2	prefoldin subunit 2 [Source:HGNC Symbol;Acc:HGNC:8867]
ENSGALG00000016843	2362.37	-0.79695	0.575565	0.281451	-2.83157	0.00463195	0.0498996	ENSGALG00000016843	COL4A2	Gallus gallus collagen type IV alpha 2 chain (COL4A2), mRNA. [Source:RefSeq mRNA;Acc:NM_001162390]
ENSGALG00000010013	584.294	-0.797972	0.575157	0.220282	-3.6225	0.000291767	0.00878808	ENSGALG00000010013	EDNRA	Gallus gallus endothelin receptor type A (EDNRA), mRNA. [Source:RefSeq mRNA;Acc:NM_204119]
ENSGALG00000010303	17141	-0.798525	0.574937	0.270935	-2.94729	0.00320571	0.0390656	ENSGALG00000010303		epoxide hydrolase 1-like [Source:NCBI gene;Acc:421447]
ENSGALG00000036229	167897	-0.799751	0.574448	0.240603	-3.32395	0.000887536	0.0177815	ENSGALG00000036229	ND4	NADH dehydrogenase subunit 4 [Source:NCBI gene;Acc:807643]
ENSGALG00000049015	1205.85	-0.799966	0.574363	0.25087	-3.18877	0.0014288	0.0239522	ENSGALG00000049015		uncharacterized LOC107057416 [Source:NCBI gene;Acc:107057416]
ENSGALG00000010789	251.447	-0.802664	0.57329	0.260979	-3.07559	0.00210088	0.0299254	ENSGALG00000010789	PARS2	prolyl-tRNA synthetase 2, mitochondrial [Source:HGNC Symbol;Acc:HGNC:30563]
ENSGALG00000008677	1114.61	-0.804845	0.572424	0.183632	-4.38292	1.17101e-05	0.000888828	ENSGALG00000008677	VIM	Gallus gallus vimentin (VIM), mRNA. [Source:RefSeq mRNA;Acc:NM_001048076]
ENSGALG00000017163	17008.8	-0.805268	0.572256	0.252862	-3.18462	0.00144945	0.0241211	ENSGALG00000017163	ACAT1	acetyl-CoA acetyltransferase 1 [Source:NCBI gene;Acc:418968]
ENSGALG00000014526	14526.5	-0.806227	0.571876	0.227168	-3.54903	0.000386659	0.0106335	ENSGALG00000014526	TPI1	triosephosphate isomerase 1 [Source:NCBI gene;Acc:396435]
ENSGALG00000043290	3609.66	-0.807967	0.571186	0.282338	-2.8617	0.00421376	0.0469165	ENSGALG00000043290
ENSGALG00000053833	450.089	-0.808349	0.571035	0.24349	-3.31984	0.000900692	0.0178931	ENSGALG00000053833	C1orf210	chromosome 1 open reading frame 210 [Source:HGNC Symbol;Acc:HGNC:28755]
ENSGALG00000037998	918.604	-0.81019	0.570307	0.278994	-2.90397	0.00368468	0.0430841	ENSGALG00000037998	GLTP	Gallus gallus glycolipid transfer protein (GLTP), mRNA. [Source:RefSeq mRNA;Acc:NM_001277517]
ENSGALG00000026385	730.867	-0.810455	0.570202	0.26233	-3.08945	0.00200525	0.0291101	ENSGALG00000026385	LYPLAL1	Gallus gallus lysophospholipase like 1 (LYPLAL1), mRNA. [Source:RefSeq mRNA;Acc:NM_001277567]
ENSGALG00000001586	419.565	-0.81096	0.570002	0.243189	-3.33469	0.000853952	0.0173441	ENSGALG00000001586	NEIL1	nei like DNA glycosylase 1 [Source:NCBI gene;Acc:770068]
ENSGALG00000003189	2186.22	-0.811925	0.569621	0.221594	-3.66403	0.000248282	0.0079087	ENSGALG00000003189	NFYC	nuclear transcription factor Y subunit gamma [Source:NCBI gene;Acc:419642]
ENSGALG00000008503	390.116	-0.814317	0.568677	0.287645	-2.83098	0.00464054	0.0499163	ENSGALG00000008503	ALG3	ALG3, alpha-1,3- mannosyltransferase [Source:NCBI gene;Acc:424952]
ENSGALG00000027070	3694.71	-0.816714	0.567734	0.264098	-3.09246	0.00198505	0.0289992	ENSGALG00000027070	TIMP2	TIMP metallopeptidase inhibitor 2 [Source:HGNC Symbol;Acc:HGNC:11821]
ENSGALG00000021451	1703.99	-0.816829	0.567688	0.209683	-3.89555	9.79778e-05	0.00415056	ENSGALG00000021451		uncharacterized oxidoreductase-like [Source:NCBI gene;Acc:415661]
ENSGALG00000000835	1567.35	-0.817097	0.567583	0.242509	-3.36935	0.000753464	0.0160646	ENSGALG00000000835	PLEKHJ1	Gallus gallus pleckstrin homology domain containing J1 (PLEKHJ1), mRNA. [Source:RefSeq mRNA;Acc:NM_001031503]
ENSGALG00000013091	206.954	-0.817369	0.567476	0.282453	-2.89382	0.00380584	0.0437815	ENSGALG00000013091	EPS8	epidermal growth factor receptor pathway substrate 8 [Source:NCBI gene;Acc:418174]
ENSGALG00000035223	3262.45	-0.817965	0.567241	0.258574	-3.16337	0.00155952	0.0251542	ENSGALG00000035223	NDUFA6	NADH:ubiquinone oxidoreductase subunit A6 [Source:NCBI gene;Acc:427897]
ENSGALG00000050596	12069	-0.818484	0.567038	0.214081	-3.82325	0.000131705	0.00520667	ENSGALG00000050596
ENSGALG00000003878	843.514	-0.819975	0.566452	0.270701	-3.02908	0.00245298	0.0327796	ENSGALG00000003878	PIN4	peptidylprolyl cis/trans isomerase, NIMA-interacting 4 [Source:NCBI gene;Acc:422134]
ENSGALG00000007585	1397.77	-0.821644	0.565797	0.249122	-3.29815	0.000973229	0.018825	ENSGALG00000007585	NIT1	nitrilase 1 [Source:NCBI gene;Acc:429566]
ENSGALG00000049273	1366.19	-0.821703	0.565774	0.224254	-3.66416	0.000248155	0.0079087	ENSGALG00000049273	C19orf70	chromosome 19 open reading frame 70 [Source:HGNC Symbol;Acc:HGNC:33702]
ENSGALG00000002763	1772.53	-0.821955	0.565675	0.196313	-4.18695	2.82723e-05	0.00161176	ENSGALG00000002763	FRZB	Gallus gallus frizzled related protein (FRZB), mRNA. [Source:RefSeq mRNA;Acc:NM_204772]
ENSGALG00000047060	477.294	-0.823369	0.565121	0.21702	-3.79398	0.000148254	0.00572426	ENSGALG00000047060
ENSGALG00000024041	851.601	-0.825238	0.564389	0.278362	-2.96462	0.0030306	0.0376219	ENSGALG00000024041	FAHD1	fumarylacetoacetate hydrolase domain containing 1 [Source:NCBI gene;Acc:416538]
ENSGALG00000046580	1067.02	-0.826309	0.56397	0.278346	-2.96864	0.00299119	0.0373535	ENSGALG00000046580	MGARP	mitochondria localized glutamic acid rich protein [Source:NCBI gene;Acc:770869]
ENSGALG00000038325	1440.01	-0.826873	0.56375	0.259838	-3.18227	0.00146126	0.0242019	ENSGALG00000038325	CORO7	Gallus gallus coronin 7 (CORO7), mRNA. [Source:RefSeq mRNA;Acc:NM_001006176]
ENSGALG00000034434	7607.75	-0.826929	0.563728	0.243881	-3.3907	0.000697136	0.0154334	ENSGALG00000034434	IDH2	Gallus gallus isocitrate dehydrogenase (NADP(+)) 2, mitochondrial (IDH2), mRNA. [Source:RefSeq mRNA;Acc:NM_001031599]
ENSGALG00000011205	312.042	-0.828993	0.562922	0.278574	-2.97584	0.00292183	0.0367952	ENSGALG00000011205	SMOC2	SPARC related modular calcium binding 2 [Source:HGNC Symbol;Acc:HGNC:20323]
ENSGALG00000004882	1228.43	-0.828996	0.562921	0.190657	-4.3481	1.37321e-05	0.000965096	ENSGALG00000004882	PPCS	phosphopantothenoylcysteine synthetase [Source:HGNC Symbol;Acc:HGNC:25686]
ENSGALG00000011020	8548.7	-0.829174	0.562851	0.284921	-2.91019	0.00361209	0.0426483	ENSGALG00000011020	CYCS	cytochrome c, somatic [Source:NCBI gene;Acc:420624]
ENSGALG00000032142	1.14484e+06	-0.830374	0.562383	0.248068	-3.34737	0.000815831	0.0169323	ENSGALG00000032142	COX1	cytochrome c oxidase subunit I [Source:NCBI gene;Acc:807639]
ENSGALG00000052471	1505.28	-0.831839	0.561813	0.248476	-3.34776	0.000814664	0.0169323	ENSGALG00000052471
ENSGALG00000000621	510.812	-0.831906	0.561787	0.290753	-2.86121	0.0042203	0.0469499	ENSGALG00000000621	KANK3	KN motif and ankyrin repeat domains 3 [Source:NCBI gene;Acc:428321]
ENSGALG00000013112	475.801	-0.833397	0.561206	0.253723	-3.28467	0.00102101	0.019237	ENSGALG00000013112	RERGL	RERG like [Source:NCBI gene;Acc:418180]
ENSGALG00000049780	974.515	-0.833666	0.561102	0.230872	-3.61094	0.000305088	0.0089857	ENSGALG00000049780		U5 small nuclear ribonucleoprotein 200 kDa helicase-like [Source:NCBI gene;Acc:112530170]
ENSGALG00000008114	773.168	-0.834156	0.560911	0.214616	-3.88673	0.000101602	0.00424397	ENSGALG00000008114	SFXN2	sideroflexin 2 [Source:NCBI gene;Acc:423866]
ENSGALG00000031758	496.096	-0.8386	0.559186	0.245555	-3.41512	0.000637548	0.0147207	ENSGALG00000031758	SUGCT	succinyl-CoA:glutarate-CoA transferase [Source:HGNC Symbol;Acc:HGNC:16001]
ENSGALG00000006520	4756.49	-0.839105	0.55899	0.196864	-4.26236	2.02278e-05	0.00122688	ENSGALG00000006520	MYH11	myosin heavy chain 11 [Source:HGNC Symbol;Acc:HGNC:7569]
ENSGALG00000014789	2336.9	-0.839179	0.558962	0.273612	-3.06705	0.00216186	0.03051	ENSGALG00000014789	MRPS36	mitochondrial ribosomal protein S36 [Source:NCBI gene;Acc:771273]
ENSGALG00000051311	3619.08	-0.84166	0.558001	0.249297	-3.37613	0.000735125	0.0158787	ENSGALG00000051311
ENSGALG00000047713	1923.75	-0.841844	0.55793	0.283588	-2.96855	0.0029921	0.0373535	ENSGALG00000047713
ENSGALG00000049557	379.431	-0.841975	0.557879	0.251046	-3.35387	0.000796901	0.0167223	ENSGALG00000049557
ENSGALG00000015230	372.684	-0.842402	0.557714	0.263625	-3.19546	0.00139608	0.023593	ENSGALG00000015230	NME7	NME/NM23 family member 7 [Source:NCBI gene;Acc:100858145]
ENSGALG00000007878	4167.58	-0.843522	0.557281	0.232907	-3.62171	0.000292666	0.00879522	ENSGALG00000007878
ENSGALG00000005749	10974.5	-0.843558	0.557267	0.240541	-3.50693	0.000453315	0.0118531	ENSGALG00000005749	COX4I2	cytochrome c oxidase subunit 4I2 [Source:NCBI gene;Acc:415826]
ENSGALG00000033575	422.264	-0.845153	0.556652	0.278384	-3.03593	0.00239797	0.032393	ENSGALG00000033575	EIF2B4	eukaryotic translation initiation factor 2B subunit delta [Source:NCBI gene;Acc:425800]
ENSGALG00000040016	2297.17	-0.84612	0.556279	0.257677	-3.28365	0.00102472	0.0192523	ENSGALG00000040016	PPP1CA	protein phosphatase 1 catalytic subunit alpha [Source:NCBI gene;Acc:100858156]
ENSGALG00000030002	6006.57	-0.849659	0.554916	0.215677	-3.9395	8.16502e-05	0.00362729	ENSGALG00000030002	KRT18	keratin 18 [Source:NCBI gene;Acc:101749333]
ENSGALG00000046353	265.365	-0.849899	0.554824	0.28566	-2.97521	0.00292787	0.0368284	ENSGALG00000046353		SUN domain-containing protein 3-like [Source:NCBI gene;Acc:428505]
ENSGALG00000039990	1227.41	-0.849999	0.554785	0.216067	-3.93396	8.3556e-05	0.00368306	ENSGALG00000039990	TNC	Gallus gallus tenascin C (TNC), mRNA. [Source:RefSeq mRNA;Acc:NM_205456]
ENSGALG00000015437	10907	-0.851186	0.554329	0.208895	-4.07471	4.60717e-05	0.00234472	ENSGALG00000015437	MPC2	Gallus gallus mitochondrial pyruvate carrier 2 (MPC2), mRNA. [Source:RefSeq mRNA;Acc:NM_001278124]
ENSGALG00000012061	34851.3	-0.851714	0.554126	0.256056	-3.32628	0.000880146	0.0176868	ENSGALG00000012061		glycerol-3-phosphate dehydrogenase 1-like 2 [Source:NCBI gene;Acc:424263]
ENSGALG00000001096	6004.57	-0.852018	0.554009	0.196407	-4.33801	1.43776e-05	0.000989524	ENSGALG00000001096	UQCR11	Gallus gallus ubiquinol-cytochrome c reductase, complex III subunit XI (UQCR11), mRNA. [Source:RefSeq mRNA;Acc:NM_001190802]
ENSGALG00000009292	408.183	-0.852267	0.553914	0.225022	-3.78749	0.000152179	0.00575249	ENSGALG00000009292
ENSGALG00000017558	1368.4	-0.854267	0.553146	0.236836	-3.60701	0.000309752	0.00908919	ENSGALG00000017558		uncharacterized LOC768709 [Source:NCBI gene;Acc:768709]
ENSGALG00000009601	3673.51	-0.856567	0.552265	0.199719	-4.28886	1.79592e-05	0.0011414	ENSGALG00000009601	NELL2	Gallus gallus neural EGFL like 2 (NELL2), mRNA. [Source:RefSeq mRNA;Acc:NM_001030740]
ENSGALG00000030086	2416.57	-0.85855	0.551507	0.259736	-3.30548	0.00094815	0.0184938	ENSGALG00000030086	ATP5MC2	ATP synthase membrane subunit c locus 2 [Source:NCBI gene;Acc:100858216]
ENSGALG00000026572	5345.38	-0.858866	0.551386	0.243217	-3.53127	0.00041357	0.0111429	ENSGALG00000026572	RGS5	regulator of G-protein signaling 5 [Source:NCBI gene;Acc:769998]
ENSGALG00000004518	53829.4	-0.859492	0.551147	0.283462	-3.03212	0.00242841	0.0325167	ENSGALG00000004518		betaine--homocysteine S-methyltransferase [Source:NCBI gene;Acc:416371]
ENSGALG00000001965	5643.01	-0.860027	0.550942	0.255164	-3.37048	0.000750366	0.0160501	ENSGALG00000001965	AARS	Gallus gallus alanyl-tRNA synthetase (AARS), mRNA. [Source:RefSeq mRNA;Acc:NM_001005836]
ENSGALG00000050400	2033.52	-0.860246	0.550858	0.188544	-4.56257	5.053e-06	0.000500889	ENSGALG00000050400
ENSGALG00000030931	1236.7	-0.8603	0.550838	0.272765	-3.154	0.0016105	0.0254974	ENSGALG00000030931	HTRA2	HtrA serine peptidase 2 [Source:HGNC Symbol;Acc:HGNC:14348]
ENSGALG00000030781	2435.04	-0.861315	0.55045	0.253632	-3.39593	0.000683958	0.0152889	ENSGALG00000030781	CA2	carbonic anhydrase 2 [Source:NCBI gene;Acc:396257]
ENSGALG00000007886	137.427	-0.861469	0.550392	0.265222	-3.24811	0.00116175	0.0207693	ENSGALG00000007886
ENSGALG00000036196	2846.7	-0.863019	0.549801	0.234815	-3.67532	0.000237552	0.00766607	ENSGALG00000036196
ENSGALG00000054599	1719.89	-0.863847	0.549485	0.264818	-3.26204	0.00110614	0.0202833	ENSGALG00000054599	H3F3C	H3 histone, family 3C [Source:NCBI gene;Acc:427887]
ENSGALG00000041390	680.328	-0.863952	0.549445	0.247612	-3.48914	0.000484582	0.0123309	ENSGALG00000041390	TMEM141	Gallus gallus transmembrane protein 141 (TMEM141), transcript variant 1, mRNA. [Source:RefSeq mRNA;Acc:NM_001305669]
ENSGALG00000043628	761.593	-0.864125	0.54938	0.23819	-3.62787	0.000285765	0.0086465	ENSGALG00000043628	UBE2M	ubiquitin conjugating enzyme E2 M [Source:NCBI gene;Acc:107049465]
ENSGALG00000021275	219.469	-0.864268	0.549325	0.282024	-3.06452	0.00218017	0.0306446	ENSGALG00000021275	LTC4S	leukotriene C4 synthase [Source:HGNC Symbol;Acc:HGNC:6719]
ENSGALG00000045753	1504.62	-0.866281	0.548559	0.27648	-3.13325	0.0017288	0.0266207	ENSGALG00000045753	MRPL12	mitochondrial ribosomal protein L12 [Source:HGNC Symbol;Acc:HGNC:10378]
ENSGALG00000042750	230758	-0.866286	0.548557	0.235101	-3.68474	0.000228937	0.00747188	ENSGALG00000042750	ND1	NADH dehydrogenase subunit 1 [Source:NCBI gene;Acc:807636]
ENSGALG00000040626	1762.89	-0.866966	0.548299	0.239565	-3.61892	0.000295838	0.0088306	ENSGALG00000040626	NDUFA2	NADH:ubiquinone oxidoreductase subunit A2 [Source:NCBI gene;Acc:768860]
ENSGALG00000053095	4316.29	-0.867663	0.548034	0.28683	-3.025	0.00248631	0.0330295	ENSGALG00000053095
ENSGALG00000009621	41206.3	-0.868089	0.547872	0.238931	-3.63321	0.000279916	0.00848886	ENSGALG00000009621	ACTB	Gallus gallus actin, beta (ACTB), mRNA. [Source:RefSeq mRNA;Acc:NM_205518]
ENSGALG00000008582	292.091	-0.869348	0.547394	0.260018	-3.34341	0.000827549	0.0170584	ENSGALG00000008582	ADAM23	ADAM metallopeptidase domain 23 [Source:NCBI gene;Acc:424099]
ENSGALG00000028996	1031.32	-0.8716	0.54654	0.245122	-3.55578	0.000376866	0.0104917	ENSGALG00000028996	SIGMAR1	Gallus gallus sigma non-opioid intracellular receptor 1 (SIGMAR1), transcript variant 2, mRNA. [Source:RefSeq mRNA;Acc:NM_001318004]
ENSGALG00000016560	7228.48	-0.87514	0.545201	0.251655	-3.47755	0.000506027	0.0126838	ENSGALG00000016560	SELENOI	Gallus gallus selenoprotein I (SELENOI), mRNA. [Source:RefSeq mRNA;Acc:NM_001031528]
ENSGALG00000027198	205.423	-0.876791	0.544578	0.258461	-3.39235	0.000692969	0.0153925	ENSGALG00000027198	TMEM47	transmembrane protein 47 [Source:NCBI gene;Acc:418585]
ENSGALG00000029199	479.357	-0.878657	0.543874	0.287259	-3.05876	0.00222254	0.030978	ENSGALG00000029199	WDR55	WD repeat domain 55 [Source:NCBI gene;Acc:100858589]
ENSGALG00000043416	1234.85	-0.880953	0.543009	0.263275	-3.34613	0.000819483	0.0169816	ENSGALG00000043416
ENSGALG00000038189	859.14	-0.883559	0.542029	0.285884	-3.09062	0.00199742	0.0290282	ENSGALG00000038189
ENSGALG00000046843	769.095	-0.884332	0.541738	0.270108	-3.27399	0.0010604	0.0196448	ENSGALG00000046843
ENSGALG00000008597	2136.1	-0.88598	0.54112	0.297557	-2.97751	0.00290599	0.0366922	ENSGALG00000008597	MRPL2	mitochondrial ribosomal protein L2 [Source:NCBI gene;Acc:421256]
ENSGALG00000031519	305.757	-0.887839	0.540423	0.313513	-2.83191	0.00462711	0.0498879	ENSGALG00000031519	KHDRBS3	KH RNA binding domain containing, signal transduction associated 3 [Source:NCBI gene;Acc:420317]
ENSGALG00000040891	687.34	-0.887985	0.540368	0.311786	-2.84805	0.00439874	0.0481409	ENSGALG00000040891	RSU1	Ras suppressor protein 1 [Source:NCBI gene;Acc:420524]
ENSGALG00000008084	3655.05	-0.890374	0.539474	0.213613	-4.16816	3.07068e-05	0.0017283	ENSGALG00000008084	NDUFS3	Gallus gallus NADH dehydrogenase (ubiquinone) Fe-S protein 3, 30kDa (NADH-coenzyme Q reductase) (NDUFS3), nuclear gene encoding mitochondrial protein, mRNA. [Source:RefSeq mRNA;Acc:NM_001146332]
ENSGALG00000023437	6514.77	-0.890726	0.539343	0.200383	-4.44511	8.78485e-06	0.000748008	ENSGALG00000023437
ENSGALG00000050937	478.322	-0.890768	0.539327	0.26983	-3.30122	0.000962654	0.0187217	ENSGALG00000050937
ENSGALG00000010433	7526.37	-0.891582	0.539023	0.210184	-4.24192	2.21615e-05	0.00131416	ENSGALG00000010433	FAAH	fatty acid amide hydrolase [Source:NCBI gene;Acc:424614]
ENSGALG00000012613	59959.6	-0.891823	0.538933	0.277318	-3.21588	0.00130043	0.0225211	ENSGALG00000012613	FBP1	fructose-bisphosphatase 1 [Source:HGNC Symbol;Acc:HGNC:3606]
ENSGALG00000007493	1995.39	-0.893759	0.53821	0.248064	-3.60294	0.000314634	0.00920546	ENSGALG00000007493	NSDHL	NAD(P) dependent steroid dehydrogenase-like [Source:NCBI gene;Acc:422302]
ENSGALG00000051280	692.073	-0.894496	0.537935	0.287332	-3.11311	0.00185128	0.0278174	ENSGALG00000051280	DNAJB1	dnaJ homolog subfamily B member 1-like [Source:NCBI gene;Acc:107049075]
ENSGALG00000028466	258.15	-0.896588	0.537155	0.300348	-2.98517	0.00283425	0.0359573	ENSGALG00000028466		interleukin 34 [Source:NCBI gene;Acc:100858424]
ENSGALG00000041949	318.617	-0.897542	0.5368	0.252883	-3.54924	0.000386347	0.0106335	ENSGALG00000041949	AAMDC	Gallus gallus adipogenesis associated, Mth938 domain containing (AAMDC), transcript variant 3, mRNA. [Source:RefSeq mRNA;Acc:NM_001278104]
ENSGALG00000002546	1556.02	-0.898508	0.536441	0.224812	-3.99671	6.423e-05	0.00304702	ENSGALG00000002546	COL5A1	Gallus gallus collagen type V alpha 1 chain (COL5A1), mRNA. [Source:RefSeq mRNA;Acc:NM_204790]
ENSGALG00000030068	281.235	-0.89862	0.536399	0.295452	-3.04151	0.00235397	0.0321025	ENSGALG00000030068	RAB3A	RAB3A, member RAS oncogene family [Source:NCBI gene;Acc:107055371]
ENSGALG00000050763	1237.1	-0.898897	0.536297	0.275826	-3.25893	0.00111832	0.0204048	ENSGALG00000050763	PBXIP1	PBX homeobox interacting protein 1 [Source:NCBI gene;Acc:100857958]
ENSGALG00000048926	1307.43	-0.899068	0.536233	0.293328	-3.06505	0.00217631	0.0306228	ENSGALG00000048926	WAS	Wiskott-Aldrich syndrome [Source:HGNC Symbol;Acc:HGNC:12731]
ENSGALG00000041228	20234.7	-0.900394	0.53574	0.276748	-3.25348	0.00113999	0.0205237	ENSGALG00000041228
ENSGALG00000035850	1394.1	-0.901317	0.535398	0.263386	-3.42204	0.000621539	0.0144334	ENSGALG00000035850	CSAD	cysteine sulfinic acid decarboxylase [Source:NCBI gene;Acc:426184]
ENSGALG00000045557	2135.93	-0.901384	0.535373	0.228424	-3.9461	7.94341e-05	0.00358883	ENSGALG00000045557	MTTPL	Gallus gallus microsomal triglyceride transfer protein-like (MTTPL), mRNA. [Source:RefSeq mRNA;Acc:NM_001322804]
ENSGALG00000002033	1972.54	-0.90147	0.535341	0.237528	-3.79522	0.000147514	0.00572415	ENSGALG00000002033	NDUFB6	Gallus gallus NADH:ubiquinone oxidoreductase subunit B6 (NDUFB6), mRNA. [Source:RefSeq mRNA;Acc:NM_001277525]
ENSGALG00000033943	591.672	-0.902581	0.534929	0.30175	-2.99116	0.00277924	0.0354626	ENSGALG00000033943	HYI	hydroxypyruvate isomerase (putative) [Source:HGNC Symbol;Acc:HGNC:26948]
ENSGALG00000029500	220404	-0.90292	0.534803	0.252713	-3.5729	0.000353048	0.0100204	ENSGALG00000029500	ND5	NADH dehydrogenase subunit 5 [Source:NCBI gene;Acc:807642]
ENSGALG00000038109	1515.91	-0.905769	0.533748	0.188872	-4.79568	1.6212e-06	0.000207062	ENSGALG00000038109	MRPL45	mitochondrial ribosomal protein L45 [Source:HGNC Symbol;Acc:HGNC:16651]
ENSGALG00000002495	5346.32	-0.9087	0.532665	0.290016	-3.13328	0.00172866	0.0266207	ENSGALG00000002495	CHCHD2	coiled-coil-helix-coiled-coil-helix domain containing 2 [Source:NCBI gene;Acc:417544]
ENSGALG00000051337	6081.01	-0.911149	0.531761	0.27792	-3.27846	0.00104374	0.0194993	ENSGALG00000051337
ENSGALG00000041091	360813	-0.911989	0.531452	0.258826	-3.52356	0.000425791	0.0113519	ENSGALG00000041091	ATP6	ATP synthase F0 subunit 6 [Source:NCBI gene;Acc:807646]
ENSGALG00000040987	2310.83	-0.912074	0.53142	0.201124	-4.53488	5.76367e-06	0.000542971	ENSGALG00000040987	NDUFA8	NADH:ubiquinone oxidoreductase subunit A8 [Source:NCBI gene;Acc:417112]
ENSGALG00000010219	680.777	-0.912818	0.531147	0.238401	-3.82891	0.00012871	0.00510344	ENSGALG00000010219	UROD	uroporphyrinogen decarboxylase [Source:NCBI gene;Acc:424590]
ENSGALG00000002517	929.575	-0.913305	0.530967	0.290003	-3.1493	0.00163664	0.0257929	ENSGALG00000002517	TMEM35B	transmembrane protein 35B [Source:NCBI gene;Acc:100857984]
ENSGALG00000001475	942.155	-0.914034	0.530699	0.246304	-3.711	0.000206441	0.00694218	ENSGALG00000001475	STMN1	stathmin 1 [Source:NCBI gene;Acc:396057]
ENSGALG00000005071	1475.76	-0.91716	0.52955	0.274449	-3.34182	0.000832303	0.0170873	ENSGALG00000005071	MPP1	Gallus gallus membrane palmitoylated protein 1 (MPP1), mRNA. [Source:RefSeq mRNA;Acc:NM_001007917]
ENSGALG00000010879	892.412	-0.919313	0.528761	0.228804	-4.0179	5.87179e-05	0.00284254	ENSGALG00000010879	FGGY	FGGY carbohydrate kinase domain containing [Source:NCBI gene;Acc:772383]
ENSGALG00000036955	854.317	-0.919742	0.528604	0.272229	-3.37855	0.000728684	0.0158301	ENSGALG00000036955	NEDD8	neural precursor cell expressed, developmentally down-regulated 8 [Source:HGNC Symbol;Acc:HGNC:7732]
ENSGALG00000046023	1198.81	-0.920378	0.528371	0.283703	-3.24416	0.00117799	0.021003	ENSGALG00000046023	NAXE	apolipoprotein A-I binding protein [Source:NCBI gene;Acc:426569]
ENSGALG00000033522	500.688	-0.921359	0.528011	0.297805	-3.09383	0.0019759	0.0289992	ENSGALG00000033522
ENSGALG00000049231	1599	-0.92159	0.527927	0.291347	-3.16321	0.00156042	0.0251542	ENSGALG00000049231	DNAJC22	DnaJ heat shock protein family (Hsp40) member C22 [Source:HGNC Symbol;Acc:HGNC:25802]
ENSGALG00000036106	3506.97	-0.922458	0.527609	0.306609	-3.00858	0.00262471	0.0340802	ENSGALG00000036106	SMPD1	sphingomyelin phosphodiesterase 1 [Source:HGNC Symbol;Acc:HGNC:11120]
ENSGALG00000011856	369.66	-0.926162	0.526256	0.303969	-3.0469	0.00231217	0.0318203	ENSGALG00000011856	FMC1	formation of mitochondrial complex V assembly factor 1 homolog [Source:HGNC Symbol;Acc:HGNC:26946]
ENSGALG00000035334	474164	-0.926711	0.526056	0.250313	-3.7022	0.000213736	0.00711544	ENSGALG00000035334	COX3	cytochrome c oxidase subunit III [Source:NCBI gene;Acc:807637]
ENSGALG00000028681	1681.35	-0.92722	0.525871	0.182604	-5.07777	3.81889e-07	6.3408e-05	ENSGALG00000028681		PCTP-like protein-like [Source:NCBI gene;Acc:422154]
ENSGALG00000030720	148.01	-0.927747	0.525679	0.294329	-3.15207	0.00162116	0.025613	ENSGALG00000030720
ENSGALG00000039061	451.284	-0.928141	0.525535	0.274709	-3.37864	0.000728464	0.0158301	ENSGALG00000039061	PHPT1	Gallus gallus phosphohistidine phosphatase 1 (PHPT1), transcript variant 1, mRNA. [Source:RefSeq mRNA;Acc:NM_001277692]
ENSGALG00000043690	152.656	-0.928181	0.52552	0.300205	-3.09182	0.00198931	0.0289992	ENSGALG00000043690	C1H2ORF40	chromosome 2 open reading frame 40 [Source:HGNC Symbol;Acc:HGNC:24642]
ENSGALG00000028204	3558.35	-0.928863	0.525272	0.271309	-3.42364	0.000617893	0.0144334	ENSGALG00000028204	GPX1	glutathione peroxidase 1 [Source:HGNC Symbol;Acc:HGNC:4553]
ENSGALG00000015663	3215.18	-0.932143	0.524079	0.284623	-3.27501	0.00105658	0.0196013	ENSGALG00000015663	HSDL2	hydroxysteroid dehydrogenase like 2 [Source:NCBI gene;Acc:100858057]
ENSGALG00000001056	166.472	-0.932341	0.524007	0.283307	-3.29092	0.000998586	0.0190469	ENSGALG00000001056	ABHD11	abhydrolase domain containing 11 [Source:NCBI gene;Acc:417473]
ENSGALG00000005632	119.949	-0.932939	0.52379	0.302724	-3.08181	0.00205744	0.0295448	ENSGALG00000005632	MRVI1	murine retrovirus integration site 1 homolog [Source:HGNC Symbol;Acc:HGNC:7237]
ENSGALG00000035853	589.814	-0.932995	0.52377	0.237195	-3.93344	8.37374e-05	0.00368306	ENSGALG00000035853	SCRN2	secernin 2 [Source:NCBI gene;Acc:425759]
ENSGALG00000007419	5002.79	-0.933123	0.523724	0.241464	-3.86444	0.000111345	0.0045279	ENSGALG00000007419	MASP1	Gallus gallus mannan binding lectin serine peptidase 1 (MASP1), mRNA. [Source:RefSeq mRNA;Acc:NM_213586]
ENSGALG00000043823	481.692	-0.936781	0.522397	0.32843	-2.8523	0.00434037	0.0477946	ENSGALG00000043823	ECSIT	ECSIT signalling integrator [Source:NCBI gene;Acc:100857880]
ENSGALG00000040180	1420.46	-0.940404	0.521087	0.25128	-3.74245	0.000182234	0.00650702	ENSGALG00000040180	CEBPD	CCAAT enhancer binding protein delta [Source:HGNC Symbol;Acc:HGNC:1835]
ENSGALG00000027418	332.958	-0.940958	0.520887	0.311003	-3.02556	0.00248175	0.0330295	ENSGALG00000027418		histidine triad nucleotide binding protein 2-Z [Source:NCBI gene;Acc:100859112]
ENSGALG00000016567	2799.02	-0.941064	0.520848	0.170264	-5.5271	3.25566e-08	1.19937e-05	ENSGALG00000016567	EPHX2	Gallus gallus epoxide hydrolase 2 (EPHX2), mRNA. [Source:RefSeq mRNA;Acc:NM_001033645]
ENSGALG00000034137	404.995	-0.941415	0.520722	0.282981	-3.32678	0.000878562	0.0176817	ENSGALG00000034137
ENSGALG00000041926	4257.26	-0.942746	0.520242	0.31458	-2.99685	0.00272788	0.0350724	ENSGALG00000041926	HEXIM1	hexamethylene bisacetamide inducible 1 [Source:HGNC Symbol;Acc:HGNC:24953]
ENSGALG00000003986	741.66	-0.943631	0.519923	0.258313	-3.65305	0.000259142	0.00809925	ENSGALG00000003986	PITHD1	PITH domain containing 1 [Source:NCBI gene;Acc:419684]
ENSGALG00000038589	6125.66	-0.943828	0.519852	0.320743	-2.94264	0.00325431	0.0393689	ENSGALG00000038589	ABHD14B	alpha/beta hydrolase domain-containing protein 14B-like [Source:NCBI gene;Acc:107056877]
ENSGALG00000003625	2419.53	-0.945407	0.519283	0.218234	-4.33208	1.4771e-05	0.00100124	ENSGALG00000003625	NDUFS5	NADH:ubiquinone oxidoreductase subunit S5 [Source:NCBI gene;Acc:771510]
ENSGALG00000014121	6455.43	-0.946846	0.518765	0.208728	-4.53627	5.72581e-06	0.000542971	ENSGALG00000014121	COX5A	cytochrome c oxidase subunit 5A [Source:HGNC Symbol;Acc:HGNC:2267]
ENSGALG00000016300	1445.28	-0.947458	0.518545	0.32292	-2.93403	0.00334592	0.0402207	ENSGALG00000016300	TINAG	Gallus gallus tubulointerstitial nephritis antigen (TINAG), mRNA. [Source:RefSeq mRNA;Acc:NM_001278025]
ENSGALG00000016476	204.798	-0.949874	0.517678	0.247782	-3.83351	0.000126326	0.00506196	ENSGALG00000016476	TTC32	tetratricopeptide repeat domain 32 [Source:HGNC Symbol;Acc:HGNC:32954]
ENSGALG00000036125	947.775	-0.95003	0.517622	0.332982	-2.8531	0.00432952	0.047765	ENSGALG00000036125	SHE	Src homology 2 domain containing E [Source:NCBI gene;Acc:100857728]
ENSGALG00000007153	2756.34	-0.950047	0.517616	0.217181	-4.37445	1.2174e-05	0.0009136	ENSGALG00000007153	DYL1	Gallus gallus dynein light chain 1 cytoplasmic (DYL1), mRNA. [Source:RefSeq mRNA;Acc:NM_001277879]
ENSGALG00000016536	9034.54	-0.950227	0.517551	0.251557	-3.77739	0.000158481	0.00588781	ENSGALG00000016536	HADHA	Gallus gallus hydroxyacyl-CoA dehydrogenase trifunctional multienzyme complex subunit alpha (HADHA), mRNA. [Source:RefSeq mRNA;Acc:NM_205056]
ENSGALG00000032875	4286.63	-0.951823	0.516979	0.241037	-3.94887	7.8521e-05	0.00355971	ENSGALG00000032875	ATP5F1D	ATP synthase F1 subunit delta [Source:HGNC Symbol;Acc:HGNC:837]
ENSGALG00000038801	22027	-0.952752	0.516646	0.221916	-4.2933	1.76034e-05	0.00112573	ENSGALG00000038801	ATP5F1B	ATP synthase F1 subunit beta [Source:HGNC Symbol;Acc:HGNC:830]
ENSGALG00000005465	6201.07	-0.952756	0.516644	0.252711	-3.77014	0.000163157	0.00600338	ENSGALG00000005465	NDUFB10	NADH:ubiquinone oxidoreductase subunit B10 [Source:NCBI gene;Acc:416543]
ENSGALG00000039212	3258.38	-0.953423	0.516406	0.269173	-3.54204	0.000397044	0.0108395	ENSGALG00000039212	NDUFA13	NADH:ubiquinone oxidoreductase subunit A13 [Source:NCBI gene;Acc:100859320]
ENSGALG00000039216	3205.63	-0.954964	0.515854	0.201004	-4.75096	2.02451e-06	0.000251323	ENSGALG00000039216	COL6A2	Gallus gallus collagen type VI alpha 2 chain (COL6A2), mRNA. [Source:RefSeq mRNA;Acc:NM_205348]
ENSGALG00000049652	3742.21	-0.956429	0.515331	0.29639	-3.22693	0.00125128	0.0218983	ENSGALG00000049652		Gallus gallus estradiol 17-beta-dehydrogenase 2-like (LOC769668), mRNA. [Source:RefSeq mRNA;Acc:NM_001318839]
ENSGALG00000014646	119.001	-0.956863	0.515176	0.335065	-2.85575	0.00429352	0.0475257	ENSGALG00000014646	SYT11	synaptotagmin 11 [Source:NCBI gene;Acc:429166]
ENSGALG00000021692	2183.22	-0.960741	0.513793	0.243679	-3.94265	8.05854e-05	0.00360409	ENSGALG00000021692		NADH:ubiquinone oxidoreductase subunit A11 [Source:NCBI gene;Acc:420060]
ENSGALG00000034772	8567.57	-0.962393	0.513205	0.203665	-4.72538	2.29682e-06	0.000274853	ENSGALG00000034772		solute carrier family 27 member 5 [Source:NCBI gene;Acc:426354]
ENSGALG00000040360	1333.56	-0.963412	0.512843	0.295923	-3.25561	0.00113148	0.0205041	ENSGALG00000040360	DUSP1	Gallus gallus dual specificity phosphatase 1 (DUSP1), mRNA. [Source:RefSeq mRNA;Acc:NM_001085359]
ENSGALG00000024271	6852.04	-0.967748	0.511303	0.218476	-4.42954	9.44337e-06	0.00078096	ENSGALG00000024271
ENSGALG00000044210	634.776	-0.96855	0.511019	0.320623	-3.02084	0.00252075	0.033202	ENSGALG00000044210	QPCTL	glutaminyl-peptide cyclotransferase like [Source:NCBI gene;Acc:425606]
ENSGALG00000006758	176.058	-0.969886	0.510546	0.336988	-2.8781	0.00400077	0.0454207	ENSGALG00000006758	C1QTNF5	C1q and TNF related 5 [Source:HGNC Symbol;Acc:HGNC:14344]
ENSGALG00000000629	1105.78	-0.971466	0.509988	0.264717	-3.66982	0.000242717	0.00778747	ENSGALG00000000629		NADH:ubiquinone oxidoreductase subunit A7 [Source:NCBI gene;Acc:420065]
ENSGALG00000006838	111.394	-0.971585	0.509946	0.310856	-3.12552	0.00177494	0.0270994	ENSGALG00000006838		melanotransferrin-like [Source:NCBI gene;Acc:416959]
ENSGALG00000050586	1372.31	-0.971604	0.509939	0.279396	-3.47751	0.000506093	0.0126838	ENSGALG00000050586	ILVBL	ilvB acetolactate synthase like [Source:NCBI gene;Acc:101747528]
ENSGALG00000028866	1380.79	-0.973869	0.509139	0.278553	-3.49617	0.000471982	0.0121256	ENSGALG00000028866	COASY	Coenzyme A synthase [Source:HGNC Symbol;Acc:HGNC:29932]
ENSGALG00000005398	4161.67	-0.974338	0.508973	0.260715	-3.73718	0.000186093	0.00657177	ENSGALG00000005398	HAGH	hydroxyacylglutathione hydrolase [Source:NCBI gene;Acc:416537]
ENSGALG00000026328	963.683	-0.975453	0.50858	0.290333	-3.35978	0.000780051	0.0164728	ENSGALG00000026328	MIEN1	migration and invasion enhancer 1 [Source:NCBI gene;Acc:100858225]
ENSGALG00000009641	2990.14	-0.975582	0.508535	0.236568	-4.1239	3.72515e-05	0.00197924	ENSGALG00000009641	COL1A2	collagen type I alpha 2 chain [Source:NCBI gene;Acc:396243]
ENSGALG00000030040	246.147	-0.977422	0.507887	0.302351	-3.23274	0.00122608	0.0215173	ENSGALG00000030040	CDH15	acyl-CoA synthetase family member 3 [Source:NCBI gene;Acc:427561]
ENSGALG00000038884	116.185	-0.978957	0.507346	0.314892	-3.10887	0.00187807	0.0280613	ENSGALG00000038884	SRL	sarcalumenin [Source:HGNC Symbol;Acc:HGNC:11295]
ENSGALG00000005974	1859.68	-0.979729	0.507075	0.275659	-3.55414	0.000379221	0.0105161	ENSGALG00000005974	COL6A1	collagen type VI alpha 1 chain [Source:HGNC Symbol;Acc:HGNC:2211]
ENSGALG00000050178	1551.49	-0.982704	0.506031	0.323484	-3.03787	0.00238254	0.032278	ENSGALG00000050178
ENSGALG00000030291	441.131	-0.983213	0.505852	0.34655	-2.83715	0.00455186	0.0493168	ENSGALG00000030291	IRF10	interferon regulatory factor 9 [Source:NCBI gene;Acc:395243]
ENSGALG00000000436	290.035	-0.985055	0.505206	0.339569	-2.9009	0.00372096	0.0434157	ENSGALG00000000436	RABIF	RAB interacting factor [Source:HGNC Symbol;Acc:HGNC:9797]
ENSGALG00000009626	907.715	-0.985356	0.505101	0.281509	-3.50026	0.000464797	0.0120584	ENSGALG00000009626	THBS1	Gallus gallus thrombospondin 1 (THBS1), mRNA. [Source:RefSeq mRNA;Acc:NM_001199453]
ENSGALG00000007926	9332.1	-0.985759	0.50496	0.23212	-4.24677	2.16873e-05	0.0012918	ENSGALG00000007926	ATP5PD	ATP synthase peripheral stalk subunit d [Source:NCBI gene;Acc:422115]
ENSGALG00000042894	987.037	-0.986303	0.504769	0.31381	-3.143	0.00167226	0.0261633	ENSGALG00000042894	SLC25A39	solute carrier family 25 member 39 [Source:NCBI gene;Acc:427072]
ENSGALG00000003326	2617.31	-0.986966	0.504538	0.340849	-2.89561	0.00378419	0.0437483	ENSGALG00000003326	AMACR	Gallus gallus alpha-methylacyl-CoA racemase (AMACR), mRNA. [Source:RefSeq mRNA;Acc:NM_001031448]
ENSGALG00000030994	1494.9	-0.988381	0.504043	0.271746	-3.63715	0.000275671	0.00839849	ENSGALG00000030994	MRPL24	mitochondrial ribosomal protein L24 [Source:NCBI gene;Acc:768957]
ENSGALG00000000461	254.789	-0.988837	0.503884	0.347254	-2.84759	0.00440514	0.0481593	ENSGALG00000000461	MRC2	mannose receptor C type 2 [Source:HGNC Symbol;Acc:HGNC:16875]
ENSGALG00000038301	4016.61	-0.990075	0.503451	0.186397	-5.31166	1.08633e-07	2.29043e-05	ENSGALG00000038301	NIPSNAP1	nipsnap homolog 1 [Source:HGNC Symbol;Acc:HGNC:7827]
ENSGALG00000002605	1021.51	-0.990165	0.50342	0.254219	-3.89493	9.82282e-05	0.00415056	ENSGALG00000002605	MRPL17	mitochondrial ribosomal protein L17 [Source:NCBI gene;Acc:769700]
ENSGALG00000030969	3801.5	-0.99171	0.502881	0.228235	-4.34513	1.39196e-05	0.000973127	ENSGALG00000030969	CLEC3B	Gallus gallus C-type lectin domain family 3 member B (CLEC3B), mRNA. [Source:RefSeq mRNA;Acc:NM_204666]
ENSGALG00000047148	483.923	-0.992217	0.502705	0.328347	-3.02186	0.0025123	0.033202	ENSGALG00000047148	LIPT2	lipoyl(octanoyl) transferase 2 [Source:NCBI gene;Acc:107052471]
ENSGALG00000038994	211.651	-0.994496	0.501911	0.286251	-3.47421	0.000512357	0.0127779	ENSGALG00000038994	KPTN	kaptin, actin binding protein [Source:NCBI gene;Acc:101752009]
ENSGALG00000048285	1673.33	-0.996722	0.501137	0.283824	-3.51176	0.000445145	0.0116625	ENSGALG00000048285	TCN2	transcobalamin 2 [Source:HGNC Symbol;Acc:HGNC:11653]
ENSGALG00000037402	736.654	-0.999641	0.500125	0.256684	-3.89443	9.84285e-05	0.00415056	ENSGALG00000037402	CTGF	Gallus gallus connective tissue growth factor (CTGF), mRNA. [Source:RefSeq mRNA;Acc:NM_204274]
ENSGALG00000004346	1220.06	-1.00164	0.499434	0.314643	-3.1834	0.00145556	0.0241377	ENSGALG00000004346	P2RY4	pyrimidinergic receptor P2Y4 [Source:NCBI gene;Acc:100857687]
ENSGALG00000041812	6092.32	-1.0019	0.499342	0.182948	-5.47642	4.34013e-08	1.34291e-05	ENSGALG00000041812		ATP synthase, H+ transporting, mitochondrial F1 complex, O subunit [Source:NCBI gene;Acc:418508]
ENSGALG00000008798	276.398	-1.00393	0.498641	0.322158	-3.11626	0.0018316	0.0276909	ENSGALG00000008798	ZMYND19	zinc finger MYND-type containing 19 [Source:NCBI gene;Acc:395088]
ENSGALG00000000318	635.646	-1.00442	0.49847	0.337003	-2.98045	0.00287824	0.0364806	ENSGALG00000000318	CSRP1	Gallus gallus cysteine and glycine rich protein 1 (CSRP1), mRNA. [Source:RefSeq mRNA;Acc:NM_205248]
ENSGALG00000047864	1925.27	-1.00547	0.498108	0.228056	-4.40888	1.03908e-05	0.000822023	ENSGALG00000047864
ENSGALG00000008349	213.178	-1.00575	0.498011	0.310534	-3.23878	0.00120041	0.0212318	ENSGALG00000008349	LMCD1	LIM and cysteine rich domains 1 [Source:NCBI gene;Acc:416113]
ENSGALG00000047321	855.188	-1.00624	0.497843	0.243886	-4.12585	3.69366e-05	0.0019704	ENSGALG00000047321
ENSGALG00000032079	314605	-1.00879	0.496964	0.234584	-4.30032	1.70552e-05	0.00111051	ENSGALG00000032079	CYTB	cytochrome b [Source:NCBI gene;Acc:807641]
ENSGALG00000005969	72.4365	-1.00974	0.496635	0.319182	-3.16353	0.00155868	0.0251542	ENSGALG00000005969
ENSGALG00000029691	954.846	-1.01013	0.4965	0.354367	-2.85053	0.00436459	0.0479924	ENSGALG00000029691	NFKBIB	NFKB inhibitor beta [Source:HGNC Symbol;Acc:HGNC:7798]
ENSGALG00000002200	1195.4	-1.01054	0.496359	0.271162	-3.72671	0.000193996	0.0066243	ENSGALG00000002200	ACSM3	acyl-CoA synthetase medium-chain family member 3 [Source:NCBI gene;Acc:426999]
ENSGALG00000029947	448.607	-1.01199	0.495863	0.222514	-4.54798	5.41643e-06	0.000520688	ENSGALG00000029947	MMAB	metabolism of cobalamin associated B [Source:HGNC Symbol;Acc:HGNC:19331]
ENSGALG00000032029	449.013	-1.01352	0.495335	0.357546	-2.83467	0.00458726	0.0496598	ENSGALG00000032029	SRF	Gallus gallus serum response factor (SRF), mRNA. [Source:RefSeq mRNA;Acc:NM_001252141]
ENSGALG00000024085	570.497	-1.01446	0.495012	0.33028	-3.07152	0.0021297	0.0301908	ENSGALG00000024085
ENSGALG00000007205	6026.54	-1.01452	0.494995	0.23787	-4.26499	1.99908e-05	0.00122688	ENSGALG00000007205	COX6A1	cytochrome c oxidase subunit 6A1 [Source:NCBI gene;Acc:416978]
ENSGALG00000028026	3089.92	-1.0149	0.494862	0.309561	-3.27852	0.00104353	0.0194993	ENSGALG00000028026	NDUFS4	NADH:ubiquinone oxidoreductase subunit S4 [Source:NCBI gene;Acc:374122]
ENSGALG00000006073	2373.35	-1.01538	0.494698	0.233393	-4.35053	1.35811e-05	0.000959562	ENSGALG00000006073	NDUFAB1	NADH:ubiquinone oxidoreductase subunit AB1 [Source:NCBI gene;Acc:416571]
ENSGALG00000037018	1232.47	-1.0163	0.494384	0.218181	-4.65805	3.19219e-06	0.000353349	ENSGALG00000037018	USP36	ubiquitin specific peptidase 36 [Source:NCBI gene;Acc:426457]
ENSGALG00000028567	759.105	-1.01751	0.49397	0.333976	-3.04664	0.00231412	0.0318203	ENSGALG00000028567	MYL9	myosin, light chain 9, regulatory [Source:NCBI gene;Acc:396215]
ENSGALG00000002771	856.695	-1.02178	0.492509	0.307829	-3.3193	0.000902447	0.0178931	ENSGALG00000002771	CRIP1	Gallus gallus cysteine rich protein 1 (CRIP1), mRNA. [Source:RefSeq mRNA;Acc:NM_001282303]
ENSGALG00000039257	4950.03	-1.02285	0.492144	0.25688	-3.98182	6.83905e-05	0.00317633	ENSGALG00000039257
ENSGALG00000036577	804.605	-1.02442	0.491609	0.316453	-3.23718	0.00120716	0.0213007	ENSGALG00000036577
ENSGALG00000004465	452.456	-1.02745	0.490577	0.291182	-3.52855	0.00041785	0.0111901	ENSGALG00000004465	PALD1	Gallus gallus phosphatase domain containing, paladin 1 (PALD1), mRNA. [Source:RefSeq mRNA;Acc:NM_204109]
ENSGALG00000011289	157.641	-1.02752	0.490552	0.256093	-4.01229	6.01318e-05	0.00289395	ENSGALG00000011289	NKIRAS1	NFKB inhibitor interacting Ras like 1 [Source:NCBI gene;Acc:420654]
ENSGALG00000053371	480.937	-1.02816	0.490334	0.22159	-4.63994	3.48511e-06	0.000379448	ENSGALG00000053371
ENSGALG00000000557	901.742	-1.03065	0.489489	0.337638	-3.05253	0.00226918	0.031463	ENSGALG00000000557	ETNK2	ethanolamine kinase 2 [Source:NCBI gene;Acc:426690]
ENSGALG00000047483	199.114	-1.03115	0.489319	0.285425	-3.61269	0.000303039	0.00897839	ENSGALG00000047483	C1QTNF6	C1q and TNF related 6 [Source:NCBI gene;Acc:427908]
ENSGALG00000007900	252.953	-1.03118	0.48931	0.355026	-2.90452	0.0036782	0.0430841	ENSGALG00000007900	COMMD3	COMM domain containing 3 [Source:HGNC Symbol;Acc:HGNC:23332]
ENSGALG00000029657	201.162	-1.03186	0.489081	0.350317	-2.94549	0.00322439	0.0392407	ENSGALG00000029657		peroxisomal biogenesis factor 19-like [Source:NCBI gene;Acc:107050261]
ENSGALG00000041418	2595.6	-1.03348	0.488531	0.231193	-4.47019	7.81487e-06	0.00068745	ENSGALG00000041418	NDUFS2	NADH:ubiquinone oxidoreductase core subunit S2 [Source:HGNC Symbol;Acc:HGNC:7708]
ENSGALG00000042220	472.509	-1.03489	0.488052	0.339346	-3.04967	0.00229096	0.0316658	ENSGALG00000042220	PRUNE1	prune exopolyphosphatase 1 [Source:HGNC Symbol;Acc:HGNC:13420]
ENSGALG00000038672	2976.88	-1.03968	0.486436	0.249748	-4.16291	3.14223e-05	0.00174637	ENSGALG00000038672
ENSGALG00000045738	195.375	-1.03991	0.486358	0.312062	-3.33238	0.000861081	0.0173826	ENSGALG00000045738		CDGSH iron sulfur domain 3 [Source:NCBI gene;Acc:100857847]
ENSGALG00000014948	5904.57	-1.04027	0.486237	0.34661	-3.00126	0.00268867	0.0347408	ENSGALG00000014948	HMGCR	3-hydroxy-3-methylglutaryl-CoA reductase [Source:NCBI gene;Acc:395145]
ENSGALG00000030164	4656.92	-1.04096	0.486004	0.214522	-4.85246	1.21938e-06	0.000165276	ENSGALG00000030164	ECH1	enoyl-CoA hydratase 1 [Source:HGNC Symbol;Acc:HGNC:3149]
ENSGALG00000036850	2974.91	-1.04344	0.48517	0.301017	-3.46637	0.000527532	0.0130246	ENSGALG00000036850	DNAJA4	DnaJ heat shock protein family (Hsp40) member A4 [Source:NCBI gene;Acc:415360]
ENSGALG00000047425	158.837	-1.04418	0.48492	0.294841	-3.54151	0.000397845	0.0108395	ENSGALG00000047425
ENSGALG00000001330	8301.92	-1.04482	0.484704	0.20357	-5.13249	2.85933e-07	4.93254e-05	ENSGALG00000001330	ATP5MC1	ATP synthase membrane subunit c locus 1 [Source:NCBI gene;Acc:419992]
ENSGALG00000028749	41400.2	-1.0449	0.484677	0.236152	-4.42472	9.65672e-06	0.000782136	ENSGALG00000028749	ACTG1	Gallus gallus actin, cytoplasmic 2-like (ACTC2L), mRNA. [Source:RefSeq mRNA;Acc:NM_001308613]
ENSGALG00000039452	231.014	-1.04606	0.484289	0.349284	-2.99487	0.00274563	0.035169	ENSGALG00000039452	GJA5	Gallus gallus gap junction protein alpha 5 (GJA5), mRNA. [Source:RefSeq mRNA;Acc:NM_205504]
ENSGALG00000001802	720.686	-1.04622	0.484236	0.333026	-3.14155	0.00168057	0.02617	ENSGALG00000001802	JMJD6	Gallus gallus jumonji domain containing 6 (JMJD6), mRNA. [Source:RefSeq mRNA;Acc:NM_001030703]
ENSGALG00000009448	5810.96	-1.04696	0.483987	0.280178	-3.73677	0.0001864	0.00657177	ENSGALG00000009448	IFRD1	Gallus gallus interferon related developmental regulator 1 (IFRD1), mRNA. [Source:RefSeq mRNA;Acc:NM_001001468]
ENSGALG00000038714	1469.51	-1.04705	0.483956	0.311687	-3.3593	0.000781399	0.0164728	ENSGALG00000038714	NDUFB7	NADH:ubiquinone oxidoreductase subunit B7 [Source:HGNC Symbol;Acc:HGNC:7702]
ENSGALG00000049448	110.842	-1.04707	0.483952	0.331778	-3.15592	0.00159992	0.0254424	ENSGALG00000049448
ENSGALG00000038229	2181.58	-1.04719	0.48391	0.293069	-3.57319	0.000352663	0.0100204	ENSGALG00000038229	OTUB1	OTU deubiquitinase, ubiquitin aldehyde binding 1 [Source:NCBI gene;Acc:777320]
ENSGALG00000051301	6142.18	-1.04834	0.483523	0.367436	-2.85313	0.00432908	0.047765	ENSGALG00000051301	KHK	ketohexokinase [Source:HGNC Symbol;Acc:HGNC:6315]
ENSGALG00000034917	2455.64	-1.04845	0.483488	0.233206	-4.4958	6.93076e-06	0.000617861	ENSGALG00000034917	GCDH	glutaryl-CoA dehydrogenase [Source:NCBI gene;Acc:771098]
ENSGALG00000016852	106.141	-1.04882	0.483364	0.350601	-2.99149	0.00277618	0.0354626	ENSGALG00000016852	TNFSF13B	Gallus gallus TNF superfamily member 13b (TNFSF13B), mRNA. [Source:RefSeq mRNA;Acc:NM_204327]
ENSGALG00000004509	75078.3	-1.04902	0.483296	0.266804	-3.93181	8.43093e-05	0.00369598	ENSGALG00000004509	UBB	Gallus gallus ubiquitin B (UBB), mRNA. [Source:RefSeq mRNA;Acc:NM_001353988]
ENSGALG00000032595	3353.56	-1.05107	0.48261	0.238637	-4.40447	1.06041e-05	0.000833458	ENSGALG00000032595	NDUFB2	Gallus gallus NADH:ubiquinone oxidoreductase subunit B2 (NDUFB2), mRNA. [Source:RefSeq mRNA;Acc:NM_001277896]
ENSGALG00000042984	2904.19	-1.05236	0.482179	0.242359	-4.34216	1.41089e-05	0.000981194	ENSGALG00000042984		aminoacylase 1 [Source:NCBI gene;Acc:100858836]
ENSGALG00000033447	1025.43	-1.05285	0.482014	0.349897	-3.00904	0.00262072	0.0340617	ENSGALG00000033447	H2AFV	H2A histone family, member V [Source:NCBI gene;Acc:426617]
ENSGALG00000029226	1003.43	-1.05519	0.481233	0.305411	-3.45499	0.00055032	0.0134127	ENSGALG00000029226	ZFAND2B	zinc finger AN1-type containing 2B [Source:HGNC Symbol;Acc:HGNC:25206]
ENSGALG00000050005	1238.37	-1.0594	0.479831	0.346051	-3.0614	0.00220304	0.0308356	ENSGALG00000050005
ENSGALG00000021658	1930.5	-1.06	0.479632	0.207615	-5.1056	3.29744e-07	5.54429e-05	ENSGALG00000021658	PAFAH2	platelet activating factor acetylhydrolase 2 [Source:NCBI gene;Acc:769963]
ENSGALG00000049136	1701.12	-1.06076	0.47938	0.279942	-3.7892	0.000151134	0.00573954	ENSGALG00000049136
ENSGALG00000027963	6025.53	-1.06123	0.479222	0.305907	-3.46913	0.000522143	0.0129396	ENSGALG00000027963	COX7C	cytochrome c oxidase subunit 7C [Source:HGNC Symbol;Acc:HGNC:2292]
ENSGALG00000052064	603.08	-1.06182	0.479026	0.322767	-3.28975	0.00100276	0.0190553	ENSGALG00000052064	MRPS24	mitochondrial ribosomal protein S24 [Source:HGNC Symbol;Acc:HGNC:14510]
ENSGALG00000030407	2872.47	-1.06273	0.478724	0.338224	-3.14209	0.00167745	0.0261674	ENSGALG00000030407	IL6R	Gallus gallus interleukin 6 receptor (IL6R), mRNA. [Source:RefSeq mRNA;Acc:NM_001044675]
ENSGALG00000031776	304.201	-1.06355	0.478453	0.342753	-3.10297	0.00191587	0.0284034	ENSGALG00000031776	NFASC	Gallus gallus neurofascin (NFASC), transcript variant 7, mRNA. [Source:RefSeq mRNA;Acc:NM_001160323]
ENSGALG00000051159	1384.44	-1.06579	0.477712	0.310855	-3.42857	0.000606763	0.0142901	ENSGALG00000051159
ENSGALG00000054856	1096.05	-1.06743	0.477167	0.278669	-3.83048	0.000127895	0.00509281	ENSGALG00000054856		alcohol dehydrogenase 1-like [Source:NCBI gene;Acc:100857280]
ENSGALG00000043035	760.766	-1.06784	0.477033	0.24525	-4.35409	1.33623e-05	0.000953838	ENSGALG00000043035	SHISA2	Gallus gallus shisa family member 2 (SHISA2), mRNA. [Source:RefSeq mRNA;Acc:NM_204501]
ENSGALG00000040619	1462.81	-1.07053	0.476143	0.246928	-4.33541	1.45487e-05	0.000996139	ENSGALG00000040619	BAAT	bile acid-CoA:amino acid N-acyltransferase [Source:HGNC Symbol;Acc:HGNC:932]
ENSGALG00000040541	2319.63	-1.0711	0.475957	0.315681	-3.39297	0.000691394	0.0153913	ENSGALG00000040541	SLC5A6	solute carrier family 5 member 6 [Source:HGNC Symbol;Acc:HGNC:11041]
ENSGALG00000044654	374.728	-1.07379	0.475069	0.344803	-3.11421	0.00184436	0.0277899	ENSGALG00000044654	C22orf39	chromosome 22 open reading frame 39 [Source:NCBI gene;Acc:101751757]
ENSGALG00000054212	1193.67	-1.07529	0.474574	0.294143	-3.65569	0.000256494	0.00805441	ENSGALG00000054212	PAOX	polyamine oxidase [Source:NCBI gene;Acc:100857693]
ENSGALG00000037838	40019.8	-1.07566	0.474455	0.32024	-3.3589	0.00078253	0.0164728	ENSGALG00000037838	ND6	NADH dehydrogenase subunit 6 [Source:NCBI gene;Acc:807640]
ENSGALG00000001824	2033.82	-1.07691	0.474044	0.25825	-4.17002	3.04572e-05	0.00172155	ENSGALG00000001824		uncharacterized LOC100857820 [Source:NCBI gene;Acc:100857820]
ENSGALG00000001220	4273.19	-1.07918	0.473296	0.33555	-3.21616	0.00129917	0.0225211	ENSGALG00000001220	HERPUD1	homocysteine inducible ER protein with ubiquitin like domain 1 [Source:HGNC Symbol;Acc:HGNC:13744]
ENSGALG00000051361	112.385	-1.08207	0.47235	0.351844	-3.07543	0.00210196	0.0299254	ENSGALG00000051361
ENSGALG00000042809	4481.02	-1.08468	0.471498	0.230046	-4.71505	2.41647e-06	0.000284052	ENSGALG00000042809
ENSGALG00000000785	173.307	-1.08588	0.471105	0.310063	-3.50212	0.000461567	0.011998	ENSGALG00000000785	HYAL1	hyaluronoglucosaminidase 1 [Source:NCBI gene;Acc:426739]
ENSGALG00000010110	741.409	-1.08661	0.470865	0.257249	-4.22397	2.40036e-05	0.0014108	ENSGALG00000010110	TMEM53	Gallus gallus transmembrane protein 53 (TMEM53), mRNA. [Source:RefSeq mRNA;Acc:NM_001277580]
ENSGALG00000010703	377.058	-1.08699	0.470744	0.291057	-3.73461	0.000188005	0.00657177	ENSGALG00000010703	DGLUCY	chromosome 5 C14orf159 homolog [Source:NCBI gene;Acc:423409]
ENSGALG00000045788	1289.8	-1.08944	0.469942	0.305583	-3.56513	0.000363676	0.0102345	ENSGALG00000045788	PSMB6	proteasome subunit beta 6 [Source:NCBI gene;Acc:107049719]
ENSGALG00000050805	343.549	-1.09336	0.468669	0.353696	-3.09124	0.00199325	0.0289992	ENSGALG00000050805
ENSGALG00000003879	3660.41	-1.09363	0.468581	0.321806	-3.39841	0.00067778	0.015182	ENSGALG00000003879	MFSD2A	major facilitator superfamily domain containing 2A [Source:NCBI gene;Acc:419679]
ENSGALG00000052348	1388.98	-1.09513	0.468095	0.321741	-3.40375	0.000664674	0.0150151	ENSGALG00000052348
ENSGALG00000007090	2859.25	-1.09676	0.467565	0.277339	-3.95458	7.66693e-05	0.00351172	ENSGALG00000007090	CPN1	Gallus gallus carboxypeptidase N subunit 1 (CPN1), mRNA. [Source:RefSeq mRNA;Acc:NM_001277254]
ENSGALG00000033888	931.442	-1.1004	0.466387	0.299631	-3.67252	0.000240172	0.00772448	ENSGALG00000033888	IDH3B	isocitrate dehydrogenase 3 (NAD(+)) beta [Source:HGNC Symbol;Acc:HGNC:5385]
ENSGALG00000034735	32223.9	-1.10357	0.465363	0.307356	-3.59053	0.000330005	0.00955	ENSGALG00000034735		glutamate dehydrogenase 1 [Source:NCBI gene;Acc:423612]
ENSGALG00000010614	3422.22	-1.1063	0.464483	0.276408	-4.00242	6.26969e-05	0.00298496	ENSGALG00000010614	SLC25A4	Gallus gallus solute carrier family 25 member 4 (SLC25A4), mRNA. [Source:RefSeq mRNA;Acc:NM_001006443]
ENSGALG00000040759	293.44	-1.10686	0.464302	0.382257	-2.8956	0.00378429	0.0437483	ENSGALG00000040759	CPXM1	carboxypeptidase X, M14 family member 1 [Source:NCBI gene;Acc:100858707]
ENSGALG00000029617	61.3968	-1.10886	0.463661	0.385255	-2.87825	0.00399891	0.0454207	ENSGALG00000029617	COL17A1	Gallus gallus collagen type XVII alpha 1 chain (COL17A1), mRNA. [Source:RefSeq mRNA;Acc:NM_001305202]
ENSGALG00000025809	484.284	-1.10933	0.463508	0.324114	-3.42266	0.000620106	0.0144334	ENSGALG00000025809	TMEM161A	transmembrane protein 161A [Source:NCBI gene;Acc:100857264]
ENSGALG00000015372	5711.33	-1.11151	0.462809	0.268338	-4.14221	3.43978e-05	0.00186492	ENSGALG00000015372	ATP5ME	ATP synthase membrane subunit e [Source:NCBI gene;Acc:769146]
ENSGALG00000041331	717.127	-1.11259	0.462462	0.383121	-2.90402	0.00368402	0.0430841	ENSGALG00000041331	RRP12	Gallus gallus ribosomal RNA processing 12 homolog (RRP12), mRNA. [Source:RefSeq mRNA;Acc:NM_001012908]
ENSGALG00000006842	2215.69	-1.11316	0.462279	0.237812	-4.68087	2.85665e-06	0.000327111	ENSGALG00000006842	ACOT8	acyl-CoA thioesterase 8 [Source:NCBI gene;Acc:419303]
ENSGALG00000028928	14808.8	-1.11573	0.461457	0.247513	-4.50777	6.55119e-06	0.000587969	ENSGALG00000028928	LCAT	lecithin-cholesterol acyltransferase [Source:HGNC Symbol;Acc:HGNC:6522]
ENSGALG00000031996	911.766	-1.11579	0.461437	0.291318	-3.83016	0.000128058	0.00509281	ENSGALG00000031996		ADP-ribosylarginine hydrolase-like [Source:NCBI gene;Acc:426545]
ENSGALG00000040646	444.925	-1.11669	0.461152	0.316465	-3.52862	0.00041773	0.0111901	ENSGALG00000040646
ENSGALG00000030776	6624.51	-1.11734	0.460942	0.258045	-4.33003	1.49087e-05	0.00100124	ENSGALG00000030776	METTL7A	methyltransferase like 7A [Source:NCBI gene;Acc:426871]
ENSGALG00000031872	1637.22	-1.11838	0.460612	0.195151	-5.73082	9.99479e-09	4.42536e-06	ENSGALG00000031872	AGMAT	Gallus gallus agmatinase (AGMAT), mRNA. [Source:RefSeq mRNA;Acc:NM_204143]
ENSGALG00000002466	1396.74	-1.12017	0.46004	0.359713	-3.11407	0.00184527	0.0277899	ENSGALG00000002466	SLC2A5	solute carrier family 2 member 5 [Source:NCBI gene;Acc:419438]
ENSGALG00000002467	252.158	-1.12083	0.459828	0.35173	-3.18663	0.0014394	0.0239894	ENSGALG00000002467	MTSS1L	MTSS1L, I-BAR domain containing [Source:HGNC Symbol;Acc:HGNC:25094]
ENSGALG00000010774	1087.97	-1.12111	0.459739	0.295884	-3.78903	0.000151234	0.00573954	ENSGALG00000010774	SSBP3	Gallus gallus single stranded DNA binding protein 3 (SSBP3), mRNA. [Source:RefSeq mRNA;Acc:NM_204564]
ENSGALG00000033212	90587.8	-1.12136	0.459659	0.390112	-2.87447	0.00404708	0.0456732	ENSGALG00000033212	HSP90AA1	heat shock protein 90 alpha family class A member 1 [Source:HGNC Symbol;Acc:HGNC:5253]
ENSGALG00000013848	1287.08	-1.12192	0.459483	0.17713	-6.33386	2.39099e-10	2.26854e-07	ENSGALG00000013848	MVK	mevalonate kinase [Source:NCBI gene;Acc:768555]
ENSGALG00000049318	2351.04	-1.12279	0.459204	0.296253	-3.78998	0.000150658	0.00573954	ENSGALG00000049318
ENSGALG00000048849	341.912	-1.12319	0.459076	0.260982	-4.30372	1.67954e-05	0.00110992	ENSGALG00000048849
ENSGALG00000006812	2706.82	-1.12549	0.458348	0.286707	-3.92556	8.65285e-05	0.00376839	ENSGALG00000006812	TTC36	Gallus gallus tetratricopeptide repeat domain 36 (TTC36), mRNA. [Source:RefSeq mRNA;Acc:NM_001278062]
ENSGALG00000037079	200.133	-1.12597	0.458193	0.235826	-4.77458	1.80084e-06	0.000227815	ENSGALG00000037079
ENSGALG00000007478	7401.72	-1.12696	0.45788	0.254466	-4.42872	9.4794e-06	0.00078096	ENSGALG00000007478	SLC51A	Gallus gallus solute carrier family 51 alpha subunit (SLC51A), mRNA. [Source:RefSeq mRNA;Acc:NM_001277697]
ENSGALG00000029528	556.856	-1.13049	0.456761	0.353464	-3.19832	0.00138233	0.0235073	ENSGALG00000029528	KIRREL1	kin of IRRE like (Drosophila) [Source:NCBI gene;Acc:425302]
ENSGALG00000037880	12648.6	-1.13318	0.45591	0.333426	-3.39859	0.00067735	0.015182	ENSGALG00000037880	ATP5A1Z	Gallus gallus ATP synthase, H+ transporting, mitochondrial F1 complex, alpha subunit 1, cardiac muscle (ATP5A1Z), mRNA. [Source:RefSeq mRNA;Acc:NM_204286]
ENSGALG00000008164	283.623	-1.13443	0.455516	0.383912	-2.95492	0.00312753	0.0385729	ENSGALG00000008164	ADAMTS7	ADAM metallopeptidase with thrombospondin type 1 motif 7 [Source:NCBI gene;Acc:415570]
ENSGALG00000039190	346.767	-1.14016	0.45371	0.347994	-3.27637	0.0010515	0.0195343	ENSGALG00000039190	CDK2AP2	cyclin dependent kinase 2 associated protein 2 [Source:HGNC Symbol;Acc:HGNC:30833]
ENSGALG00000050440	1498.41	-1.14144	0.453307	0.3509	-3.25289	0.00114238	0.0205237	ENSGALG00000050440		apolipoprotein F [Source:NCBI gene;Acc:107055401]
ENSGALG00000016510	239.779	-1.14164	0.453244	0.33467	-3.41124	0.000646675	0.0148058	ENSGALG00000016510	KRTCAP3	keratinocyte associated protein 3 [Source:HGNC Symbol;Acc:HGNC:28943]
ENSGALG00000005402	152.46	-1.1429	0.452847	0.27174	-4.20588	2.60073e-05	0.00150198	ENSGALG00000005402	DYNLRB2	dynein light chain roadblock-type 2 [Source:NCBI gene;Acc:415802]
ENSGALG00000040258	1435.1	-1.1465	0.45172	0.384013	-2.98557	0.00283046	0.0359436	ENSGALG00000040258	FARSA	phenylalanyl-tRNA synthetase subunit alpha [Source:HGNC Symbol;Acc:HGNC:3592]
ENSGALG00000002595	13239.9	-1.14661	0.451685	0.244919	-4.6816	2.84643e-06	0.000327111	ENSGALG00000002595	GPX4	glutathione peroxidase 4 [Source:HGNC Symbol;Acc:HGNC:4556]
ENSGALG00000005423	4581.98	-1.1469	0.451594	0.268837	-4.26615	1.98874e-05	0.00122688	ENSGALG00000005423	GRHPR	glyoxylate and hydroxypyruvate reductase [Source:NCBI gene;Acc:426806]
ENSGALG00000000584	189.859	-1.14751	0.451403	0.368975	-3.11	0.00187087	0.0280579	ENSGALG00000000584
ENSGALG00000047208	361.82	-1.14873	0.451021	0.36724	-3.12802	0.00175991	0.0269629	ENSGALG00000047208		Kruppel-like factor 1 (erythroid) [Source:NCBI gene;Acc:424577]
ENSGALG00000041121	172.589	-1.15084	0.450362	0.285912	-4.02515	5.69379e-05	0.00278004	ENSGALG00000041121	SLIT2	Gallus gallus slit homolog 2 (Drosophila) (SLIT2), mRNA. [Source:RefSeq mRNA;Acc:NM_001267075]
ENSGALG00000028302	4601.69	-1.15137	0.450196	0.190574	-6.04162	1.52571e-09	9.21183e-07	ENSGALG00000028302	UQCRQ	ubiquinol-cytochrome c reductase complex III subunit VII [Source:NCBI gene;Acc:416336]
ENSGALG00000030511	3114.78	-1.15308	0.449664	0.303864	-3.79472	0.000147812	0.00572415	ENSGALG00000030511	SLC19A1	Gallus gallus solute carrier family 19 member 1 (SLC19A1), mRNA. [Source:RefSeq mRNA;Acc:NM_001006513]
ENSGALG00000021972	788.226	-1.15678	0.448513	0.260392	-4.44246	8.89369e-06	0.000752451	ENSGALG00000021972	PLIN4	Gallus gallus perilipin-4 (PLIN4), mRNA. [Source:RefSeq mRNA;Acc:NM_001317088]
ENSGALG00000055075	278.642	-1.15679	0.448509	0.394497	-2.93231	0.00336445	0.0404069	ENSGALG00000055075	FMNL3	formin like 3 [Source:HGNC Symbol;Acc:HGNC:23698]
ENSGALG00000029383	1164.37	-1.15825	0.448055	0.260912	-4.43925	9.02734e-06	0.000758925	ENSGALG00000029383	SLC25A11	solute carrier family 25 member 11 [Source:NCBI gene;Acc:107049718]
ENSGALG00000033894	589.889	-1.16221	0.446827	0.373132	-3.11474	0.00184104	0.0277893	ENSGALG00000033894	MEA1	male-enhanced antigen 1 [Source:NCBI gene;Acc:107052849]
ENSGALG00000048769	81.8157	-1.16577	0.445726	0.372297	-3.13129	0.00174042	0.026726	ENSGALG00000048769
ENSGALG00000052971	162.887	-1.16701	0.445344	0.389446	-2.99659	0.00273017	0.0350724	ENSGALG00000052971
ENSGALG00000047233	675.321	-1.16778	0.445105	0.289715	-4.0308	5.55879e-05	0.00273472	ENSGALG00000047233
ENSGALG00000006723	11077.9	-1.16924	0.444656	0.261153	-4.47721	7.5624e-06	0.000669676	ENSGALG00000006723		isopentenyl-diphosphate delta isomerase 1 [Source:NCBI gene;Acc:420459]
ENSGALG00000042246	2003.39	-1.17301	0.443494	0.283732	-4.13424	3.5613e-05	0.00192059	ENSGALG00000042246
ENSGALG00000015543	1049.69	-1.17453	0.443028	0.309752	-3.79184	0.000149538	0.00573219	ENSGALG00000015543	MRPL50	Gallus gallus mitochondrial ribosomal protein L50 (MRPL50), mRNA. [Source:RefSeq mRNA;Acc:NM_001006583]
ENSGALG00000005849	24442.5	-1.17692	0.442295	0.275618	-4.27012	1.9537e-05	0.00121642	ENSGALG00000005849	PPDPF	Gallus gallus pancreatic progenitor cell differentiation and proliferation factor (PPDPF), mRNA. [Source:RefSeq mRNA;Acc:NM_001197037]
ENSGALG00000047514	856.525	-1.17891	0.441686	0.391145	-3.01399	0.00257835	0.0337298	ENSGALG00000047514
ENSGALG00000005649	160.003	-1.18023	0.441282	0.400072	-2.95004	0.00317737	0.0388986	ENSGALG00000005649		transmembrane protein 150A [Source:NCBI gene;Acc:423759]
ENSGALG00000004009	728.21	-1.18138	0.440928	0.315734	-3.74171	0.000182773	0.00650878	ENSGALG00000004009		dehydrogenase/reductase 13 [Source:NCBI gene;Acc:100858939]
ENSGALG00000005888	1227.75	-1.18421	0.440065	0.224013	-5.28635	1.24779e-07	2.43741e-05	ENSGALG00000005888	PGP	Gallus gallus phosphoglycolate phosphatase (PGP), mRNA. [Source:RefSeq mRNA;Acc:NM_001030638]
ENSGALG00000002707	134.593	-1.18568	0.439618	0.320217	-3.70273	0.000213295	0.00711544	ENSGALG00000002707	CHRNB2	Gallus gallus cholinergic receptor nicotinic beta 2 subunit (CHRNB2), mRNA. [Source:RefSeq mRNA;Acc:NM_204813]
ENSGALG00000052519	325.691	-1.19003	0.438293	0.373821	-3.18343	0.00145541	0.0241377	ENSGALG00000052519
ENSGALG00000016094	290.942	-1.19145	0.437863	0.306445	-3.88797	0.000101086	0.00423574	ENSGALG00000016094	SFXN5	sideroflexin 5 [Source:NCBI gene;Acc:422954]
ENSGALG00000046371	555.572	-1.19584	0.436534	0.370631	-3.22648	0.00125321	0.0219032	ENSGALG00000046371
ENSGALG00000016610	137.11	-1.19738	0.436065	0.360417	-3.32222	0.000893053	0.0178361	ENSGALG00000016610	PTRHD1	peptidyl-tRNA hydrolase domain containing 1 [Source:NCBI gene;Acc:422015]
ENSGALG00000044235	299.958	-1.20028	0.435191	0.350709	-3.42244	0.000620623	0.0144334	ENSGALG00000044235
ENSGALG00000047323	214.263	-1.20199	0.434676	0.385731	-3.11613	0.00183244	0.0276909	ENSGALG00000047323
ENSGALG00000054117	206.147	-1.20405	0.434054	0.393493	-3.05991	0.00221405	0.0308921	ENSGALG00000054117
ENSGALG00000041555	1749.78	-1.20841	0.432745	0.342992	-3.52315	0.000426453	0.0113519	ENSGALG00000041555	COL1A1	collagen type I alpha 1 chain [Source:NCBI gene;Acc:395532]
ENSGALG00000021848	198.071	-1.2107	0.432059	0.422081	-2.8684	0.00412553	0.0463616	ENSGALG00000021848		avidin-like [Source:NCBI gene;Acc:431660]
ENSGALG00000041909	1837.26	-1.21465	0.430878	0.252748	-4.80576	1.54166e-06	0.000198814	ENSGALG00000041909		retinol dehydrogenase 16 (all-trans) [Source:NCBI gene;Acc:776432]
ENSGALG00000032329	158.458	-1.21667	0.430274	0.334714	-3.63496	0.000278026	0.00845084	ENSGALG00000032329	NPM3	nucleophosmin/nucleoplasmin 3 [Source:NCBI gene;Acc:770430]
ENSGALG00000016674	61.6894	-1.21759	0.43	0.405422	-3.00327	0.00267095	0.0345791	ENSGALG00000016674	EFHC1	EF-hand domain containing 1 [Source:NCBI gene;Acc:422041]
ENSGALG00000043775	678.945	-1.21784	0.429925	0.280548	-4.34095	1.41871e-05	0.000981494	ENSGALG00000043775	RAPGEF3	Rap guanine nucleotide exchange factor 3 [Source:NCBI gene;Acc:426888]
ENSGALG00000039786	131.638	-1.21947	0.429442	0.331821	-3.67508	0.000237779	0.00766607	ENSGALG00000039786	FGFR1	fibroblast growth factor receptor 1 [Source:NCBI gene;Acc:396516]
ENSGALG00000005855	1000.09	-1.2215	0.428836	0.427617	-2.85653	0.00428296	0.0474483	ENSGALG00000005855	CA5B	carbonic anhydrase 5B [Source:NCBI gene;Acc:415833]
ENSGALG00000016797	152.49	-1.22258	0.428517	0.38109	-3.2081	0.00133615	0.0229601	ENSGALG00000016797	FHL2	four and a half LIM domains 2 [Source:NCBI gene;Acc:418726]
ENSGALG00000040068	5690.96	-1.22541	0.427676	0.228369	-5.36592	8.05387e-08	1.91035e-05	ENSGALG00000040068	HSD17B10	hydroxysteroid 17-beta dehydrogenase 10 [Source:HGNC Symbol;Acc:HGNC:4800]
ENSGALG00000003972	986.441	-1.23433	0.425041	0.307247	-4.01738	5.88496e-05	0.00284254	ENSGALG00000003972	FAXDC2	Gallus gallus fatty acid hydroxylase domain containing 2 (FAXDC2), mRNA. [Source:RefSeq mRNA;Acc:NM_001285883]
ENSGALG00000016524	128.235	-1.23948	0.423524	0.400905	-3.09171	0.00199005	0.0289992	ENSGALG00000016524
ENSGALG00000037286	116.104	-1.24553	0.421752	0.421972	-2.9517	0.00316033	0.0388332	ENSGALG00000037286	VIL1	Gallus gallus villin 1 (VIL1), mRNA. [Source:RefSeq mRNA;Acc:NM_205442]
ENSGALG00000003345	166.713	-1.25195	0.419882	0.333901	-3.74945	0.00017722	0.00636218	ENSGALG00000003345		1-phosphatidylinositol-4,5-bisphosphate phosphodiesterase delta-4-like [Source:NCBI gene;Acc:420029]
ENSGALG00000016555	9442.83	-1.25282	0.419627	0.365966	-3.42332	0.000618607	0.0144334	ENSGALG00000016555	HADHB	hydroxyacyl-CoA dehydrogenase trifunctional multienzyme complex subunit beta [Source:HGNC Symbol;Acc:HGNC:4803]
ENSGALG00000001177	59.3259	-1.25466	0.419093	0.395947	-3.16875	0.00153098	0.0250135	ENSGALG00000001177	CD34	CD34 molecule [Source:NCBI gene;Acc:419856]
ENSGALG00000053254	11358.9	-1.25556	0.418832	0.318242	-3.94529	7.97037e-05	0.00358883	ENSGALG00000053254	EHHADH	enoyl-CoA hydratase and 3-hydroxyacyl CoA dehydrogenase [Source:NCBI gene;Acc:424877]
ENSGALG00000047567	240.32	-1.25569	0.418792	0.440799	-2.84867	0.00439021	0.0481148	ENSGALG00000047567
ENSGALG00000012542	175.58	-1.25597	0.418713	0.342698	-3.66494	0.0002474	0.0079087	ENSGALG00000012542	RASD2	RASD family member 2 [Source:NCBI gene;Acc:418057]
ENSGALG00000049239	189.949	-1.25705	0.418399	0.358847	-3.50302	0.000460016	0.011998	ENSGALG00000049239
ENSGALG00000049065	1151.06	-1.26002	0.417538	0.384578	-3.27638	0.00105149	0.0195343	ENSGALG00000049065	ZFPM1	zinc finger protein, FOG family member 1 [Source:NCBI gene;Acc:415835]
ENSGALG00000022926	166.315	-1.26125	0.417182	0.288566	-4.37075	1.23821e-05	0.000920616	ENSGALG00000022926	GPR162	G protein-coupled receptor 162 [Source:NCBI gene;Acc:418288]
ENSGALG00000033428	177.422	-1.26432	0.416296	0.380197	-3.32543	0.00088282	0.0177137	ENSGALG00000033428	CA13	carbonic anhydrase 13 [Source:NCBI gene;Acc:100858989]
ENSGALG00000002688	21971.8	-1.2645	0.416242	0.284351	-4.44698	8.70846e-06	0.000746287	ENSGALG00000002688	NME4	Gallus gallus NME/NM23 nucleoside diphosphate kinase 4 (NME4), mRNA. [Source:RefSeq mRNA;Acc:NM_001282217]
ENSGALG00000028810	4929.07	-1.2651	0.416071	0.288012	-4.39252	1.12043e-05	0.00087033	ENSGALG00000028810	CHCHD10	coiled-coil-helix-coiled-coil-helix domain containing 10 [Source:HGNC Symbol;Acc:HGNC:15559]
ENSGALG00000011455	42397.1	-1.26522	0.416037	0.220209	-5.74553	9.16355e-09	4.42536e-06	ENSGALG00000011455	CL2	Gallus gallus liver ribonuclease A (CL2), mRNA. [Source:RefSeq mRNA;Acc:NM_001011690]
ENSGALG00000000585	1116.77	-1.26772	0.415317	0.337415	-3.75715	0.000171862	0.00620338	ENSGALG00000000585
ENSGALG00000033857	268.208	-1.26937	0.414841	0.295271	-4.29899	1.71576e-05	0.00111173	ENSGALG00000033857	NAT8B	N-acetyltransferase 8B (GCN5-related, putative, gene/pseudogene) [Source:NCBI gene;Acc:776932]
ENSGALG00000040340	419.083	-1.27116	0.414325	0.278043	-4.57183	4.8349e-06	0.000482872	ENSGALG00000040340	PCYOX1L	prenylcysteine oxidase 1 like [Source:NCBI gene;Acc:416200]
ENSGALG00000050069	169.619	-1.27373	0.41359	0.406414	-3.13406	0.00172404	0.0266207	ENSGALG00000050069
ENSGALG00000051947	253.508	-1.28299	0.410942	0.312458	-4.10614	4.02327e-05	0.0021123	ENSGALG00000051947	OPA3	OPA3, outer mitochondrial membrane lipid metabolism regulator [Source:NCBI gene;Acc:107057641]
ENSGALG00000009703	3833.24	-1.28516	0.410326	0.205087	-6.26641	3.69467e-10	3.27175e-07	ENSGALG00000009703	NDUFS7	NADH:ubiquinone oxidoreductase core subunit S7 [Source:NCBI gene;Acc:770724]
ENSGALG00000011483	8008.58	-1.28553	0.41022	0.291404	-4.41151	1.02654e-05	0.00082142	ENSGALG00000011483	MPC1	mitochondrial pyruvate carrier 1 [Source:HGNC Symbol;Acc:HGNC:21606]
ENSGALG00000011865	344.956	-1.28749	0.409662	0.358044	-3.59592	0.000323253	0.00939555	ENSGALG00000011865	SMTN	smoothelin [Source:NCBI gene;Acc:100858894]
ENSGALG00000051612	174.824	-1.28899	0.409239	0.421165	-3.06052	0.00220951	0.0308847	ENSGALG00000051612
ENSGALG00000030732	45.136	-1.28951	0.40909	0.42632	-3.02474	0.00248846	0.0330295	ENSGALG00000030732	MAPK8IP1	mitogen-activated protein kinase 8 interacting protein 1 [Source:HGNC Symbol;Acc:HGNC:6882]
ENSGALG00000033203	452.093	-1.29592	0.407277	0.29271	-4.42732	9.54119e-06	0.00078096	ENSGALG00000033203	TRIM54	tripartite motif containing 54 [Source:NCBI gene;Acc:107053153]
ENSGALG00000054244	1071.46	-1.30162	0.405672	0.377362	-3.44925	0.000562145	0.0135763	ENSGALG00000054244
ENSGALG00000034358	6407.79	-1.30344	0.405158	0.390306	-3.33954	0.000839171	0.0171259	ENSGALG00000034358
ENSGALG00000052284	34.4545	-1.30413	0.404966	0.433635	-3.00743	0.00263469	0.0341763	ENSGALG00000052284	H2A-VII	histone cluster 1, H2A, IV [Source:NCBI gene;Acc:404299]
ENSGALG00000027069	5938.26	-1.30467	0.404814	0.383259	-3.40415	0.000663714	0.0150151	ENSGALG00000027069	TSC22D3	TSC22 domain family member 3 [Source:NCBI gene;Acc:768091]
ENSGALG00000020999	149.755	-1.30572	0.404519	0.29988	-4.35414	1.33588e-05	0.000953838	ENSGALG00000020999	DYNLL1	dynein light chain 1, cytoplasmic-like [Source:NCBI gene;Acc:100859081]
ENSGALG00000043906	1059.26	-1.31025	0.403252	0.289049	-4.53295	5.81652e-06	0.00054409	ENSGALG00000043906
ENSGALG00000039755	438.113	-1.31163	0.402866	0.399063	-3.28677	0.00101343	0.0191485	ENSGALG00000039755		uncharacterized LOC112531360 [Source:NCBI gene;Acc:112531360]
ENSGALG00000035993	1106.13	-1.31383	0.402252	0.395901	-3.31858	0.000904767	0.0178931	ENSGALG00000035993	SUOX	sulfite oxidase [Source:HGNC Symbol;Acc:HGNC:11460]
ENSGALG00000014736	67.1812	-1.31761	0.4012	0.421158	-3.12854	0.0017568	0.0269463	ENSGALG00000014736		Kell metallo-endopeptidase (Kell blood group) [Source:NCBI gene;Acc:418306]
ENSGALG00000032220	1738.77	-1.31928	0.400735	0.246143	-5.35981	8.33108e-08	1.94143e-05	ENSGALG00000032220		elastin [Source:NCBI gene;Acc:396441]
ENSGALG00000003473	859.232	-1.32467	0.39924	0.319454	-4.14667	3.37342e-05	0.00183644	ENSGALG00000003473	SFRP1	Gallus gallus secreted frizzled related protein 1 (SFRP1), mRNA. [Source:RefSeq mRNA;Acc:NM_204553]
ENSGALG00000014766	1101.21	-1.32892	0.398066	0.281411	-4.72236	2.33126e-06	0.000276484	ENSGALG00000014766	HAO2	hydroxyacid oxidase 2 [Source:HGNC Symbol;Acc:HGNC:4810]
ENSGALG00000035803	63986.3	-1.33058	0.397609	0.44211	-3.00961	0.00261587	0.034033	ENSGALG00000035803	THRSP	Gallus gallus thyroid hormone responsive (THRSP), mRNA. [Source:RefSeq mRNA;Acc:NM_213577]
ENSGALG00000049911	201.258	-1.3319	0.397244	0.454642	-2.92956	0.0033944	0.0407298	ENSGALG00000049911
ENSGALG00000030890	599.313	-1.33834	0.395475	0.442769	-3.02266	0.00250563	0.0331497	ENSGALG00000030890	RRS1	ribosome biogenesis regulator homolog [Source:NCBI gene;Acc:107052739]
ENSGALG00000003155	54.1964	-1.3507	0.392103	0.438218	-3.08224	0.00205446	0.0295448	ENSGALG00000003155	SRR	serine racemase [Source:HGNC Symbol;Acc:HGNC:14398]
ENSGALG00000036806	294.582	-1.35212	0.391717	0.471784	-2.86596	0.00415744	0.0465269	ENSGALG00000036806	GDF11	growth differentiation factor 11 [Source:NCBI gene;Acc:107049246]
ENSGALG00000011335	189.869	-1.36312	0.388741	0.344279	-3.95934	7.5158e-05	0.00346299	ENSGALG00000011335	NHEJ1	non-homologous end joining factor 1 [Source:NCBI gene;Acc:424205]
ENSGALG00000045574	35.3599	-1.36517	0.388188	0.472609	-2.88859	0.00386972	0.0442735	ENSGALG00000045574	CAMK2N2	calcium/calmodulin dependent protein kinase II inhibitor 2 [Source:NCBI gene;Acc:101747380]
ENSGALG00000020943	2818.92	-1.3658	0.38802	0.299683	-4.55747	5.17735e-06	0.000505667	ENSGALG00000020943	AGXT	alanine--glyoxylate and serine--pyruvate aminotransferase [Source:HGNC Symbol;Acc:HGNC:341]
ENSGALG00000054926	230.702	-1.36748	0.387568	0.277782	-4.92285	8.52939e-07	0.000123761	ENSGALG00000054926		Gallus gallus C-factor-like (LOC101747680), mRNA. [Source:RefSeq mRNA;Acc:NM_001318838]
ENSGALG00000037852	1698.07	-1.37292	0.386108	0.308676	-4.44778	8.67603e-06	0.000746287	ENSGALG00000037852	HSD17B7	Gallus gallus hydroxysteroid 17-beta dehydrogenase 7 (HSD17B7), transcript variant 2, mRNA. [Source:RefSeq mRNA;Acc:NM_001277507]
ENSGALG00000054882	838.022	-1.37328	0.386013	0.334412	-4.10655	4.01621e-05	0.0021123	ENSGALG00000054882
ENSGALG00000017326	101.049	-1.3754	0.385446	0.440997	-3.11884	0.00181565	0.0274997	ENSGALG00000017326	ARHGEF17	Rho guanine nucleotide exchange factor 17 [Source:HGNC Symbol;Acc:HGNC:21726]
ENSGALG00000011391	650.056	-1.37768	0.384836	0.228018	-6.04198	1.52232e-09	9.21183e-07	ENSGALG00000011391	AMN	Gallus gallus amnion associated transmembrane protein (AMN), mRNA. [Source:RefSeq mRNA;Acc:NM_001277516]
ENSGALG00000050752	206.618	-1.37889	0.384514	0.472028	-2.92121	0.00348679	0.0414267	ENSGALG00000050752
ENSGALG00000050229	85.4416	-1.38225	0.383621	0.465995	-2.96623	0.00301479	0.0375444	ENSGALG00000050229
ENSGALG00000043198	187.004	-1.3823	0.383606	0.448453	-3.08238	0.00205351	0.0295448	ENSGALG00000043198		SPEG complex locus [Source:NCBI gene;Acc:429033]
ENSGALG00000004476	75.5997	-1.38611	0.382594	0.432638	-3.20386	0.00135596	0.023121	ENSGALG00000004476	SEMA3G	semaphorin 3G [Source:NCBI gene;Acc:415945]
ENSGALG00000042944	2996.2	-1.39452	0.38037	0.454695	-3.06694	0.00216259	0.03051	ENSGALG00000042944
ENSGALG00000011306	785.306	-1.40042	0.378819	0.41763	-3.35325	0.00079868	0.0167332	ENSGALG00000011306	DES	desmin [Source:NCBI gene;Acc:395906]
ENSGALG00000049545	244.088	-1.4017	0.378483	0.32727	-4.28301	1.84384e-05	0.00116627	ENSGALG00000049545
ENSGALG00000002960	25179.3	-1.40369	0.37796	0.203018	-6.91414	4.70696e-12	6.94695e-09	ENSGALG00000002960	HMGCS2	3-hydroxy-3-methylglutaryl-CoA synthase 2 [Source:HGNC Symbol;Acc:HGNC:5008]
ENSGALG00000046299	324.234	-1.40883	0.376617	0.405946	-3.47048	0.000519523	0.0129229	ENSGALG00000046299	CNKSR1	connector enhancer of kinase suppressor of Ras 1 [Source:HGNC Symbol;Acc:HGNC:19700]
ENSGALG00000011314	279.593	-1.41371	0.375346	0.354316	-3.98996	6.60841e-05	0.00311178	ENSGALG00000011314	LRRC3B	leucine rich repeat containing 3B [Source:NCBI gene;Acc:420657]
ENSGALG00000033446	4466.24	-1.41483	0.375055	0.246539	-5.73876	9.53721e-09	4.42536e-06	ENSGALG00000033446	COX5B	cytochrome c oxidase subunit 5B, mitochondrial [Source:NCBI gene;Acc:107049545]
ENSGALG00000025844	3232.93	-1.41653	0.374613	0.38943	-3.63744	0.000275358	0.00839849	ENSGALG00000025844
ENSGALG00000045228	91.3358	-1.41838	0.374131	0.471709	-3.00691	0.0026392	0.0342015	ENSGALG00000045228
ENSGALG00000007101	4446.43	-1.42127	0.373384	0.307989	-4.61466	3.93732e-06	0.000415075	ENSGALG00000007101	ZPR1	ZPR1 zinc finger [Source:NCBI gene;Acc:428256]
ENSGALG00000009433	1437.36	-1.42297	0.372943	0.344811	-4.12681	3.67827e-05	0.0019701	ENSGALG00000009433	BAG3	BCL2 associated athanogene 3 [Source:NCBI gene;Acc:423931]
ENSGALG00000009628	172.704	-1.4243	0.372599	0.377768	-3.77032	0.000163041	0.00600338	ENSGALG00000009628		potassium channel tetramerization domain containing 12 [Source:NCBI gene;Acc:425504]
ENSGALG00000052452	2765.3	-1.42754	0.371765	0.459997	-3.10336	0.00191337	0.0284034	ENSGALG00000052452
ENSGALG00000023120	1040.45	-1.43755	0.369193	0.260305	-5.52256	3.34088e-08	1.19937e-05	ENSGALG00000023120	SULT1B1	sulfotransferase family cytosolic 1B member 1 [Source:NCBI gene;Acc:395227]
ENSGALG00000011902	462.651	-1.4377	0.369156	0.447779	-3.21073	0.001324	0.0228102	ENSGALG00000011902	TAGLN	transgelin [Source:NCBI gene;Acc:396490]
ENSGALG00000050403	80.1225	-1.4479	0.366554	0.388257	-3.72923	0.000192063	0.0066026	ENSGALG00000050403	LYPD1	LY6/PLAUR domain containing 1 [Source:NCBI gene;Acc:100859784]
ENSGALG00000055061	99.8932	-1.44858	0.366383	0.464191	-3.12065	0.00180453	0.0274252	ENSGALG00000055061
ENSGALG00000049504	220.747	-1.4511	0.365742	0.32125	-4.51704	6.27105e-06	0.000570537	ENSGALG00000049504
ENSGALG00000051518	27.7659	-1.45421	0.364954	0.489237	-2.97241	0.00295471	0.0371309	ENSGALG00000051518
ENSGALG00000000241	3917.16	-1.45452	0.364876	0.374388	-3.88506	0.000102304	0.00425987	ENSGALG00000000241	STARD4	Gallus gallus StAR related lipid transfer domain containing 4 (STARD4), mRNA. [Source:RefSeq mRNA;Acc:NM_001079742]
ENSGALG00000038512	41.442	-1.46899	0.361236	0.379655	-3.86926	0.000109165	0.00448413	ENSGALG00000038512	AGTR1	Gallus gallus angiotensin II receptor type 1 (AGTR1), mRNA. [Source:RefSeq mRNA;Acc:NM_205157]
ENSGALG00000026392	670.381	-1.46974	0.361047	0.298614	-4.92188	8.57186e-07	0.000123761	ENSGALG00000026392	PIPOX	pipecolic acid and sarcosine oxidase [Source:HGNC Symbol;Acc:HGNC:17804]
ENSGALG00000050256	118.502	-1.47072	0.360801	0.46267	-3.17878	0.00147899	0.0244042	ENSGALG00000050256	TRPT1	tRNA phosphotransferase 1 [Source:HGNC Symbol;Acc:HGNC:20316]
ENSGALG00000041258	58.0787	-1.47092	0.360753	0.444308	-3.31058	0.000931042	0.0182508	ENSGALG00000041258
ENSGALG00000045846	369.954	-1.47197	0.360489	0.319739	-4.60366	4.15124e-06	0.00043418	ENSGALG00000045846	PDK2	pyruvate dehydrogenase (acetyl-transferring) kinase isozyme 2, mitochondrial [Source:NCBI gene;Acc:107050147]
ENSGALG00000020160	17882.7	-1.47329	0.360159	0.287773	-5.11965	3.06108e-07	5.21287e-05	ENSGALG00000020160	ADH6	Gallus gallus alcohol dehydrogenase 6 (class V) (ADH6), mRNA. [Source:RefSeq mRNA;Acc:NM_205092]
ENSGALG00000032385	6011.54	-1.47402	0.359979	0.284986	-5.17223	2.31315e-07	4.04284e-05	ENSGALG00000032385	PFKFB4	Gallus gallus 6-phosphofructo-2-kinase/fructose-2,6-biphosphatase 4 (PFKFB4), mRNA. [Source:RefSeq mRNA;Acc:NM_001361249]
ENSGALG00000007109	96733.5	-1.47649	0.359363	0.276132	-5.34703	8.94071e-08	1.99201e-05	ENSGALG00000007109	APOA4	Gallus gallus apolipoprotein A4 (APOA4), mRNA. [Source:RefSeq mRNA;Acc:NM_204938]
ENSGALG00000041161	13424.1	-1.48172	0.358061	0.272595	-5.43562	5.46048e-08	1.50467e-05	ENSGALG00000041161	NT5DC4	5'-nucleotidase domain containing 4 [Source:HGNC Symbol;Acc:HGNC:27678]
ENSGALG00000001916	71.8872	-1.48358	0.357601	0.415783	-3.56816	0.000359501	0.0101385	ENSGALG00000001916	SLIT3	Gallus gallus slit guidance ligand 3 (SLIT3), mRNA. [Source:RefSeq mRNA;Acc:NM_001197042]
ENSGALG00000048115	54.2058	-1.50585	0.352123	0.408761	-3.68394	0.000229658	0.00747188	ENSGALG00000048115	OLFM2	olfactomedin 2 [Source:HGNC Symbol;Acc:HGNC:17189]
ENSGALG00000012394	377.465	-1.50639	0.35199	0.480299	-3.13637	0.00171055	0.0265745	ENSGALG00000012394
ENSGALG00000008072	160.58	-1.5122	0.350576	0.328744	-4.59994	4.22613e-06	0.000438066	ENSGALG00000008072	CHRDL1	Gallus gallus chordin like 1 (CHRDL1), mRNA. [Source:RefSeq mRNA;Acc:NM_204171]
ENSGALG00000000549	385.46	-1.51767	0.349249	0.275714	-5.50452	3.70167e-08	1.22923e-05	ENSGALG00000000549	URAH	Gallus gallus 5-hydroxyisourate hydrolase (URAH), mRNA. [Source:RefSeq mRNA;Acc:NM_001307950]
ENSGALG00000041922	27.3061	-1.51974	0.348749	0.525047	-2.89448	0.00379788	0.0437815	ENSGALG00000041922
ENSGALG00000016967	142.566	-1.52004	0.348676	0.320425	-4.74383	2.09716e-06	0.000255565	ENSGALG00000016967	ENOX1	ecto-NOX disulfide-thiol exchanger 1 [Source:NCBI gene;Acc:418839]
ENSGALG00000054420	110.404	-1.5317	0.345869	0.510431	-3.0008	0.0026927	0.0347591	ENSGALG00000054420		tubulin beta 2A class IIa [Source:NCBI gene;Acc:768337]
ENSGALG00000030008	3053.97	-1.53781	0.344407	0.294961	-5.21362	1.85191e-07	3.36971e-05	ENSGALG00000030008
ENSGALG00000037040	666.106	-1.54648	0.342344	0.236628	-6.53548	6.34039e-11	7.01829e-08	ENSGALG00000037040
ENSGALG00000034756	173.929	-1.54807	0.341968	0.530371	-2.91884	0.00351335	0.0416677	ENSGALG00000034756		connective tissue growth factor-like [Source:NCBI gene;Acc:776271]
ENSGALG00000038593	260.507	-1.54884	0.341786	0.510563	-3.03359	0.00241665	0.0324247	ENSGALG00000038593
ENSGALG00000034560	106.815	-1.54939	0.341653	0.513357	-3.01816	0.00254315	0.0334131	ENSGALG00000034560	SCARF2	scavenger receptor class F member 2 [Source:HGNC Symbol;Acc:HGNC:19869]
ENSGALG00000005217	2001.97	-1.55077	0.341327	0.459039	-3.3783	0.000729353	0.0158301	ENSGALG00000005217	MOGAT1	monoacylglycerol O-acyltransferase 1 [Source:HGNC Symbol;Acc:HGNC:18210]
ENSGALG00000038311	894.259	-1.554	0.340565	0.411408	-3.77726	0.000158563	0.00588781	ENSGALG00000038311
ENSGALG00000008661	478.924	-1.5581	0.339599	0.362536	-4.29777	1.72525e-05	0.00111245	ENSGALG00000008661	CYR61	Gallus gallus cysteine rich angiogenic inducer 61 (CYR61), mRNA. [Source:RefSeq mRNA;Acc:NM_001031563]
ENSGALG00000006512	51516	-1.56078	0.338967	0.291761	-5.34954	8.81793e-08	1.99201e-05	ENSGALG00000006512	HSPA8	Gallus gallus heat shock 70kDa protein 8 (HSPA8), mRNA. [Source:RefSeq mRNA;Acc:NM_205003]
ENSGALG00000006755	380.961	-1.57337	0.336023	0.383708	-4.10043	4.12377e-05	0.00214808	ENSGALG00000006755	USP2	ubiquitin specific peptidase 2 [Source:HGNC Symbol;Acc:HGNC:12618]
ENSGALG00000047463	21.3404	-1.57359	0.335972	0.549123	-2.86563	0.00416177	0.0465269	ENSGALG00000047463
ENSGALG00000046992	2543.88	-1.57795	0.334957	0.301783	-5.22877	1.70644e-07	3.19248e-05	ENSGALG00000046992	MCRIP2	MAPK regulated corepressor interacting protein 2 [Source:HGNC Symbol;Acc:HGNC:14142]
ENSGALG00000008206	112.554	-1.58898	0.332406	0.268811	-5.91116	3.39709e-09	1.93199e-06	ENSGALG00000008206	TESC	Gallus gallus tescalcin (TESC), mRNA. [Source:RefSeq mRNA;Acc:NM_001080884]
ENSGALG00000032645	45.8434	-1.5932	0.331435	0.461266	-3.45397	0.000552399	0.0134387	ENSGALG00000032645	H2A-VII	Gallus gallus histone cluster 1, H2A-IV-like 3 (HIST1H2A4L3), mRNA. [Source:RefSeq mRNA;Acc:NM_001278068]
ENSGALG00000036915	1723.21	-1.59374	0.331311	0.365099	-4.36522	1.26994e-05	0.000920616	ENSGALG00000036915	SQLE	Gallus gallus squalene epoxidase (SQLE), mRNA. [Source:RefSeq mRNA;Acc:NM_001194927]
ENSGALG00000029150	92.1348	-1.59757	0.330433	0.373363	-4.27887	1.87845e-05	0.00118253	ENSGALG00000029150	AK1	adenylate kinase 1 [Source:NCBI gene;Acc:396002]
ENSGALG00000047662	442.868	-1.59915	0.330071	0.428097	-3.73549	0.000187353	0.00657177	ENSGALG00000047662	NR1D1	nuclear receptor subfamily 1 group D member 1 [Source:HGNC Symbol;Acc:HGNC:7962]
ENSGALG00000010299	76.5963	-1.6124	0.327054	0.442878	-3.64073	0.000271866	0.00833996	ENSGALG00000010299	RSPH9	Gallus gallus radial spoke head 9 homolog (RSPH9), transcript variant 1, mRNA. [Source:RefSeq mRNA;Acc:NM_001277604]
ENSGALG00000053025	92.3599	-1.61847	0.32568	0.503371	-3.21527	0.00130321	0.0225397	ENSGALG00000053025		MAX dimerization protein 3 [Source:NCBI gene;Acc:427629]
ENSGALG00000025977	200.044	-1.6211	0.325088	0.371445	-4.36431	1.27526e-05	0.000920616	ENSGALG00000025977	GADD45A	growth arrest and DNA damage inducible alpha [Source:NCBI gene;Acc:693255]
ENSGALG00000002515	122.721	-1.62224	0.324831	0.299398	-5.41834	6.01555e-08	1.59809e-05	ENSGALG00000002515	OLFM1	olfactomedin 1 [Source:NCBI gene;Acc:395535]
ENSGALG00000013740	1748.81	-1.62812	0.323509	0.351031	-4.63811	3.51609e-06	0.000379709	ENSGALG00000013740	SLC20A1	solute carrier family 20 member 1 [Source:NCBI gene;Acc:426250]
ENSGALG00000048315	107.086	-1.63012	0.323061	0.406901	-4.00619	6.17071e-05	0.00295904	ENSGALG00000048315
ENSGALG00000048467	30.8426	-1.63394	0.322208	0.492382	-3.31844	0.000905229	0.0178931	ENSGALG00000048467	SYP	synaptophysin [Source:HGNC Symbol;Acc:HGNC:11506]
ENSGALG00000045747	1217.71	-1.63852	0.321185	0.20632	-7.94166	1.99487e-15	6.62447e-12	ENSGALG00000045747	REEP6	receptor accessory protein 6 [Source:NCBI gene;Acc:427265]
ENSGALG00000002125	40.9513	-1.64016	0.320821	0.457962	-3.58143	0.000341721	0.00976147	ENSGALG00000002125	TMOD1	tropomodulin 1 [Source:NCBI gene;Acc:395883]
ENSGALG00000002564	353.292	-1.64299	0.320192	0.335032	-4.90398	9.39129e-07	0.000132707	ENSGALG00000002564	RGS4	Gallus gallus regulator of G-protein signaling 4 (RGS4), mRNA. [Source:RefSeq mRNA;Acc:NM_204385]
ENSGALG00000015492	233.495	-1.66302	0.315777	0.307384	-5.41024	6.29414e-08	1.63018e-05	ENSGALG00000015492	PDZK1	PDZ domain containing 1 [Source:HGNC Symbol;Acc:HGNC:8821]
ENSGALG00000045602	63.6982	-1.66911	0.314448	0.522747	-3.19295	0.00140826	0.0237686	ENSGALG00000045602	REM1	RRAD and GEM like GTPase 1 [Source:NCBI gene;Acc:419274]
ENSGALG00000054286	30.1923	-1.71789	0.303993	0.555569	-3.09213	0.00198726	0.0289992	ENSGALG00000054286	APLN	apelin [Source:HGNC Symbol;Acc:HGNC:16665]
ENSGALG00000035836	73543.4	-1.71883	0.303796	0.365729	-4.69972	2.60516e-06	0.000303546	ENSGALG00000035836	LDHB	Gallus gallus lactate dehydrogenase B (LDHB), mRNA. [Source:RefSeq mRNA;Acc:NM_204177]
ENSGALG00000000309	242.079	-1.72238	0.303047	0.415264	-4.14769	3.35846e-05	0.00183644	ENSGALG00000000309		ladinin 1 [Source:NCBI gene;Acc:421160]
ENSGALG00000039978	602.694	-1.72736	0.302004	0.347467	-4.97129	6.65088e-07	0.000103934	ENSGALG00000039978	SLC4A1	Gallus gallus solute carrier family 4 member 1 (Diego blood group) (SLC4A1), mRNA. [Source:RefSeq mRNA;Acc:NM_001290554]
ENSGALG00000031159	721.322	-1.74763	0.29779	0.329928	-5.29701	1.17715e-07	2.33374e-05	ENSGALG00000031159	HIST1H110	Gallus gallus histone cluster 1, H1.10 (HIST1H110), mRNA. [Source:RefSeq mRNA;Acc:NM_001277368]
ENSGALG00000036831	4205.91	-1.76518	0.294189	0.319182	-5.53033	3.19633e-08	1.19937e-05	ENSGALG00000036831
ENSGALG00000050508	89.0137	-1.76595	0.294034	0.584701	-3.02026	0.0025256	0.0332154	ENSGALG00000050508	NOS3	nitric oxide synthase, endothelial-like [Source:NCBI gene;Acc:107057170]
ENSGALG00000053262	19.9152	-1.77884	0.291418	0.573304	-3.10278	0.00191709	0.0284034	ENSGALG00000053262	HIST1H46	Gallus gallus histone cluster 2, H4b (HIST2H4B), mRNA. [Source:RefSeq mRNA;Acc:NM_001037843]
ENSGALG00000002667	840.281	-1.78411	0.290355	0.441615	-4.03997	5.34589e-05	0.00265748	ENSGALG00000002667	OLFML2B	olfactomedin like 2B [Source:NCBI gene;Acc:424366]
ENSGALG00000031518	72.4828	-1.79032	0.289109	0.529097	-3.38372	0.000715108	0.0156487	ENSGALG00000031518		DNA damage inducible transcript 3 [Source:NCBI gene;Acc:100857832]
ENSGALG00000048771	90.1026	-1.79839	0.287496	0.596215	-3.01634	0.0025585	0.0335484	ENSGALG00000048771		sperm associated antigen 5 [Source:NCBI gene;Acc:771702]
ENSGALG00000041634	95.7945	-1.80333	0.286512	0.564111	-3.19676	0.00138979	0.0235466	ENSGALG00000041634	ACTG2	Gallus gallus actin, gamma 2, smooth muscle, enteric (ACTG2), mRNA. [Source:RefSeq mRNA;Acc:NM_205172]
ENSGALG00000015010	30.179	-1.81457	0.284289	0.622237	-2.91621	0.00354317	0.0419839	ENSGALG00000015010	NSG1	neuron specific gene family member 1 [Source:NCBI gene;Acc:395251]
ENSGALG00000015253	535.755	-1.82076	0.283072	0.412162	-4.41759	9.98082e-06	0.000803487	ENSGALG00000015253	COL8A1	Gallus gallus collagen type VIII alpha 1 chain (COL8A1), mRNA. [Source:RefSeq mRNA;Acc:NM_001293134]
ENSGALG00000029944	116.438	-1.84699	0.277973	0.558686	-3.30594	0.000946567	0.0184901	ENSGALG00000029944	FAM222A	family with sequence similarity 222 member A [Source:NCBI gene;Acc:768548]
ENSGALG00000007814	281.944	-1.86231	0.275036	0.332143	-5.60694	2.05939e-08	8.28938e-06	ENSGALG00000007814		alkaline phosphatase, placental [Source:NCBI gene;Acc:100859876]
ENSGALG00000050866	101.554	-1.86294	0.274915	0.616575	-3.02144	0.00251577	0.033202	ENSGALG00000050866	HSD3B1	Gallus gallus hydroxy-delta-5-steroid dehydrogenase, 3 beta- and steroid delta-isomerase 1 (HSD3B1), mRNA. [Source:RefSeq mRNA;Acc:NM_205118]
ENSGALG00000007831	21.0307	-1.86564	0.274401	0.632719	-2.94861	0.00319202	0.0389702	ENSGALG00000007831	TLX1	T cell leukemia homeobox 1 [Source:NCBI gene;Acc:395868]
ENSGALG00000008308	1304.35	-1.8714	0.273307	0.355197	-5.26864	1.37439e-07	2.6458e-05	ENSGALG00000008308	BHLHE40	Gallus gallus basic helix-loop-helix family member e40 (BHLHE40), mRNA. [Source:RefSeq mRNA;Acc:NM_001277144]
ENSGALG00000009680	1375.55	-1.88695	0.270377	0.302872	-6.2302	4.6584e-10	3.63986e-07	ENSGALG00000009680	PAQR7	progestin and adipoQ receptor family member 7 [Source:NCBI gene;Acc:425505]
ENSGALG00000011715	10350.9	-1.89901	0.268127	0.312565	-6.07559	1.23535e-09	8.2046e-07	ENSGALG00000011715
ENSGALG00000030397	113.507	-1.89921	0.26809	0.40151	-4.73017	2.24336e-06	0.000270895	ENSGALG00000030397	TRIM27.1	tripartite motif containing 27.1 [Source:NCBI gene;Acc:417042]
ENSGALG00000040342	93.8155	-1.90105	0.267748	0.400583	-4.74571	2.07778e-06	0.000255548	ENSGALG00000040342	ADAMTS1	ADAM metallopeptidase with thrombospondin type 1 motif 1 [Source:NCBI gene;Acc:418479]
ENSGALG00000043727	47.4424	-1.9122	0.265688	0.567025	-3.37233	0.00074534	0.0159772	ENSGALG00000043727	NR4A1	nuclear receptor subfamily 4 group A member 1 [Source:NCBI gene;Acc:100857380]
ENSGALG00000050015	81.8712	-1.91645	0.264906	0.564396	-3.39557	0.000684855	0.0152889	ENSGALG00000050015
ENSGALG00000009738	40.1229	-1.94772	0.259226	0.537896	-3.62099	0.000293476	0.00879964	ENSGALG00000009738	CTBP2	C-terminal binding protein 2 [Source:HGNC Symbol;Acc:HGNC:2495]
ENSGALG00000003594	359.333	-1.94827	0.259127	0.393074	-4.9565	7.1775e-07	0.00010963	ENSGALG00000003594	ANK1	ankyrin 1 [Source:NCBI gene;Acc:396311]
ENSGALG00000028880	4751.1	-1.95473	0.25797	0.300253	-6.51027	7.50176e-11	7.66507e-08	ENSGALG00000028880	FDPS	farnesyl diphosphate synthase [Source:NCBI gene;Acc:425061]
ENSGALG00000026928	36.2361	-1.96224	0.256629	0.644997	-3.04225	0.00234816	0.0321025	ENSGALG00000026928
ENSGALG00000007448	40.904	-1.98446	0.252708	0.522288	-3.79955	0.000144961	0.00567998	ENSGALG00000007448	SPRY3	Gallus gallus sprouty RTK signaling antagonist 3 (SPRY3), mRNA. [Source:RefSeq mRNA;Acc:NM_001079736]
ENSGALG00000006134	70.5462	-1.99057	0.251639	0.527112	-3.77637	0.00015913	0.00588781	ENSGALG00000006134	HOGA1	4-hydroxy-2-oxoglutarate aldolase 1 [Source:NCBI gene;Acc:770036]
ENSGALG00000028037	936.542	-2.01754	0.246978	0.473307	-4.26265	2.02015e-05	0.00122688	ENSGALG00000028037	FOS	Gallus gallus Fos proto-oncogene, AP-1 transcription factor subunit (FOS), mRNA. [Source:RefSeq mRNA;Acc:NM_205508]
ENSGALG00000036805	313.298	-2.09393	0.234241	0.42622	-4.9128	8.97853e-07	0.000128239	ENSGALG00000036805
ENSGALG00000046952	47.2895	-2.10066	0.233152	0.677575	-3.10026	0.00193351	0.0286	ENSGALG00000046952
ENSGALG00000023936	1776.2	-2.10077	0.233133	0.413913	-5.07539	3.86693e-07	6.34129e-05	ENSGALG00000023936		C-factor-like [Source:NCBI gene;Acc:771069]
ENSGALG00000050919	103.323	-2.10337	0.232714	0.513947	-4.09258	4.26598e-05	0.00221348	ENSGALG00000050919
ENSGALG00000026687	34.5701	-2.14195	0.226573	0.596077	-3.59342	0.000326372	0.00946549	ENSGALG00000026687	PLCD4	phospholipase C delta 4 [Source:NCBI gene;Acc:424214]
ENSGALG00000026384	189.416	-2.15783	0.224094	0.386759	-5.57926	2.41547e-08	9.43668e-06	ENSGALG00000026384	PCSK4	proprotein convertase subtilisin/kexin type 4 [Source:HGNC Symbol;Acc:HGNC:8746]
ENSGALG00000052887	1636.9	-2.16194	0.223456	0.366016	-5.90668	3.49075e-09	1.93199e-06	ENSGALG00000052887		Gallus gallus C-factor-like (LOC107080643), mRNA. [Source:RefSeq mRNA;Acc:NM_001318851]
ENSGALG00000011376	1461.02	-2.2058	0.216764	0.414681	-5.31928	1.0418e-07	2.23198e-05	ENSGALG00000011376	ANKRD9	ankyrin repeat domain 9 [Source:NCBI gene;Acc:423469]
ENSGALG00000043234	12395.8	-2.24085	0.211561	0.317588	-7.05584	1.7156e-12	2.84853e-09	ENSGALG00000043234	HBA1	Gallus gallus hemoglobin subunit alpha 1 (HBA1), mRNA. [Source:RefSeq mRNA;Acc:NM_001004376]
ENSGALG00000003838	186.304	-2.2538	0.209671	0.414858	-5.43271	5.55061e-08	1.50467e-05	ENSGALG00000003838		family with sequence similarity 49 member A-like [Source:NCBI gene;Acc:419677]
ENSGALG00000053511	186.423	-2.25416	0.209619	0.51347	-4.39005	1.13325e-05	0.000875172	ENSGALG00000053511	APOLD1	apolipoprotein L domain containing 1 [Source:NCBI gene;Acc:769889]
ENSGALG00000039032	28.0651	-2.25741	0.209148	0.671881	-3.35983	0.000779911	0.0164728	ENSGALG00000039032	FJX1	Gallus gallus four jointed box 1 (FJX1), mRNA. [Source:RefSeq mRNA;Acc:NM_001318985]
ENSGALG00000053324	22.1785	-2.30105	0.202916	0.690229	-3.33374	0.000856858	0.0173586	ENSGALG00000053324
ENSGALG00000016684	142.366	-2.32401	0.199712	0.430402	-5.39963	6.67791e-08	1.65858e-05	ENSGALG00000016684	RHAG	Rh associated glycoprotein [Source:NCBI gene;Acc:395118]
ENSGALG00000047152	9603.4	-2.3277	0.199201	0.324167	-7.18056	6.9424e-13	1.31737e-09	ENSGALG00000047152	HBBA	hemoglobin beta, subunit A [Source:NCBI gene;Acc:396485]
ENSGALG00000020342	277.324	-2.37588	0.192659	0.49922	-4.75919	1.94371e-06	0.000243569	ENSGALG00000020342		abhydrolase domain containing 12B [Source:NCBI gene;Acc:100857753]
ENSGALG00000023818	785.552	-2.41701	0.187244	0.359368	-6.72572	1.74721e-11	2.10984e-08	ENSGALG00000023818
ENSGALG00000053241	60.0215	-2.43241	0.185256	0.53791	-4.52196	6.12691e-06	0.000565165	ENSGALG00000053241		uncharacterized LOC424199 [Source:NCBI gene;Acc:424199]
ENSGALG00000021230	57.224	-2.45209	0.182746	0.495275	-4.95096	7.3847e-07	0.000111467	ENSGALG00000021230	EPB42	Gallus gallus erythrocyte membrane protein band 4.2 (EPB42), mRNA. [Source:RefSeq mRNA;Acc:NM_001321559]
ENSGALG00000001768	117.721	-2.45411	0.18249	0.582668	-4.21186	2.53281e-05	0.00147558	ENSGALG00000001768	TENM2	Gallus gallus teneurin transmembrane protein 2 (TENM2), transcript variant 1, mRNA. [Source:RefSeq mRNA;Acc:NM_204097]
ENSGALG00000053106	16.9708	-2.46718	0.180844	0.803059	-3.07223	0.00212469	0.0301888	ENSGALG00000053106	FAM181B	family with sequence similarity 181 member B [Source:HGNC Symbol;Acc:HGNC:28512]
ENSGALG00000038574	61.0231	-2.54268	0.171623	0.592287	-4.29299	1.7628e-05	0.00112573	ENSGALG00000038574
ENSGALG00000008704	24.3603	-2.54354	0.171522	0.689631	-3.68826	0.000225794	0.00740549	ENSGALG00000008704	CUBN	cubilin [Source:NCBI gene;Acc:420523]
ENSGALG00000036635	68.8932	-2.55435	0.170241	0.769724	-3.31853	0.000904929	0.0178931	ENSGALG00000036635
ENSGALG00000031597	2904.51	-2.55891	0.169704	0.33028	-7.74769	9.35803e-15	2.07171e-11	ENSGALG00000031597	HBM	Gallus gallus hemoglobin subunit mu (HBM), mRNA. [Source:RefSeq mRNA;Acc:NM_001004375]
ENSGALG00000002802	66.5573	-2.61936	0.16274	0.543489	-4.81953	1.43896e-06	0.000187389	ENSGALG00000002802	PACSIN1	protein kinase C and casein kinase substrate in neurons 1 [Source:HGNC Symbol;Acc:HGNC:8570]
ENSGALG00000032893	46.7128	-2.62689	0.161893	0.676997	-3.88021	0.000104366	0.00433216	ENSGALG00000032893	SHISA4	shisa family member 4 [Source:HGNC Symbol;Acc:HGNC:27139]
ENSGALG00000024296	32.5234	-2.65968	0.158254	0.545014	-4.88003	1.06072e-06	0.000148187	ENSGALG00000024296		transmembrane protein 45B-like [Source:NCBI gene;Acc:419726]
ENSGALG00000016665	3765.65	-2.65996	0.158224	0.258764	-10.2795	8.71856e-25	5.79043e-21	ENSGALG00000016665	FDFT1	Gallus gallus farnesyl-diphosphate farnesyltransferase 1 (FDFT1), mRNA. [Source:RefSeq mRNA;Acc:NM_001039294]
ENSGALG00000013568	42.7982	-2.71739	0.15205	0.758437	-3.58288	0.000339828	0.00974931	ENSGALG00000013568	NR4A3	nuclear receptor subfamily 4 group A member 3 [Source:NCBI gene;Acc:420996]
ENSGALG00000016570	14.3598	-2.73396	0.150313	0.834361	-3.27671	0.00105024	0.0195343	ENSGALG00000016570		L-gulonolactone oxidase-like [Source:NCBI gene;Acc:770996]
ENSGALG00000047011	71.8004	-2.79595	0.143991	0.680106	-4.11105	3.9386e-05	0.00208432	ENSGALG00000047011
ENSGALG00000052069	51.4792	-2.81168	0.14243	0.772785	-3.63837	0.000274367	0.00839728	ENSGALG00000052069
ENSGALG00000052213	28.1407	-2.85434	0.13828	0.939621	-3.03775	0.00238351	0.032278	ENSGALG00000052213		E3 ubiquitin-protein ligase Topors-like [Source:NCBI gene;Acc:112530674]
ENSGALG00000051668	28.7402	-2.99711	0.125251	0.828643	-3.61689	0.000298166	0.00888014	ENSGALG00000051668
ENSGALG00000013239	14.0232	-3.00957	0.124173	0.977466	-3.07895	0.0020773	0.0297477	ENSGALG00000013239
ENSGALG00000053729	18.0971	-3.02327	0.123	1.04231	-2.90054	0.00372522	0.0434157	ENSGALG00000053729
ENSGALG00000046830	51.1901	-3.05953	0.119947	0.885296	-3.45595	0.000548367	0.0133896	ENSGALG00000046830
ENSGALG00000039528	29.3523	-3.07511	0.118659	0.901004	-3.41298	0.000642559	0.0147411	ENSGALG00000039528	PLCE1	phospholipase C epsilon 1 [Source:HGNC Symbol;Acc:HGNC:17175]
ENSGALG00000048627	290.197	-3.10061	0.116579	0.991714	-3.12652	0.00176888	0.0270639	ENSGALG00000048627
ENSGALG00000053641	87.7842	-3.11681	0.115278	0.570521	-5.46311	4.67876e-08	1.36775e-05	ENSGALG00000053641
ENSGALG00000051696	16.1654	-3.13366	0.113939	1.07044	-2.92745	0.00341759	0.040971	ENSGALG00000051696
ENSGALG00000037112	18.8274	-3.21444	0.107735	1.06412	-3.02074	0.00252155	0.033202	ENSGALG00000037112
ENSGALG00000003841	36.5047	-3.28424	0.102647	0.951035	-3.45333	0.000553709	0.0134459	ENSGALG00000003841
ENSGALG00000054571	23.5484	-3.32401	0.0998558	0.908257	-3.65977	0.000252446	0.00798391	ENSGALG00000054571
ENSGALG00000030932	8.05546	-3.40595	0.0943423	1.12456	-3.02869	0.0024562	0.0327897	ENSGALG00000030932	NKX2-3	NK2 homeobox 3 [Source:NCBI gene;Acc:107053698]
ENSGALG00000015134	11437.3	-3.52952	0.086598	0.983902	-3.58727	0.000334157	0.0096308	ENSGALG00000015134	APOV1	apovitellenin 1 [Source:NCBI gene;Acc:396476]
ENSGALG00000050157	11.7807	-3.56304	0.0846094	1.17319	-3.03706	0.00238897	0.0323144	ENSGALG00000050157
ENSGALG00000026005	8794.98	-3.63985	0.0802223	1.08564	-3.35272	0.000800204	0.0167388	ENSGALG00000026005	DIO2	Gallus gallus iodothyronine deiodinase 2 (DIO2), transcript variant 1, mRNA. [Source:RefSeq mRNA;Acc:NM_204114]
ENSGALG00000010929	13.3895	-3.68022	0.0780086	1.14803	-3.20569	0.00134737	0.0230633	ENSGALG00000010929	SPARCL1	SPARC like 1 [Source:NCBI gene;Acc:422586]
ENSGALG00000050367	34.1738	-3.7133	0.0762405	0.678813	-5.47028	4.49313e-08	1.35641e-05	ENSGALG00000050367
ENSGALG00000046210	8.75281	-3.84673	0.0695054	1.24408	-3.09202	0.00198801	0.0289992	ENSGALG00000046210
ENSGALG00000027874	1309.94	-4.15716	0.0560493	0.841019	-4.943	7.69292e-07	0.000113539	ENSGALG00000027874	CHAC1	Gallus gallus ChaC glutathione specific gamma-glutamylcyclotransferase 1 (CHAC1), mRNA. [Source:RefSeq mRNA;Acc:NM_001199656]
ENSGALG00000049278	12.3118	-4.62336	0.0405723	1.46506	-3.15576	0.00160082	0.0254424	ENSGALG00000049278
ENSGALG00000038364	7.82043	-4.7569	0.0369853	1.52254	-3.12433	0.00178213	0.0271781	ENSGALG00000038364	NOV	Gallus gallus nephroblastoma overexpressed (NOV), mRNA. [Source:RefSeq mRNA;Acc:NM_205268]
ENSGALG00000049101	14.0511	-4.98622	0.0315499	1.36219	-3.66044	0.000251778	0.00798177	ENSGALG00000049101
ENSGALG00000047910	101.165	-5.06122	0.0299516	1.54843	-3.26861	0.00108075	0.0199246	ENSGALG00000047910
ENSGALG00000047756	9.66324	-5.15381	0.0280898	1.50537	-3.42361	0.000617944	0.0144334	ENSGALG00000047756
ENSGALG00000039750	9.84226	-5.18732	0.0274449	1.59465	-3.25295	0.00114212	0.0205237	ENSGALG00000039750	EDSC	Gallus gallus epidermal differentiation protein rich in serine and cysteine (EDSC), mRNA. [Source:RefSeq mRNA;Acc:NM_001351423]
ENSGALG00000050392	14.9311	-5.87569	0.017031	1.48226	-3.96401	7.3702e-05	0.00341109	ENSGALG00000050392
ENSGALG00000018503	12.769	-6.75861	0.00923537	1.2527	-5.39525	6.84265e-08	1.65858e-05	ENSGALG00000018503	NKX6-3	NK6 homeobox 3 [Source:NCBI gene;Acc:431254]

## Sheet: Leghorn T2C AH DEG
Leghorn AH	baseMean	log2FoldChange	Fold change T2C	lfcSE	stat	pvalue	padj
ENSGALG00000028005	3232.27	1.90594	3.74753	0.379085	5.02773	4.96311e-07	0.000286011
ENSGALG00000017334	223.946	1.89767	3.72611	0.396377	4.78754	1.68838e-06	0.000856213
ENSGALG00000011875	51.9454	1.79571	3.47186	0.47797	3.75695	0.000171997	0.0223303
ENSGALG00000029540	84.5597	1.65513	3.14953	0.402158	4.11563	3.86118e-05	0.00903423
ENSGALG00000002028	62.0629	1.6288	3.09255	0.429441	3.79284	0.000148935	0.0206122
ENSGALG00000037777	118.33	1.58274	2.99538	0.362785	4.36275	1.28439e-05	0.00417525
ENSGALG00000006413	3673.52	1.5318	2.89146	0.337713	4.53579	5.73873e-06	0.00207873
ENSGALG00000028622	81.7179	1.49393	2.81656	0.369559	4.04248	5.2889e-05	0.0109922
ENSGALG00000042177	779.833	1.4778	2.78523	0.31275	4.72517	2.29918e-06	0.00104104
ENSGALG00000052173	1144.69	1.45844	2.7481	0.275097	5.30153	1.14838e-07	8.5642e-05
ENSGALG00000001387	236.217	1.45466	2.74092	0.3103	4.68791	2.76008e-06	0.00120663
ENSGALG00000054998	388.651	1.43909	2.71149	0.323002	4.45535	8.37575e-06	0.00294966
ENSGALG00000028988	993.684	1.42867	2.69198	0.36907	3.87099	0.000108393	0.0175946
ENSGALG00000038683	115.982	1.40635	2.65065	0.371034	3.79035	0.000150437	0.0206122
ENSGALG00000001407	398.561	1.38252	2.60723	0.355529	3.88862	0.000100817	0.0172724
ENSGALG00000028790	1268.21	1.36007	2.56697	0.258675	5.25781	1.45782e-07	0.000102679
ENSGALG00000038913	218.026	1.31048	2.48024	0.367638	3.56459	0.000364423	0.0375622
ENSGALG00000039320	232.055	1.28122	2.43045	0.299571	4.27685	1.89557e-05	0.00572193
ENSGALG00000031375	213.454	1.23692	2.35695	0.346754	3.56715	0.000360891	0.0375031
ENSGALG00000007646	5892.32	1.20975	2.31298	0.29732	4.06886	4.72442e-05	0.0103009
ENSGALG00000001621	1126.51	1.1758	2.25918	0.283927	4.14121	3.45482e-05	0.00858828
ENSGALG00000015556	576.013	1.14505	2.21153	0.271938	4.21069	2.54596e-05	0.00717282
ENSGALG00000039245	2175.32	1.13691	2.19909	0.229149	4.96142	6.99787e-07	0.000369663
ENSGALG00000014069	235.144	1.13436	2.19522	0.271352	4.18042	2.90972e-05	0.0075651
ENSGALG00000003409	533.367	1.13018	2.18886	0.24785	4.55994	5.11688e-06	0.00196581
ENSGALG00000000695	115.268	1.12453	2.1803	0.27894	4.03142	5.544e-05	0.0111936
ENSGALG00000051554	163.782	1.11725	2.16933	0.280561	3.98219	6.82821e-05	0.0127306
ENSGALG00000016017	106.212	1.11047	2.15916	0.298418	3.72119	0.000198289	0.0246589
ENSGALG00000008155	94.4887	1.10645	2.15316	0.288508	3.83509	0.00012552	0.0193986
ENSGALG00000036920	1036.3	1.10112	2.14521	0.263	4.18676	2.82965e-05	0.0075651
ENSGALG00000025780	325.682	1.09866	2.14156	0.262881	4.17932	2.92388e-05	0.0075651
ENSGALG00000008193	2132.03	1.07886	2.11236	0.270658	3.98605	6.71822e-05	0.0127125
ENSGALG00000008257	2189.05	1.07823	2.11144	0.298785	3.6087	0.000307739	0.0333463
ENSGALG00000011635	416.009	1.06287	2.08908	0.211242	5.03152	4.86613e-07	0.000286011
ENSGALG00000008359	645.617	1.05609	2.0793	0.251374	4.20129	2.65396e-05	0.00731455
ENSGALG00000002544	397.065	1.05268	2.07438	0.29319	3.59044	0.000330118	0.0354682
ENSGALG00000047393	503.626	1.01809	2.02523	0.254812	3.99545	6.45714e-05	0.0124036
ENSGALG00000006901	403.695	1.01139	2.01586	0.291533	3.46922	0.000521977	0.0469335
ENSGALG00000005077	1310	1.00381	2.00529	0.264266	3.7985	0.000145573	0.0206122
ENSGALG00000052918	2890.06	0.996927	1.99574	0.255072	3.90842	9.29014e-05	0.0161343
ENSGALG00000006425	2196.44	0.996137	1.99465	0.27138	3.67064	0.000241948	0.028402
ENSGALG00000038320	893.01	0.992233	1.98926	0.287644	3.44951	0.000561596	0.0491029
ENSGALG00000016245	999.126	0.984274	1.97832	0.267958	3.67324	0.000239491	0.0283763
ENSGALG00000036901	510.728	0.980287	1.97286	0.215658	4.54556	5.47888e-06	0.00204298
ENSGALG00000014508	469.916	0.969518	1.95819	0.273561	3.54407	0.000394005	0.0393322
ENSGALG00000007892	135.876	0.968494	1.9568	0.261986	3.69674	0.000218388	0.0263688
ENSGALG00000041663	1542.37	0.952698	1.93549	0.221375	4.30354	1.68087e-05	0.00519759
ENSGALG00000004345	10630.5	0.943343	1.92298	0.189625	4.97477	6.53256e-07	0.000360086
ENSGALG00000002452	2212.75	0.924688	1.89827	0.244084	3.7884	0.000151621	0.0206122
ENSGALG00000008621	1275.38	0.913076	1.88306	0.245544	3.71859	0.000200337	0.0246589
ENSGALG00000047621	365.301	0.907341	1.87558	0.239796	3.7838	0.000154453	0.0206122
ENSGALG00000028155	840.374	0.898555	1.8642	0.223136	4.02694	5.65065e-05	0.0111936
ENSGALG00000012395	333.62	0.895817	1.86066	0.231617	3.86767	0.000109881	0.0175946
ENSGALG00000008764	567.532	0.888046	1.85067	0.218437	4.06546	4.79377e-05	0.0103009
ENSGALG00000031874	2356.07	0.863119	1.81897	0.245634	3.51384	0.000441676	0.0425261
ENSGALG00000001038	2420.72	0.854828	1.80854	0.207444	4.12077	3.77602e-05	0.00903423
ENSGALG00000017242	4620.57	0.846023	1.79754	0.240496	3.51783	0.000435097	0.0425261
ENSGALG00000009957	1682.54	0.845057	1.79634	0.233449	3.61987	0.000294747	0.0328708
ENSGALG00000002783	3278.73	0.798798	1.73965	0.224518	3.55784	0.000373913	0.0379238
ENSGALG00000001229	315.016	0.794705	1.73472	0.194054	4.09529	4.21647e-05	0.00937832
ENSGALG00000008238	3113.81	0.779228	1.71621	0.210336	3.70469	0.000211649	0.0258009
ENSGALG00000012816	1281.2	0.722583	1.65013	0.208869	3.45951	0.000541169	0.0476454
ENSGALG00000005676	852.374	0.722432	1.64996	0.194208	3.71989	0.000199313	0.0246589
ENSGALG00000038461	517.481	0.706378	1.6317	0.178501	3.95727	7.58101e-05	0.0135369
ENSGALG00000001971	2986.33	0.691	1.6144	0.195671	3.53145	0.000413292	0.0409353
ENSGALG00000009156	563.507	0.646416	1.56528	0.183997	3.51318	0.000442771	0.0425261
ENSGALG00000013683	2021.45	0.62745	1.54483	0.18041	3.47791	0.000505347	0.0457628
ENSGALG00000004431	5144	-0.566154	0.675415	0.156433	-3.61915	0.000295573	0.0328708
ENSGALG00000036238	2827.3	-0.574052	0.671728	0.144857	-3.96288	7.40514e-05	0.0134118
ENSGALG00000053063	2078.28	-0.577539	0.670106	0.161073	-3.58558	0.000336326	0.0358315
ENSGALG00000013569	9080.25	-0.602594	0.658569	0.149816	-4.02223	5.76496e-05	0.0112443
ENSGALG00000031663	2907.18	-0.612714	0.653965	0.174841	-3.5044	0.000457634	0.0432976
ENSGALG00000007153	3954.57	-0.643524	0.640147	0.163796	-3.92881	8.5367e-05	0.0150317
ENSGALG00000048571	1265.23	-0.651195	0.636753	0.186446	-3.49267	0.000478214	0.0445794
ENSGALG00000006205	1675.26	-0.659943	0.632903	0.185355	-3.56043	0.000370248	0.0378548
ENSGALG00000043920	785.502	-0.66	0.632878	0.186079	-3.54688	0.000389826	0.0392239
ENSGALG00000010878	8188.93	-0.661218	0.632344	0.141538	-4.67167	2.98759e-06	0.00126255
ENSGALG00000006077	4711.08	-0.661438	0.632248	0.170582	-3.87754	0.000105519	0.0175946
ENSGALG00000017320	4279.56	-0.662436	0.631811	0.173741	-3.81277	0.000137418	0.0202006
ENSGALG00000014920	3431.07	-0.662574	0.63175	0.173876	-3.81061	0.000138622	0.0202006
ENSGALG00000008793	3892.42	-0.668214	0.629285	0.183466	-3.64217	0.000270345	0.0314444
ENSGALG00000008123	692.942	-0.67617	0.625824	0.192823	-3.50668	0.000453734	0.0432514
ENSGALG00000015733	3022.27	-0.686613	0.621311	0.16679	-4.11663	3.8446e-05	0.00903423
ENSGALG00000008249	3399.22	-0.711258	0.610787	0.196117	-3.6267	0.00028707	0.0324953
ENSGALG00000006253	978.697	-0.723746	0.605523	0.191154	-3.7862	0.000152971	0.0206122
ENSGALG00000039704	5047.47	-0.723944	0.60544	0.196759	-3.67935	0.000233827	0.0279666
ENSGALG00000013821	427.49	-0.741423	0.598149	0.176061	-4.21116	2.54062e-05	0.00717282
ENSGALG00000003298	690.211	-0.748009	0.595425	0.185622	-4.02975	5.58368e-05	0.0111936
ENSGALG00000008045	2685.47	-0.748645	0.595162	0.216005	-3.46588	0.000528507	0.047186
ENSGALG00000008172	6049.43	-0.75316	0.593302	0.19449	-3.87249	0.00010773	0.0175946
ENSGALG00000016764	10479.2	-0.75438	0.592801	0.208988	-3.60969	0.000306565	0.0333463
ENSGALG00000004554	3252.05	-0.755567	0.592313	0.208262	-3.62796	0.000285665	0.0324953
ENSGALG00000037863	4537.01	-0.778727	0.582881	0.203368	-3.82915	0.000128586	0.0194072
ENSGALG00000012640	2138.61	-0.832221	0.561664	0.219139	-3.7977	0.000146048	0.0206122
ENSGALG00000004483	1088.77	-0.832275	0.561643	0.237866	-3.49893	0.00046713	0.0438687
ENSGALG00000048639	224.465	-0.847797	0.555632	0.244898	-3.46184	0.000536501	0.0475648
ENSGALG00000015937	64425.7	-0.863464	0.549631	0.237785	-3.63128	0.000282022	0.0324953
ENSGALG00000010463	3831.08	-0.863639	0.549565	0.181305	-4.76345	1.90311e-06	0.000893618
ENSGALG00000016946	3151.8	-0.866289	0.548556	0.224129	-3.86514	0.000111024	0.0175946
ENSGALG00000010560	1194.05	-0.874479	0.545451	0.250966	-3.48445	0.000493155	0.0456162
ENSGALG00000005994	6509.52	-0.887652	0.540493	0.204961	-4.33084	1.48539e-05	0.00470795
ENSGALG00000049431	2353.92	-0.888325	0.540241	0.248793	-3.57054	0.000356251	0.0373269
ENSGALG00000005391	2450.56	-0.900751	0.535608	0.189057	-4.76446	1.89364e-06	0.000893618
ENSGALG00000006566	682.989	-0.91202	0.53144	0.221785	-4.11219	3.91925e-05	0.00903423
ENSGALG00000009431	99.0729	-0.952873	0.516603	0.24857	-3.83342	0.000126375	0.0193986
ENSGALG00000015851	156.856	-0.953132	0.51651	0.273682	-3.48262	0.000496532	0.0456162
ENSGALG00000051779	1262.26	-0.956307	0.515374	0.23556	-4.05972	4.91313e-05	0.0103814
ENSGALG00000009592	2711.45	-0.961647	0.51347	0.210446	-4.56956	4.88741e-06	0.00193633
ENSGALG00000008586	9545.22	-0.994667	0.501852	0.186531	-5.33245	9.68958e-08	7.67778e-05
ENSGALG00000024485	1717.46	-1.00056	0.499806	0.279876	-3.57502	0.000350207	0.0369994
ENSGALG00000012414	4349.42	-1.00099	0.499657	0.177961	-5.62477	1.85752e-08	1.96247e-05
ENSGALG00000010185	3844.06	-1.0053	0.498168	0.245351	-4.09739	4.17839e-05	0.00937832
ENSGALG00000014140	4689.21	-1.02189	0.49247	0.272065	-3.75606	0.000172612	0.0223303
ENSGALG00000004858	745.158	-1.02918	0.48999	0.292827	-3.51462	0.000440377	0.0425261
ENSGALG00000023454	784.414	-1.03255	0.488846	0.234731	-4.39885	1.08824e-05	0.0036307
ENSGALG00000053252	175.517	-1.03901	0.486662	0.277387	-3.7457	0.000179889	0.0228063
ENSGALG00000025738	4405.96	-1.05664	0.480751	0.247541	-4.26854	1.96754e-05	0.00580105
ENSGALG00000003154	2442.47	-1.07133	0.475879	0.296836	-3.60918	0.000307168	0.0333463
ENSGALG00000032287	9495.14	-1.07512	0.474631	0.280549	-3.83221	0.000126998	0.0193986
ENSGALG00000010401	2515.31	-1.10138	0.466071	0.206124	-5.34329	9.1277e-08	7.67778e-05
ENSGALG00000002042	1179.65	-1.12324	0.459061	0.293588	-3.82592	0.000130283	0.0194321
ENSGALG00000013830	279.651	-1.14521	0.452123	0.288589	-3.96832	7.23813e-05	0.0132993
ENSGALG00000025743	348.619	-1.16325	0.446504	0.306397	-3.79656	0.000146717	0.0206122
ENSGALG00000054726	71.7515	-1.21019	0.432213	0.347741	-3.48014	0.00050115	0.0457092
ENSGALG00000001220	7265.4	-1.25835	0.418021	0.194479	-6.47038	9.77564e-11	1.37706e-07
ENSGALG00000051280	1428.81	-1.26087	0.417294	0.303234	-4.15806	3.20956e-05	0.00813816
ENSGALG00000049622	436.047	-1.27535	0.413124	0.32978	-3.86729	0.000110053	0.0175946
ENSGALG00000025884	1605.22	-1.27671	0.412735	0.252621	-5.05386	4.32972e-07	0.000274461
ENSGALG00000023066	5611.52	-1.28689	0.409832	0.197177	-6.5266	6.72808e-11	1.06623e-07
ENSGALG00000038748	6608.13	-1.35192	0.391771	0.358544	-3.77058	0.000162867	0.0215086
ENSGALG00000031982	4972.59	-1.35602	0.390657	0.291492	-4.65201	3.2872e-06	0.00134436
ENSGALG00000007158	908.382	-1.42854	0.371506	0.381196	-3.74753	0.000178587	0.0228063
ENSGALG00000009433	1934.98	-1.4793	0.358663	0.216979	-6.81771	9.25038e-12	1.9546e-08
ENSGALG00000010020	725.741	-1.51949	0.34881	0.274737	-5.53071	3.18945e-08	3.11045e-05
ENSGALG00000036850	2570.68	-1.56282	0.338489	0.255278	-6.12203	9.23934e-10	1.17136e-06
ENSGALG00000001802	1112.85	-1.57497	0.335649	0.302658	-5.20381	1.95247e-07	0.000130281
ENSGALG00000017077	2382.92	-1.66706	0.314895	0.28315	-5.88753	3.92004e-09	4.51802e-06
ENSGALG00000054381	168.006	-1.82487	0.282267	0.34053	-5.3589	8.37314e-08	7.58248e-05
ENSGALG00000037040	700.178	-1.85166	0.277073	0.273808	-6.76263	1.35509e-11	2.45427e-08
ENSGALG00000033212	109541	-1.95887	0.257229	0.265385	-7.38125	1.56812e-13	6.62686e-10
ENSGALG00000047914	30.1123	-1.98296	0.25297	0.450294	-4.4037	1.06421e-05	0.0036307
ENSGALG00000033498	1177.41	-2.15868	0.223961	0.313007	-6.89659	5.32649e-12	1.35059e-08
ENSGALG00000011715	8270.18	-2.24611	0.210791	0.315027	-7.12991	1.00438e-12	3.18337e-09
ENSGALG00000001000	79620.1	-2.38902	0.190913	0.300312	-7.9551	1.78984e-15	1.13458e-11
ENSGALG00000006512	85919.7	-2.83517	0.140129	0.288462	-9.8286	8.47916e-23	1.07499e-18

## Sheet: Leghorn T2C CH&NDV DEG
Leghorn CH&NDV	baseMean	log2FoldChange	Fold change T2C	lfcSE	stat	pvalue	padj
ENSGALG00000014264	14.6403	6.48369	89.4924	1.20515	5.38	7.44864e-08	4.40432e-05
ENSGALG00000055140	3.56903	5.17933	36.2353	1.48498	3.4878	0.000487015	0.0379738
ENSGALG00000040842	11.5893	4.37767	20.7878	1.29182	3.38876	0.000702099	0.0476722
ENSGALG00000051647	8.23516	4.34209	20.2815	1.12661	3.85412	0.000116147	0.013438
ENSGALG00000051240	58.3142	4.19717	18.3431	0.746833	5.61995	1.91012e-08	1.50592e-05
ENSGALG00000013575	6942.23	3.62407	12.3297	0.505857	7.16422	7.82318e-13	2.22038e-09
ENSGALG00000004280	38.4062	3.42282	10.7244	0.943523	3.6277	0.000285955	0.0268741
ENSGALG00000050257	19.3538	3.38072	10.4159	0.869513	3.88806	0.000101047	0.0124692
ENSGALG00000013723	4433.6	3.32458	10.0184	0.491055	6.77029	1.28526e-11	2.10034e-08
ENSGALG00000045085	3598.29	3.30808	9.90444	0.429312	7.70553	1.30299e-14	4.62267e-11
ENSGALG00000016142	480.86	3.27611	9.68739	0.398897	8.21292	2.15865e-16	1.02111e-12
ENSGALG00000016511	36.8198	3.24411	9.47493	0.818107	3.96539	7.32759e-05	0.00990341
ENSGALG00000047577	49.7837	3.0946	8.54218	0.540964	5.72053	1.0619e-08	8.86439e-06
ENSGALG00000041266	13.1822	3.06323	8.35843	0.891073	3.43769	0.000586696	0.0415668
ENSGALG00000050622	9.65963	3.06066	8.34353	0.862383	3.54907	0.000386595	0.032664
ENSGALG00000051068	76.7283	2.98075	7.89396	0.642111	4.64211	3.44868e-06	0.00113814
ENSGALG00000009479	175.505	2.9614	7.7888	0.684751	4.32479	1.5268e-05	0.00323386
ENSGALG00000021884	19.6002	2.83692	7.14491	0.818661	3.46531	0.000529611	0.0401334
ENSGALG00000041955	9.34149	2.80316	6.9797	0.813309	3.44662	0.000567654	0.0410999
ENSGALG00000006322	24.1953	2.71131	6.54918	0.674609	4.01909	5.84239e-05	0.00820885
ENSGALG00000009392	46.4793	2.67886	6.40348	0.749489	3.57424	0.000351243	0.031349
ENSGALG00000016400	322.311	2.67383	6.3812	0.436631	6.12378	9.13836e-10	1.05523e-06
ENSGALG00000003595	81.3271	2.66911	6.36039	0.563422	4.73733	2.16557e-06	0.000755755
ENSGALG00000007252	38.9057	2.46455	5.51956	0.600101	4.10689	4.01016e-05	0.00625364
ENSGALG00000010208	21.6471	2.44885	5.4598	0.65898	3.71612	0.000202303	0.0203608
ENSGALG00000009639	1867.95	2.42598	5.37394	0.212965	11.3914	4.6136e-30	6.54716e-26
ENSGALG00000035466	23.6973	2.38637	5.22842	0.678731	3.51594	0.000438207	0.0353329
ENSGALG00000032146	36.9877	2.37832	5.19929	0.427961	5.55732	2.73945e-08	1.85122e-05
ENSGALG00000050863	12.9478	2.3507	5.10072	0.644326	3.64831	0.00026397	0.0250581
ENSGALG00000042454	471.849	2.30156	4.92989	0.340121	6.76688	1.31585e-11	2.10034e-08
ENSGALG00000028982	3286.38	2.27265	4.83209	0.375997	6.04432	1.5004e-09	1.52087e-06
ENSGALG00000028560	20.7048	2.25424	4.77084	0.598703	3.76521	0.000166408	0.0178901
ENSGALG00000031916	135.75	2.25319	4.76735	0.533399	4.22421	2.39782e-05	0.00443846
ENSGALG00000042001	2017.21	2.20213	4.60159	0.242832	9.06856	1.20598e-19	8.55706e-16
ENSGALG00000007785	103.641	2.1656	4.48652	0.46867	4.62073	3.82391e-06	0.00117968
ENSGALG00000008398	49.3007	2.14804	4.43224	0.476137	4.51138	6.44067e-06	0.0016035
ENSGALG00000044020	167.975	2.13111	4.38056	0.523902	4.06777	4.74645e-05	0.0070902
ENSGALG00000050176	190.204	2.11882	4.34337	0.458128	4.62494	3.74704e-06	0.00117968
ENSGALG00000051752	17.6387	2.11677	4.3372	0.593868	3.56437	0.000364732	0.0315604
ENSGALG00000043257	55.9035	2.06612	4.18759	0.428896	4.81731	1.4551e-06	0.000573591
ENSGALG00000010874	24.2583	2.03628	4.10186	0.601503	3.38532	0.000710953	0.047901
ENSGALG00000012103	51.9592	2.02964	4.08304	0.476491	4.25956	2.04826e-05	0.00392796
ENSGALG00000050196	42.7315	2.02193	4.06128	0.45103	4.48293	7.3625e-06	0.00177087
ENSGALG00000041744	18.0535	2.00945	4.02628	0.556437	3.61127	0.000304696	0.0280775
ENSGALG00000051336	44.142	1.99744	3.99292	0.544173	3.6706	0.000241977	0.0235199
ENSGALG00000001035	52.3466	1.97237	3.92412	0.49199	4.00897	6.09853e-05	0.00840235
ENSGALG00000052514	8374.52	1.92324	3.79274	0.430352	4.46899	7.85898e-06	0.00182831
ENSGALG00000029819	320.832	1.88395	3.69084	0.440358	4.27823	1.88388e-05	0.00371308
ENSGALG00000048671	591.058	1.8709	3.6576	0.276551	6.76511	1.33205e-11	2.10034e-08
ENSGALG00000004250	39.7031	1.86146	3.63376	0.519902	3.58041	0.000343053	0.0308118
ENSGALG00000000048	34.1068	1.8363	3.57092	0.45485	4.03715	5.41039e-05	0.00784235
ENSGALG00000002781	39.6563	1.83323	3.56333	0.427127	4.292	1.77072e-05	0.00354808
ENSGALG00000032428	137.824	1.82785	3.55008	0.332092	5.50405	3.7117e-08	2.39422e-05
ENSGALG00000013057	998.337	1.82258	3.53712	0.268509	6.78776	1.13889e-11	2.10034e-08
ENSGALG00000019325	709.573	1.82036	3.5317	0.297697	6.11482	9.66664e-10	1.05523e-06
ENSGALG00000033061	82.4445	1.80891	3.50378	0.431166	4.19539	2.72401e-05	0.00495596
ENSGALG00000051887	117.018	1.80751	3.50037	0.435325	4.15209	3.29452e-05	0.00574457
ENSGALG00000006011	142.807	1.79891	3.47958	0.486336	3.69891	0.000216526	0.0214875
ENSGALG00000030941	33.6791	1.79849	3.47855	0.51421	3.49757	0.000469519	0.0371195
ENSGALG00000052771	29.8799	1.75663	3.37909	0.403282	4.35584	1.32555e-05	0.00285013
ENSGALG00000006511	319.978	1.73788	3.33544	0.34153	5.0885	3.60908e-07	0.000189691
ENSGALG00000034140	56.5325	1.73657	3.33241	0.420565	4.12913	3.64133e-05	0.00608053
ENSGALG00000013994	250.647	1.73375	3.32591	0.447947	3.87043	0.000108643	0.0131774
ENSGALG00000053296	434.788	1.68934	3.2251	0.265582	6.3609	2.00573e-10	2.58758e-07
ENSGALG00000026716	33.0687	1.68856	3.22335	0.498861	3.38483	0.00071222	0.047901
ENSGALG00000034399	353.517	1.67824	3.20037	0.391067	4.29144	1.77517e-05	0.00354808
ENSGALG00000006138	608.784	1.67147	3.18538	0.307325	5.43875	5.36542e-08	3.31046e-05
ENSGALG00000001470	111.729	1.66947	3.18098	0.480818	3.47215	0.000516313	0.0398206
ENSGALG00000037164	32.2058	1.65807	3.15595	0.492068	3.3696	0.000752771	0.0495387
ENSGALG00000008436	604.328	1.65558	3.15051	0.352574	4.69571	2.65679e-06	0.000897679
ENSGALG00000033789	48463.5	1.65176	3.14216	0.330927	4.9913	5.99738e-07	0.000271958
ENSGALG00000035760	704.939	1.63773	3.11175	0.405802	4.03577	5.44224e-05	0.00784235
ENSGALG00000040433	213.4	1.62769	3.09018	0.364156	4.46976	7.83065e-06	0.00182831
ENSGALG00000003774	814.274	1.62723	3.08919	0.403819	4.0296	5.58728e-05	0.0079289
ENSGALG00000021171	283.698	1.62627	3.08713	0.338403	4.80572	1.54199e-06	0.000591416
ENSGALG00000010177	932.585	1.60543	3.04287	0.388844	4.12874	3.64764e-05	0.00608053
ENSGALG00000030773	9054.47	1.59781	3.02684	0.388372	4.11412	3.88653e-05	0.00616846
ENSGALG00000042159	70.0534	1.58388	2.99774	0.425772	3.72	0.000199219	0.0203608
ENSGALG00000001084	42.351	1.57291	2.97504	0.466857	3.36914	0.000754024	0.0495387
ENSGALG00000000616	111.243	1.56297	2.95461	0.446071	3.50386	0.000458565	0.036559
ENSGALG00000044866	40.1348	1.56265	2.95396	0.436357	3.58113	0.000342114	0.0308118
ENSGALG00000048256	40.4015	1.56258	2.95383	0.458015	3.41164	0.000645726	0.0447
ENSGALG00000020557	117.894	1.5622	2.95305	0.394434	3.96063	7.47538e-05	0.00992018
ENSGALG00000009885	288.663	1.56029	2.94914	0.457185	3.41283	0.000642922	0.0447
ENSGALG00000005379	73.47	1.54701	2.92212	0.375605	4.11872	3.80978e-05	0.00614371
ENSGALG00000030571	197.467	1.54261	2.91321	0.269186	5.73063	1.00056e-08	8.86439e-06
ENSGALG00000005294	1154.44	1.53451	2.89691	0.393288	3.90176	9.54966e-05	0.0120158
ENSGALG00000043044	2255.79	1.51598	2.85993	0.365367	4.1492	3.33641e-05	0.00574457
ENSGALG00000013745	62.3223	1.5117	2.85146	0.42388	3.56634	0.000361999	0.0315604
ENSGALG00000014811	684.469	1.50535	2.83894	0.38954	3.86444	0.000111346	0.0132954
ENSGALG00000013209	31.6634	1.4656	2.76177	0.425564	3.44389	0.000573415	0.0412497
ENSGALG00000016964	561.483	1.45767	2.74664	0.320529	4.5477	5.42349e-06	0.00148009
ENSGALG00000052583	2313.66	1.45438	2.74039	0.430889	3.3753	0.000737344	0.0488955
ENSGALG00000000906	261.578	1.44666	2.72576	0.394892	3.66343	0.000248861	0.0240244
ENSGALG00000013468	535.353	1.44625	2.72498	0.315982	4.57699	4.71724e-06	0.00133885
ENSGALG00000001513	303.683	1.44421	2.72113	0.394906	3.65709	0.000255098	0.0244601
ENSGALG00000026038	51.3855	1.44271	2.71831	0.4247	3.39701	0.000681264	0.0467044
ENSGALG00000012638	1217.79	1.42942	2.69339	0.271145	5.27181	1.35085e-07	7.66794e-05
ENSGALG00000004859	3607.86	1.41337	2.66358	0.271663	5.20266	1.9646e-07	0.000107229
ENSGALG00000033340	400.227	1.40824	2.65414	0.394597	3.56881	0.000358601	0.0315604
ENSGALG00000051043	111.745	1.39744	2.63433	0.411362	3.3971	0.000681042	0.0467044
ENSGALG00000006320	233.151	1.39524	2.63032	0.362263	3.85145	0.00011742	0.013438
ENSGALG00000039238	2053.61	1.38893	2.61885	0.325623	4.26546	1.9949e-05	0.00387804
ENSGALG00000037629	1535.17	1.38343	2.60888	0.381833	3.62312	0.000291069	0.0271748
ENSGALG00000009982	111.316	1.38293	2.60798	0.400193	3.45567	0.000548934	0.0404344
ENSGALG00000012072	2825.72	1.38144	2.60528	0.272769	5.06451	4.09463e-07	0.00019369
ENSGALG00000005378	176.426	1.37779	2.5987	0.334112	4.12374	3.72776e-05	0.00608053
ENSGALG00000008889	402.235	1.37575	2.59503	0.356406	3.86006	0.000113361	0.0132954
ENSGALG00000005933	52.4246	1.37136	2.58715	0.349373	3.9252	8.66571e-05	0.0112821
ENSGALG00000045534	262.228	1.36538	2.57644	0.361894	3.77286	0.000161386	0.0174827
ENSGALG00000010149	701.908	1.36441	2.5747	0.269066	5.07089	3.95967e-07	0.00019369
ENSGALG00000041251	117.758	1.35126	2.55135	0.389616	3.46819	0.000523967	0.0401334
ENSGALG00000040308	458.661	1.34834	2.54619	0.349927	3.85321	0.000116581	0.013438
ENSGALG00000000761	3594.49	1.33966	2.53091	0.304381	4.40125	1.07628e-05	0.00238647
ENSGALG00000016050	1037.58	1.33114	2.51601	0.378028	3.52127	0.000429488	0.0350596
ENSGALG00000000720	2576.51	1.32641	2.50779	0.356892	3.71657	0.000201948	0.0203608
ENSGALG00000005893	119.892	1.32626	2.50752	0.371852	3.56664	0.000361593	0.0315604
ENSGALG00000008551	2815.13	1.31409	2.48646	0.268917	4.8866	1.02591e-06	0.000415964
ENSGALG00000015483	1239.08	1.30004	2.46236	0.346855	3.74809	0.000178183	0.0185926
ENSGALG00000005208	347.194	1.29981	2.46197	0.319175	4.0724	4.65305e-05	0.00702462
ENSGALG00000005425	4172.09	1.29479	2.45342	0.354987	3.64744	0.000264866	0.0250581
ENSGALG00000004347	419.701	1.29442	2.45278	0.344715	3.75504	0.000173315	0.0183546
ENSGALG00000016893	151.3	1.28382	2.43482	0.381479	3.36537	0.00076442	0.049761
ENSGALG00000038527	192.94	1.27725	2.42377	0.34526	3.69939	0.000216116	0.0214875
ENSGALG00000007651	3167.18	1.27609	2.42182	0.191984	6.64686	2.99411e-11	4.24895e-08
ENSGALG00000019094	227.481	1.24834	2.37569	0.272648	4.5786	4.68098e-06	0.00133885
ENSGALG00000043006	19796	1.24773	2.37468	0.302548	4.12409	3.72205e-05	0.00608053
ENSGALG00000009421	1776.35	1.23988	2.36179	0.311326	3.98258	6.81708e-05	0.00930204
ENSGALG00000041192	649.171	1.23772	2.35826	0.301892	4.09988	4.13365e-05	0.00637616
ENSGALG00000017073	104.903	1.23355	2.35146	0.331808	3.71768	0.000201061	0.0203608
ENSGALG00000041680	472.956	1.21931	2.32836	0.352171	3.46228	0.00053562	0.0402169
ENSGALG00000004486	610.626	1.19391	2.28772	0.346776	3.44289	0.000575536	0.0412497
ENSGALG00000002955	307.185	1.19251	2.28549	0.262787	4.53791	5.68144e-06	0.00151668
ENSGALG00000015346	272.21	1.17226	2.25365	0.325382	3.60273	0.000314896	0.0288303
ENSGALG00000043208	1253.68	1.16348	2.23997	0.251621	4.62394	3.76521e-06	0.00117968
ENSGALG00000039269	1894.98	1.16004	2.23463	0.243415	4.76569	1.88208e-06	0.000684837
ENSGALG00000035903	1594.26	1.14681	2.21423	0.229959	4.987	6.13253e-07	0.000271958
ENSGALG00000009791	641.111	1.14172	2.20645	0.330257	3.45708	0.000546058	0.0404344
ENSGALG00000013503	358.863	1.13219	2.19192	0.317889	3.5616	0.000368603	0.0317021
ENSGALG00000007052	621.6	1.11693	2.16885	0.264473	4.22323	2.4083e-05	0.00443846
ENSGALG00000016761	12194	1.1081	2.15562	0.276166	4.01245	6.00909e-05	0.0083603
ENSGALG00000002473	519.038	1.10282	2.14773	0.28165	3.91556	9.01958e-05	0.0116361
ENSGALG00000006050	76.7121	1.10182	2.14625	0.30773	3.58048	0.000342966	0.0308118
ENSGALG00000009020	119.213	1.09009	2.12888	0.296261	3.6795	0.00023369	0.022871
ENSGALG00000053187	887.61	1.08568	2.12237	0.32125	3.37954	0.000726063	0.0483735
ENSGALG00000003144	1254.67	1.08508	2.12149	0.263842	4.11261	3.91206e-05	0.00616846
ENSGALG00000045511	1469.41	1.08436	2.12043	0.23913	4.5346	5.7713e-06	0.00151668
ENSGALG00000026499	130.391	1.07955	2.11338	0.312152	3.45841	0.000543379	0.0404344
ENSGALG00000035207	21795.2	1.07522	2.10704	0.284849	3.77471	0.000160197	0.0174827
ENSGALG00000003298	278.798	1.04711	2.06639	0.304682	3.43675	0.000588749	0.0415668
ENSGALG00000001565	15585.4	1.03611	2.05069	0.295277	3.50894	0.000449902	0.036071
ENSGALG00000017008	134.707	0.956334	1.94037	0.278727	3.43108	0.000601184	0.0420266
ENSGALG00000012075	1021.51	0.953459	1.93651	0.207327	4.59882	4.24884e-06	0.00125615
ENSGALG00000039155	294.526	0.94354	1.92324	0.266016	3.54692	0.000389757	0.0327281
ENSGALG00000012889	389.9	0.91906	1.89088	0.238095	3.86005	0.000113364	0.0132954
ENSGALG00000048091	429.497	0.880701	1.84127	0.251857	3.49683	0.000470827	0.0371195
ENSGALG00000041750	284.922	0.860589	1.81578	0.23137	3.71953	0.000199594	0.0203608
ENSGALG00000051954	267.315	0.851209	1.80401	0.245516	3.46702	0.000526259	0.0401334
ENSGALG00000015693	741.222	0.80633	1.74876	0.206683	3.90129	9.56797e-05	0.0120158
ENSGALG00000016447	12954.1	0.786576	1.72498	0.227651	3.45519	0.000549914	0.0404344
ENSGALG00000017357	2978.73	0.757755	1.69086	0.217804	3.47907	0.000503159	0.0390182
ENSGALG00000012480	1299.03	0.691192	1.61462	0.199521	3.46427	0.000531681	0.0401334
ENSGALG00000014603	25168.4	0.639441	1.55773	0.185876	3.44014	0.00058141	0.0414612
ENSGALG00000007615	4038.49	-0.624423	0.648679	0.17742	-3.51946	0.000432431	0.0350665
ENSGALG00000028032	1864.38	-0.637664	0.642753	0.179607	-3.55033	0.000384744	0.032664
ENSGALG00000009328	6452.89	-0.663121	0.631511	0.192011	-3.45355	0.00055326	0.0404707
ENSGALG00000029915	557.442	-0.676306	0.625766	0.178443	-3.79004	0.00015062	0.0166988
ENSGALG00000033956	5398.52	-0.680347	0.624015	0.197115	-3.45153	0.000557421	0.0405659
ENSGALG00000016955	2114.7	-0.709872	0.611374	0.200613	-3.53851	0.000402385	0.0333933
ENSGALG00000005398	5827.68	-0.710227	0.611224	0.21115	-3.36362	0.000769273	0.0498482
ENSGALG00000003941	2092.78	-0.721039	0.606661	0.182058	-3.96048	7.4798e-05	0.00992018
ENSGALG00000041934	4079.23	-0.74401	0.597077	0.219921	-3.38307	0.000716797	0.0479814
ENSGALG00000028928	17165.8	-0.769369	0.586674	0.218305	-3.52429	0.000424621	0.0350337
ENSGALG00000014964	427.204	-0.789786	0.57843	0.195756	-4.03454	5.47102e-05	0.00784235
ENSGALG00000002763	2391.35	-0.790966	0.577957	0.208443	-3.79463	0.000147861	0.016522
ENSGALG00000016536	13254.5	-0.802127	0.573503	0.208988	-3.83815	0.000123966	0.0140736
ENSGALG00000016691	56106.8	-0.804598	0.572521	0.207378	-3.87986	0.000104516	0.012786
ENSGALG00000039455	3506.46	-0.805304	0.572241	0.239222	-3.36635	0.000761698	0.049761
ENSGALG00000010303	14962.6	-0.826968	0.563713	0.236852	-3.4915	0.000480321	0.0376588
ENSGALG00000034303	3091.65	-0.841407	0.558099	0.235982	-3.56555	0.000363096	0.0315604
ENSGALG00000007178	56330.9	-0.84703	0.555928	0.246839	-3.43151	0.000600239	0.0420266
ENSGALG00000008086	3022.76	-0.849778	0.55487	0.17713	-4.79747	1.60679e-06	0.00060005
ENSGALG00000007664	5781.95	-0.867422	0.548125	0.20116	-4.31209	1.61717e-05	0.00337488
ENSGALG00000007418	645.096	-0.871082	0.546737	0.225562	-3.86184	0.000112538	0.0132954
ENSGALG00000016555	12277.5	-0.888757	0.540079	0.237114	-3.74823	0.000178088	0.0185926
ENSGALG00000016094	319.275	-0.908273	0.532822	0.257957	-3.52103	0.000429876	0.0350596
ENSGALG00000010614	2821.57	-0.9204	0.528363	0.221737	-4.15087	3.31219e-05	0.00574457
ENSGALG00000007778	1425.57	-0.922221	0.527696	0.236643	-3.8971	9.73534e-05	0.0121188
ENSGALG00000015141	399.253	-0.928938	0.525245	0.245265	-3.78749	0.000152174	0.0167403
ENSGALG00000011514	20404.8	-0.973314	0.509335	0.226241	-4.3021	1.69183e-05	0.00347954
ENSGALG00000016654	494.374	-0.97683	0.508095	0.239679	-4.07557	4.59012e-05	0.00700412
ENSGALG00000038933	2722.02	-1.06726	0.477224	0.235631	-4.52937	5.91611e-06	0.00152646
ENSGALG00000048571	567.092	-1.11241	0.462522	0.245908	-4.52367	6.07766e-06	0.00154014
ENSGALG00000016560	8429.86	-1.12199	0.459459	0.220827	-5.08085	3.75742e-07	0.000190434
ENSGALG00000016875	401.614	-1.15289	0.449725	0.285007	-4.04511	5.22993e-05	0.00773104
ENSGALG00000009988	3637.22	-1.22388	0.428131	0.246322	-4.9686	6.74376e-07	0.000290002
ENSGALG00000049450	214.274	-1.27734	0.412557	0.345892	-3.69287	0.000221737	0.0218518
ENSGALG00000011287	33703.8	-1.28655	0.409931	0.260258	-4.94335	7.67912e-07	0.000320513
ENSGALG00000042099	36.4473	-1.38101	0.38395	0.367467	-3.75819	0.000171145	0.018261
ENSGALG00000023742	631.756	-1.43469	0.369926	0.34591	-4.14759	3.35987e-05	0.00574457
ENSGALG00000035803	51691.9	-1.45136	0.365678	0.409993	-3.53995	0.000400199	0.0333933
ENSGALG00000009680	803.371	-1.45973	0.363561	0.404166	-3.61171	0.00030418	0.0280775
ENSGALG00000047395	181.033	-1.55757	0.339724	0.350552	-4.44318	8.86409e-06	0.00199667
ENSGALG00000023936	1501.92	-1.59074	0.332002	0.284152	-5.59819	2.16596e-08	1.61775e-05
ENSGALG00000005458	28.8697	-1.6415	0.320523	0.484044	-3.39122	0.000695815	0.0474727
ENSGALG00000005696	2392.21	-1.72834	0.301799	0.310979	-5.55773	2.73309e-08	1.85122e-05
ENSGALG00000008308	948.731	-1.75054	0.29719	0.39938	-4.38315	1.16974e-05	0.00255381
ENSGALG00000052243	1038.28	-1.76516	0.294193	0.416236	-4.24078	2.22746e-05	0.00421465
ENSGALG00000047199	5807.58	-1.79185	0.288802	0.398128	-4.50068	6.77366e-06	0.00165733
ENSGALG00000021230	51.071	-1.82421	0.282396	0.435546	-4.18832	2.81028e-05	0.00504819
ENSGALG00000053241	40.1118	-1.84546	0.278267	0.399792	-4.61604	3.9113e-06	0.00118096
ENSGALG00000000619	687.107	-1.93387	0.261725	0.424784	-4.5526	5.29858e-06	0.00147436
ENSGALG00000050515	98.5687	-2.20354	0.217105	0.465308	-4.73565	2.18349e-06	0.000755755
ENSGALG00000037665	68.3835	-2.31373	0.201139	0.592221	-3.90688	9.34965e-05	0.0119532
ENSGALG00000036950	16.1715	-2.33526	0.198161	0.658004	-3.549	0.000386692	0.032664
ENSGALG00000005043	141.552	-2.35439	0.195551	0.528874	-4.4517	8.51943e-06	0.00194999
ENSGALG00000015616	38.5918	-2.35444	0.195544	0.595694	-3.95242	7.73641e-05	0.0101655
ENSGALG00000054926	1129.89	-2.85219	0.138486	0.488101	-5.84344	5.11352e-09	4.83773e-06
ENSGALG00000026005	4758.12	-3.70609	0.0766224	0.969962	-3.82086	0.000132986	0.0149779
