# Supplementary material for: Liver Transcriptome Responses to Heat Stress and Newcastle Disease Virus Infection in Genetically Distinct Chicken Inbred Lines
Source: Genes (Basel). 2020 Sep 11;11(9):1067. doi: 10.3390/genes11091067 (PMC7563548; doi:10.3390/genes11091067)
Supplement: Supplementary file 1 [file genes-11-01067-s001.zip › Supplementray files/Supplementary file 3 GO terms for between line specific DEGs.xlsx]

## Sheet: Sheet1
FCLCAH Fayoumi biased
Category	Term	Count	%	PValue	Fold Enrichment	FDR
GOTERM_BP_DIRECT	GO:0002224~toll-like receptor signaling pathway	9	1.48515	5.1325e-06	8.32521	0.00871604
GOTERM_BP_DIRECT	GO:0006954~inflammatory response	18	2.9703	0.000189876	2.81983	0.321973
GOTERM_BP_DIRECT	GO:0045087~innate immune response	16	2.64026	0.000205183	3.04714	0.347887
GOTERM_BP_DIRECT	GO:0006260~DNA replication	11	1.81518	0.000261695	4.10924	0.443503
GOTERM_BP_DIRECT	GO:0051017~actin filament bundle assembly	6	0.990099	0.00171706	6.47516	2.87637
GOTERM_BP_DIRECT	GO:0055085~transmembrane transport	10	1.65017	0.00259247	3.34922	4.31269
GOTERM_BP_DIRECT	GO:0006270~DNA replication initiation	5	0.825083	0.00596344	6.47516	9.65901
GOTERM_BP_DIRECT	GO:0008037~cell recognition	3	0.49505	0.00763022	19.4255	12.1974
GOTERM_BP_DIRECT	GO:0001922~B-1 B cell homeostasis	3	0.49505	0.00763022	19.4255	12.1974
GOTERM_BP_DIRECT	GO:0033344~cholesterol efflux	5	0.825083	0.00763348	6.07046	12.2023
GOTERM_BP_DIRECT	GO:0006935~chemotaxis	6	0.990099	0.00791324	4.66212	12.6217
GOTERM_BP_DIRECT	GO:0010592~positive regulation of lamellipodium assembly	4	0.660066	0.00896622	8.63355	14.1834
KEGG_PATHWAY	gga03030:DNA replication	11	1.81518	2.21669e-06	6.68973	0.00256704
KEGG_PATHWAY	gga04620:Toll-like receptor signaling pathway	12	1.9802	0.00498291	2.63779	5.62081
KEGG_PATHWAY	gga03460:Fanconi anemia pathway	8	1.32013	0.0142786	3.04079	15.3417
FCLCAH Leghorn biased
Category	Term	Count	%	PValue	Fold Enrichment	FDR
GOTERM_BP_DIRECT	GO:0006744~ubiquinone biosynthetic process	4	1.06667	0.00273695	13.4039	4.23622
KEGG_PATHWAY	gga00190:Oxidative phosphorylation	14	3.73333	1.2296e-05	4.38667	0.0134602
KEGG_PATHWAY	gga04140:Regulation of autophagy	6	1.6	0.000262585	9.82727	0.28709
KEGG_PATHWAY	gga01100:Metabolic pathways	41	10.9333	0.0146062	1.39506	14.8776
FTLTAH Fayoumi biased
Category	Term	Count	%	PValue	Fold Enrichment	FDR
GOTERM_BP_DIRECT	GO:0050852~T cell receptor signaling pathway	4	2.7972	0.00248892	14.4135	3.36465
GOTERM_BP_DIRECT	GO:0007166~cell surface receptor signaling pathway	6	4.1958	0.00387136	5.67803	5.18786
KEGG_PATHWAY	gga04060:Cytokine-cytokine receptor interaction	8	5.59441	0.000131656	6.58143	0.117367
FTLTAH Leghorn biased
Category	Term	Count	%	PValue	Fold Enrichment	FDR
KEGG_PATHWAY	gga00520:Amino sugar and nucleotide sugar metabolism	4	2.72109	0.00913788	8.9385	9.13715
KEGG_PATHWAY	gga01130:Biosynthesis of antibiotics	7	4.7619	0.00953343	3.69573	9.51505
KEGG_PATHWAY	gga00010:Glycolysis / Gluconeogenesis	4	2.72109	0.0145751	7.53638	14.2088
KEGG_PATHWAY	gga00030:Pentose phosphate pathway	3	2.04082	0.0205475	13.103	19.4834
FCLCCH&NDV Fayoumi biased
Category	Term	Count	%	PValue	Fold Enrichment	FDR
GOTERM_BP_DIRECT	GO:0000122~negative regulation of transcription from RNA polymerase II promoter	14	4.62046	0.00690807	2.33178	10.5507
GOTERM_BP_DIRECT	GO:0003323~type B pancreatic cell development	3	0.990099	0.0124926	16.8637	18.3071
GOTERM_BP_DIRECT	GO:0008285~negative regulation of cell proliferation	11	3.63036	0.00178858	3.2978	2.83837
GOTERM_BP_DIRECT	GO:0021785~branchiomotor neuron axon guidance	3	0.990099	0.00689066	22.485	10.5255
GOTERM_BP_DIRECT	GO:0030155~regulation of cell adhesion	4	1.32013	0.0105781	8.56571	15.7221
GOTERM_BP_DIRECT	GO:0030198~extracellular matrix organization	8	2.64026	0.000370542	5.8977	0.594338
GOTERM_BP_DIRECT	GO:0032331~negative regulation of chondrocyte differentiation	4	1.32013	0.003989	11.992	6.22666
GOTERM_BP_DIRECT	GO:0043484~regulation of RNA splicing	4	1.32013	0.00259047	13.8369	4.08623
GOTERM_BP_DIRECT	GO:0045747~positive regulation of Notch signaling pathway	4	1.32013	0.0120519	8.17636	17.7188
GOTERM_BP_DIRECT	GO:1902287~semaphorin-plexin signaling pathway involved in axon guidance	3	0.990099	0.00689066	22.485	10.5255
KEGG_PATHWAY	gga04270:Vascular smooth muscle contraction	7	2.31023	0.0161924	3.36723	15.4167
FCLCCH&NDV Leghorn biased
Category	Term	Count	%	PValue	Fold Enrichment	FDR
KEGG_PATHWAY	gga00983:Drug metabolism - other enzymes	4	1.90476	0.0108936	8.42064	11.0178
FTLTCH&NDV Leghorn biased
Category	Term	Count	%	PValue	Fold Enrichment	FDR
GOTERM_BP_DIRECT	GO:0021860~pyramidal neuron development	2	3.84615	0.0159174	121.541	17.3252
KEGG_PATHWAY	gga01100:Metabolic pathways	16	30.7692	7.36983e-06	2.96953	0.00670188
KEGG_PATHWAY	gga01130:Biosynthesis of antibiotics	6	11.5385	0.00146733	6.47952	1.32649
KEGG_PATHWAY	gga00350:Tyrosine metabolism	3	5.76923	0.00959773	19.0205	8.39669
KEGG_PATHWAY	gga00260:Glycine, serine and threonine metabolism	3	5.76923	0.0121385	16.8468	10.5117
KEGG_PATHWAY	gga00380:Tryptophan metabolism	3	5.76923	0.0149418	15.1189	12.7947
