# Supplementary material for: Liver Transcriptome Responses to Heat Stress and Newcastle Disease Virus Infection in Genetically Distinct Chicken Inbred Lines
Source: Genes (Basel). 2020 Sep 11;11(9):1067. doi: 10.3390/genes11091067 (PMC7563548; doi:10.3390/genes11091067)
Supplement: Supplementary file 1 [file genes-11-01067-s001.zip › Supplementray files/Supplementary file 4 GO terms for within line specific DEGs.xlsx]

## Sheet: Sheet1
LTLC Specific AH
Category	Term	Count	%	PValue	Fold Enrichment	FDR
GOTERM_BP_DIRECT	GO:0006950~response to stress	2	3.77358	0.0350322	54.5091	35.9489
FTFC Specific AH
Category	Term	Count	%	PValue	Fold Enrichment	FDR
GOTERM_BP_DIRECT	GO:1901998~toxin transport	7	2.83401	3.06506e-06	16.0771	0.00466074
GOTERM_BP_DIRECT	GO:1904871~positive regulation of protein localization to Cajal body	4	1.61943	0.000143486	33.6854	0.217967
GOTERM_BP_DIRECT	GO:1904851~positive regulation of establishment of protein localization to telomere	4	1.61943	0.000247465	28.8732	0.375643
GOTERM_BP_DIRECT	GO:0006890~retrograde vesicle-mediated transport, Golgi to ER	5	2.02429	0.000667727	12.0305	1.01057
GOTERM_BP_DIRECT	GO:1904874~positive regulation of telomerase RNA localization to Cajal body	4	1.61943	0.00110067	18.3739	1.6607
GOTERM_BP_DIRECT	GO:0034976~response to endoplasmic reticulum stress	5	2.02429	0.00178586	9.35705	2.68146
GOTERM_BP_DIRECT	GO:0007339~binding of sperm to zona pellucida	4	1.61943	0.00415863	11.889	6.14034
GOTERM_BP_DIRECT	GO:0030433~ER-associated ubiquitin-dependent protein catabolic process	5	2.02429	0.0057695	6.82812	8.42273
GOTERM_BP_DIRECT	GO:0032212~positive regulation of telomere maintenance via telomerase	4	1.61943	0.0066767	10.1056	9.68519
GOTERM_BP_DIRECT	GO:0006614~SRP-dependent cotranslational protein targeting to membrane	3	1.21457	0.00997449	18.948	14.1387
KEGG_PATHWAY	gga04141:Protein processing in endoplasmic reticulum	12	4.8583	0.000187127	3.90546	0.199247
KEGG_PATHWAY	gga03060:Protein export	5	2.02429	0.000963706	10.7992	1.02229
KEGG_PATHWAY	gga03050:Proteasome	5	2.02429	0.00621614	6.59951	6.42942
KEGG_PATHWAY	gga03008:Ribosome biogenesis in eukaryotes	6	2.42915	0.0115096	4.31968	11.6066
FTFC Specific Ch&NDV
Category	Term	Count	%	PValue	Fold Enrichment	FDR
GOTERM_BP_DIRECT	GO:0006122~mitochondrial electron transport, ubiquinol to cytochrome c	4	0.670017	0.0033986	11.7877	5.53798
GOTERM_BP_DIRECT	GO:0070527~platelet aggregation	6	1.00503	0.00421967	5.38133	6.83197
GOTERM_BP_DIRECT	GO:0051592~response to calcium ion	6	1.00503	0.00512216	5.15711	8.23503
GOTERM_BP_DIRECT	GO:0001568~blood vessel development	6	1.00503	0.00512216	5.15711	8.23503
GOTERM_BP_DIRECT	GO:0035987~endodermal cell differentiation	5	0.837521	0.00617356	6.44639	9.84454
GOTERM_BP_DIRECT	GO:0045429~positive regulation of nitric oxide biosynthetic process	5	0.837521	0.00617356	6.44639	9.84454
GOTERM_BP_DIRECT	GO:0006123~mitochondrial electron transport, cytochrome c to oxygen	3	0.502513	0.00677754	20.6284	10.7571
GOTERM_BP_DIRECT	GO:0008299~isoprenoid biosynthetic process	4	0.670017	0.00758559	9.1682	11.9644
KEGG_PATHWAY	gga01100:Metabolic pathways	112	18.7605	6.8219e-17	2.02348	1.33227e-13
KEGG_PATHWAY	gga00190:Oxidative phosphorylation	31	5.19263	3.76072e-14	5.15752	4.35207e-11
KEGG_PATHWAY	gga01130:Biosynthesis of antibiotics	25	4.1876	1.75089e-05	2.62812	0.0202456
KEGG_PATHWAY	gga00900:Terpenoid backbone biosynthesis	8	1.34003	5.848e-05	7.28866	0.0676061
KEGG_PATHWAY	gga04260:Cardiac muscle contraction	12	2.01005	0.00021144	3.82655	0.244238
KEGG_PATHWAY	gga00630:Glyoxylate and dicarboxylate metabolism	8	1.34003	0.000341451	5.66896	0.394147
KEGG_PATHWAY	gga04210:Apoptosis	10	1.67504	0.00141866	3.60995	1.62832
KEGG_PATHWAY	gga04146:Peroxisome	12	2.01005	0.00188571	2.98173	2.15906
KEGG_PATHWAY	gga01200:Carbon metabolism	12	2.01005	0.0104395	2.39159	11.4283
KEGG_PATHWAY	gga04512:ECM-receptor interaction	10	1.67504	0.0126036	2.62092	13.6426
KEGG_PATHWAY	gga04115:p53 signaling pathway	9	1.50754	0.0128349	2.82286	13.8763
