# Supplementary material for: Liver Transcriptome Responses to Heat Stress and Newcastle Disease Virus Infection in Genetically Distinct Chicken Inbred Lines
Source: Genes (Basel). 2020 Sep 11;11(9):1067. doi: 10.3390/genes11091067 (PMC7563548; doi:10.3390/genes11091067)
Supplement: Supplementary file 1 [file genes-11-01067-s001.zip › Supplementray files/Supplementary file 5 Canonical pathways predicted by DEGs in the within-line comparisons.xlsx]

## Sheet: Leghorn AH
Ingenuity Canonical Pathways	-log(p-value)	Ratio	z-score	Downregulated	No change	Upregulated	No overlap with dataset	Molecules
BAG2 Signaling Pathway	4.24	0.093	-2	4/43 (9%)	0/43 (0%)	0/43 (0%)	39/43 (91%)	HSP90AA1,HSPA2,HSPA5,HSPA8
EIF2 Signaling	2.25	0.0216	0.447	4/232 (2%)	0/232 (0%)	1/232 (0%)	227/232 (98%)	EIF2A,EIF2AK2,EIF5B,HSPA5,KLB
eNOS Signaling	3.67	0.0345	2	4/174 (2%)	0/174 (0%)	2/174 (1%)	168/174 (97%)	AQP3,HSP90AA1,HSPA2,HSPA5,HSPA8,KLB

## Sheet: Leghorn CH&NDV
Ingenuity Canonical Pathways	-log(p-value)	Ratio	z-score	Downregulated	No change	Upregulated	No overlap with dataset	Molecules
Osteoarthritis Pathway	1.33	0.0189	2	1/212 (0%)	0/212 (0%)	3/212 (1%)	208/212 (98%)	ELF3,FRZB,IL1R1,JAG1
Role of Pattern Recognition Receptors in Recognition of Bacteria and Viruses	1.63	0.0237	2	0/169 (0%)	0/169 (0%)	4/169 (2%)	165/169 (98%)	C5,IFIH1,TLR3,TLR5

## Sheet: Fayoumi AH
Ingenuity Canonical Pathways	-log(p-value)	Ratio	z-score	Downregulated	No change	Upregulated	No overlap with dataset	Molecules
NRF2-mediated Oxidative Stress Response	1.9	0.0437	-2.236	8/206 (4%)	0/206 (0%)	1/206 (0%)	197/206 (96%)	AKR1A1,DNAJA1,DNAJB9,DNAJC10,GSR,HERPUD1,KLB,UBB,USP14
Colanic Acid Building Blocks Biosynthesis	4.05	0.286	-2	4/14 (29%)	0/14 (0%)	0/14 (0%)	10/14 (71%)	GMPPA,MPI,PMM2,TSTA3
BAG2 Signaling Pathway	3	0.116	-0.447	5/43 (12%)	0/43 (0%)	0/43 (0%)	38/43 (88%)	HSP90AA1,HSPA5,HSPA8,PSME3,STUB1
EIF2 Signaling	1.6	0.0388	0.447	6/232 (3%)	0/232 (0%)	3/232 (1%)	223/232 (96%)	EIF2A,EIF2AK2,EIF2S1,EIF4G1,EIF4G3,EIF5B,HSPA5,KLB,VEGFA
eNOS Signaling	1.86	0.046	2.449	5/174 (3%)	0/174 (0%)	3/174 (2%)	166/174 (95%)	ESR1,HSP90AA1,HSP90AB1,HSPA5,HSPA8,KLB,STUB1,VEGFA

## Sheet: Fayoumi CH&NDV
Ingenuity Canonical Pathways	-log(p-value)	Ratio	z-score		Downregulated	No change	Upregulated	No overlap with dataset	Molecules
Oxidative Phosphorylation	45.1	0.486	-7.28	7.28	53/109 (49%)	0/109 (0%)	0/109 (0%)	56/109 (51%)	ATP5F1A,ATP5F1B,ATP5F1D,ATP5MC1,ATP5MF,ATP5MG,ATP5PD,ATP5PO,ATPAF2,COX4I1,COX5A,COX6A1,CYCS,MT-ATP6,MT-CO1,MT-CO2,MT-CO3,MT-CYB,MT-ND1,MT-ND4,MT-ND5,NDUFA1,NDUFA10,NDUFA11,NDUFA2,NDUFA4,NDUFA5,NDUFA6,NDUFA8,NDUFAB1,NDUFB10,NDUFB2,NDUFB3,NDUFB4,NDUFB5,NDUFB6,NDUFB8,NDUFB9,NDUFS2,NDUFS3,NDUFS4,NDUFS5,NDUFS6,NDUFS7,NDUFS8,NDUFV1,NDUFV2,SDHD,UQCRC1,UQCRC2,UQCRFS1,UQCRH,UQCRQ
Sirtuin Signaling Pathway	26.5	0.205	4.33	4.33	49/292 (17%)	0/292 (0%)	11/292 (4%)	232/292 (79%)	ACADL,ACSS2,ARNTL,ATG13,ATG2B,ATP5F1A,ATP5F1B,ATP5F1D,ATP5MC1,CLOCK,EPAS1,GADD45A,GLUD1,HMGCS2,IDH2,LDHB,MT-ATP6,MT-CYB,MT-ND1,MT-ND4,MT-ND5,NAMPT,NDUFA1,NDUFA10,NDUFA11,NDUFA2,NDUFA4,NDUFA5,NDUFA6,NDUFA8,NDUFAB1,NDUFB10,NDUFB2,NDUFB3,NDUFB4,NDUFB5,NDUFB6,NDUFB8,NDUFB9,NDUFS2,NDUFS3,NDUFS4,NDUFS5,NDUFS6,NDUFS7,NDUFS8,NDUFV1,NDUFV2,NEDD4,NQO1,NR1H4,PGAM1,POLR1A,SDHD,SIRT2,SLC25A4,SLC25A5,UQCRC2,UQ…
Superpathway of Cholesterol Biosynthesis	8.57	0.393	-3.317	3.317	11/28 (39%)	0/28 (0%)	0/28 (0%)	17/28 (61%)	ACAT1,FDFT1,FDPS,HADHA,HMGCR,HMGCS2,HSD17B7,IDI1,MVK,NSDHL,SQLE
Neuroinflammation Signaling Pathway	1.5	0.0607	3.3	3.3	2/313 (1%)	0/313 (0%)	17/313 (5%)	294/313 (94%)	BIRC2,FAS,FGFR1,FOS,IFNGR1,IL1R1,MAPK11,P2RX7,PIK3CB,PIK3CD,PSEN1,SLC6A12,STAT1,TLR2,TLR3,TLR4,TLR6,TRAF6,XIAP
NF-κB Signaling	3.01	0.0895	2.84	2.84	4/190 (2%)	0/190 (0%)	13/190 (7%)	173/190 (91%)	BTRC,FADD,FGFR1,IL1R1,IL1R2,NFKBIB,PIK3CB,PIK3CD,RASD2,TDP2,TLR2,TLR3,TLR4,TLR6,TNFSF13B,TRADD,TRAF6
p38 MAPK Signaling	3.8	0.119	2.714	2.714	2/118 (2%)	0/118 (0%)	12/118 (10%)	104/118 (88%)	DUSP1,FADD,FAS,IL1R1,IL1R2,IL1RL1,MAPK11,MAPKAPK3,RPS6KA3,SRF,STAT1,TIFA,TRADD,TRAF6
Superpathway of Geranylgeranyldiphosphate Biosynthesis I (via Mevalonate)	5.8	0.412	-2.646	2.646	7/17 (41%)	0/17 (0%)	0/17 (0%)	10/17 (59%)	ACAT1,FDPS,HADHA,HMGCR,HMGCS2,IDI1,MVK
Th1 Pathway	1.44	0.073	2.53	2.53	1/137 (1%)	0/137 (0%)	9/137 (7%)	127/137 (93%)	CD274,CD28,FGFR1,IFNAR1,IFNGR1,NFIL3,PIK3CB,PIK3CD,PSEN1,STAT1
Mevalonate Pathway I	5.39	0.462	-2.449	2.449	6/13 (46%)	0/13 (0%)	0/13 (0%)	7/13 (54%)	ACAT1,HADHA,HMGCR,HMGCS2,IDI1,MVK
Activation of IRF by Cytosolic Pattern Recognition Receptors	1.49	0.0952	2.449	2.449	1/63 (2%)	0/63 (0%)	5/63 (8%)	57/63 (90%)	FADD,IFIH1,IFNAR1,NFKBIB,STAT1,TRAF6
Acute Phase Response Signaling	2.44	0.0838	2.309	2.309	6/179 (3%)	0/179 (0%)	9/179 (5%)	164/179 (92%)	ECSIT,FGA,FGG,FN1,FOS,HMOX2,IL1R1,MAPK11,NFKBIB,PIK3CB,PIK3CD,RASD2,RBP5,TRADD,TRAF6
IL-17A Signaling in Airway Cells	1.95	0.1	2.121	2.121	2/80 (3%)	0/80 (0%)	6/80 (8%)	72/80 (90%)	FGFR1,IL17RA,MAPK11,NFKBIB,PIK3CB,PIK3CD,TRAF3IP2,TRAF6
Type I Diabetes Mellitus Signaling	2.97	0.108	2.111	2.111	2/111 (2%)	0/111 (0%)	10/111 (9%)	99/111 (89%)	APAF1,CD28,CYCS,FADD,FAS,IFNGR1,IL1R1,MAPK11,NFKBIB,STAT1,TRADD,TRAF6
Cholesterol Biosynthesis I	2.95	0.308	-2	2	4/13 (31%)	0/13 (0%)	0/13 (0%)	9/13 (69%)	FDFT1,HSD17B7,NSDHL,SQLE
Cholesterol Biosynthesis II (via 24,25-dihydrolanosterol)	2.95	0.308	-2	2	4/13 (31%)	0/13 (0%)	0/13 (0%)	9/13 (69%)	FDFT1,HSD17B7,NSDHL,SQLE
Cholesterol Biosynthesis III (via Desmosterol)	2.95	0.308	-2	2	4/13 (31%)	0/13 (0%)	0/13 (0%)	9/13 (69%)	FDFT1,HSD17B7,NSDHL,SQLE
TNFR2 Signaling	1.59	0.133	-2	2	2/30 (7%)	0/30 (0%)	2/30 (7%)	26/30 (87%)	BIRC2,FOS,NFKBIB,XIAP
Osteoarthritis Pathway	3.3	0.0896	2	2	5/212 (2%)	0/212 (0%)	14/212 (7%)	193/212 (91%)	ADAMTS5,ALPI,EPAS1,FADD,FGFR1,FN1,FRZB,HDAC4,IL1R1,IL1R2,IL1RL1,MYBBP1A,NAMPT,P2RX7,PRKAG2,SMAD6,TIMP3,TLR2,TLR4
Role of RIG1-like Receptors in Antiviral Innate Immunity	1.6	0.114	2	2	1/44 (2%)	0/44 (0%)	4/44 (9%)	39/44 (89%)	FADD,IFIH1,NFKBIB,TRAF6,TRIM25
LXR/RXR Activation	3.68	0.116	-1.897	1.897	6/121 (5%)	0/121 (0%)	8/121 (7%)	107/121 (88%)	ABCG8,APOA4,ECHS1,FDFT1,FGA,HMGCR,IL1R1,IL1R2,IL1RL1,LCAT,NR1H4,PCYOX1,TLR3,TLR4
Toll-like Receptor Signaling	3.87	0.145	1.89	1.89	4/76 (5%)	0/76 (0%)	7/76 (9%)	65/76 (86%)	ECSIT,FOS,IL1RL1,MAPK11,TLR2,TLR3,TLR4,TLR6,TRAF6,UBB,Ubb
RANK Signaling in Osteoclasts	2.2	0.0962	1.667	1.667	3/104 (3%)	0/104 (0%)	7/104 (7%)	94/104 (90%)	BIRC2,FGFR1,FOS,MAP3K13,MAPK11,NFKBIB,PIK3CB,PIK3CD,TRAF6,XIAP
Fatty Acid β-oxidation I	2.94	0.188	-1.633	1.633	5/32 (16%)	0/32 (0%)	1/32 (3%)	26/32 (81%)	ACSL5,ACSL6,ECHS1,ECI1,HADHA,SLC27A2
Tryptophan Degradation III (Eukaryotic)	3.55	0.24	-1.633	1.633	5/25 (20%)	0/25 (0%)	1/25 (4%)	19/25 (76%)	ACAT1,AFMID,GCDH,HADHA,IDO2,TDO2
Apoptosis Signaling	1.88	0.0909	-1.414	1.414	5/99 (5%)	0/99 (0%)	4/99 (4%)	90/99 (91%)	APAF1,BIRC2,CYCS,ENDOG,FAS,HTRA2,NFKBIB,RASD2,XIAP
PPARα/RXRα Activation	1.54	0.0688	-1.414	1.414	6/189 (3%)	0/189 (0%)	7/189 (4%)	176/189 (93%)	ACADL,CLOCK,HSP90AA1,IL1R1,IL1R2,IL1RL1,NFKBIB,PLCD4,PLCE1,PLCH1,PRKAG2,RASD2,TRAF6
PDGF Signaling	1.83	0.0891	1.414	1.414	4/101 (4%)	0/101 (0%)	5/101 (5%)	92/101 (91%)	FGFR1,FOS,INPP5F,PIK3CB,PIK3CD,RASD2,SRF,STAT1,SYNJ1
Cell Cycle: G2/M DNA Damage Checkpoint Regulation	1.42	0.102	-1.342	1.342	1/49 (2%)	0/49 (0%)	4/49 (8%)	44/49 (90%)	ATR,BTRC,GADD45A,MDM2,MDM4
Ceramide Signaling	1.35	0.0769	-1.342	1.342	6/104 (6%)	0/104 (0%)	2/104 (2%)	96/104 (92%)	CNKSR1,CYCS,FGFR1,FOS,PIK3CB,PIK3CD,RASD2,SMPD1
Pyrimidine Ribonucleotides De Novo Biosynthesis	1.52	0.109	-1.342	1.342	4/46 (9%)	0/46 (0%)	1/46 (2%)	41/46 (89%)	AK1,CAD,DDX3X,NME3,NME7
Stearate Biosynthesis I (Animals)	1.6	0.114	-1.342	1.342	4/44 (9%)	0/44 (0%)	1/44 (2%)	39/44 (89%)	ACOT2,ACOT8,ACSL5,ACSL6,SLC27A2
Dendritic Cell Maturation	2.46	0.0816	1.291	1.291	5/196 (3%)	0/196 (0%)	11/196 (6%)	180/196 (92%)	COL1A2,FGFR1,IFNAR1,LY75,MAPK11,NFKBIB,PIK3CB,PIK3CD,PLCD4,PLCE1,PLCH1,STAT1,TLR2,TLR3,TLR4,TRAF6
Endothelin-1 Signaling	1.31	0.0637	-1.155	1.155	8/204 (4%)	0/204 (0%)	5/204 (2%)	191/204 (94%)	EDNRA,FGFR1,FOS,GUCY1A2,LCAT,MAPK11,PIK3CB,PIK3CD,PLCD4,PLCE1,PLCH1,RASD2,SHE
NRF2-mediated Oxidative Stress Response	3.03	0.0874	-1.134	1.134	12/206 (6%)	0/206 (0%)	6/206 (3%)	188/206 (91%)	ACTB,ACTG2,AKR7A2,BACH1,CBR1,DNAJA4,DNAJC13,FGFR1,FKBP5,FOS,GCLC,GSR,HERPUD1,NQO1,PIK3CB,PIK3CD,RASD2,UBB
CD40 Signaling	1.46	0.0864	1.134	1.134	3/81 (4%)	0/81 (0%)	4/81 (5%)	74/81 (91%)	FGFR1,FOS,MAPK11,NFKBIB,PIK3CB,PIK3CD,TRAF6
iNOS Signaling	2.84	0.156	1.134	1.134	2/45 (4%)	0/45 (0%)	5/45 (11%)	38/45 (84%)	FOS,IFNGR1,MAPK11,NFKBIB,STAT1,TLR4,TRAF6
Small Cell Lung Cancer Signaling	1.75	0.092	1.134	1.134	3/87 (3%)	0/87 (0%)	5/87 (6%)	79/87 (91%)	APAF1,BIRC2,CYCS,FGFR1,NFKBIB,PIK3CB,PIK3CD,TRAF6
GP6 Signaling Pathway	4.25	0.119	-1	1	10/135 (7%)	0/135 (0%)	6/135 (4%)	119/135 (88%)	Col17a1,COL1A2,COL4A2,COL5A1,COL5A2,COL6A1,COL6A2,COL8A1,FGA,FGFR1,FGG,LAMB1,LAMB3,LCP2,PIK3CB,PIK3CD
Isoleucine Degradation I	2.81	0.286	-1	1	3/14 (21%)	0/14 (0%)	1/14 (7%)	10/14 (71%)	ACAT1,BCAT1,ECHS1,HADHA
Role of p14/p19ARF in Tumor Suppression	1.56	0.111	-1	1	2/45 (4%)	0/45 (0%)	3/45 (7%)	40/45 (89%)	FGFR1,MDM2,NPM3,PIK3CB,PIK3CD
Cytotoxic T Lymphocyte-mediated Apoptosis of Target Cells	1.49	0.125	1	1	1/32 (3%)	0/32 (0%)	3/32 (9%)	28/32 (88%)	APAF1,CYCS,FADD,FAS
Histidine Degradation VI	2.69	0.267	1	1	1/15 (7%)	0/15 (0%)	3/15 (20%)	11/15 (73%)	CYP4F11,CYP7B1,HAL,MICAL2
Tumoricidal Function of Hepatic Natural Killer Cells	2.74	0.208	1	1	2/24 (8%)	0/24 (0%)	3/24 (13%)	19/24 (79%)	APAF1,CYCS,ENDOG,FADD,FAS
IL-6 Signaling	2.16	0.0863	0.905	0.905	5/139 (4%)	0/139 (0%)	7/139 (5%)	127/139 (91%)	FGFR1,FOS,IL1R1,IL1R2,IL1RL1,MAPK11,NFKBIB,PIK3CB,PIK3CD,RASD2,SRF,TRAF6
Production of Nitric Oxide and Reactive Oxygen Species in Macrophages	1.61	0.0686	0.832	0.832	5/204 (2%)	0/204 (0%)	9/204 (4%)	190/204 (93%)	APOA4,FGFR1,FOS,IFNGR1,MAP3K13,MAPK11,NFKBIB,PCYOX1,PIK3CB,PIK3CD,SPI1,STAT1,TLR2,TLR4
BAG2 Signaling Pathway	2.26	0.14	-0.816	0.816	4/43 (9%)	0/43 (0%)	2/43 (5%)	37/43 (86%)	ATXN3,HSP90AA1,HSPA2,HSPA8,MDM2,STUB1
Lymphotoxin β Receptor Signaling	1.8	0.101	0.816	0.816	2/69 (3%)	0/69 (0%)	5/69 (7%)	62/69 (90%)	APAF1,BIRC2,CYCS,FGFR1,PIK3CB,PIK3CD,TRAF6
PEDF Signaling	1.48	0.0816	0.816	0.816	4/98 (4%)	0/98 (0%)	4/98 (4%)	90/98 (92%)	FAS,FGFR1,MAPK11,NFKBIB,PIK3CB,PIK3CD,RASD2,SRF
Retinoic acid Mediated Apoptosis Signaling	1.58	0.1	0.816	0.816	2/60 (3%)	0/60 (0%)	4/60 (7%)	54/60 (90%)	APAF1,CYCS,DAP3,FADD,IFNAR1,PARP11
Sumoylation Pathway	1.37	0.0777	0.816	0.816	4/103 (4%)	0/103 (0%)	4/103 (4%)	95/103 (92%)	CTBP2,FAS,FOS,KDM1A,MDM2,SLC19A1,STUB1,XIAP
UVB-Induced MAPK Signaling	1.35	0.0882	0.816	0.816	2/68 (3%)	0/68 (0%)	4/68 (6%)	62/68 (91%)	FGFR1,FOS,MAPK11,PIK3CB,PIK3CD,RPS6KA3
p53 Signaling	2.41	0.0973	-0.707	0.707	3/113 (3%)	0/113 (0%)	8/113 (7%)	102/113 (90%)	APAF1,ATR,DRAM1,FAS,FGFR1,GADD45A,MDM2,MDM4,PIK3CB,PIK3CD,THBS1
UVA-Induced MAPK Signaling	3.96	0.123	0.707	0.707	7/114 (6%)	0/114 (0%)	7/114 (6%)	100/114 (88%)	CYCS,FGFR1,FOS,MAPK11,PARP11,PIK3CB,PIK3CD,PLCD4,PLCE1,PLCH1,RASD2,RPS6KA3,SMPD1,STAT1
LPS/IL-1 Mediated Inhibition of RXR Function	3.01	0.0848	0.632	0.632	6/224 (3%)	0/224 (0%)	13/224 (6%)	205/224 (92%)	ABCG8,ACSL5,ACSL6,ALDH1A2,CYP3A7,ECSIT,HMGCS2,HS6ST1,IL1R1,IL1R2,IL1RL1,NDST2,NR1H4,NR5A2,PAPSS2,SLC27A2,SULT1B1,TLR4,TRAF6
ILK Signaling	1.3	0.0634	-0.577	0.577	9/205 (4%)	0/205 (0%)	4/205 (2%)	192/205 (94%)	ACTB,ACTG2,FGFR1,FN1,FOS,ITGB6,MYH11,MYL4,MYL9,PIK3CB,PIK3CD,RSU1,VIM
Induction of Apoptosis by HIV1	5.57	0.197	-0.577	0.577	6/61 (10%)	0/61 (0%)	6/61 (10%)	49/61 (80%)	APAF1,BIRC2,CYCS,FADD,FAS,HTRA2,NFKBIB,SLC25A3,SLC25A4,SLC25A5,TRADD,XIAP
3-phosphoinositide Biosynthesis	2.27	0.078	0.5	0.5	7/205 (3%)	0/205 (0%)	9/205 (4%)	189/205 (92%)	ACP6,CD28,DUSP1,DUSP16,EPHX2,FGFR1,INPP5F,NUDT1,NUDT4,PALD1,PIK3CB,PIK3CD,PPP1R16B,PRUNE1,PTPRJ,SYNJ1
Superpathway of Inositol Phosphate Compounds	3.04	0.0833	0.447	0.447	9/240 (4%)	0/240 (0%)	11/240 (5%)	220/240 (92%)	ACP6,CD28,DUSP1,DUSP16,EPHX2,FGFR1,INPP5F,ITPKA,NUDT1,NUDT4,PALD1,PIK3CB,PIK3CD,PLCD4,PLCE1,PLCH1,PPP1R16B,PRUNE1,PTPRJ,SYNJ1
Paxillin Signaling	1.32	0.0726	-0.378	0.378	5/124 (4%)	0/124 (0%)	4/124 (3%)	115/124 (93%)	ACTB,ACTG2,ARF6,FGFR1,ITGB6,MAPK11,PIK3CB,PIK3CD,RASD2
PPAR Signaling	1.35	0.0769	-0.378	0.378	4/104 (4%)	0/104 (0%)	4/104 (4%)	96/104 (92%)	FOS,HSP90AA1,IL1R1,IL1R2,IL1RL1,NFKBIB,RASD2,TRAF6
Antioxidant Action of Vitamin C	1.59	0.0811	0.378	0.378	5/111 (5%)	0/111 (0%)	4/111 (4%)	102/111 (92%)	CSF2RA,LCAT,MAPK11,NFKBIB,PLCD4,PLCE1,PLCH1,SLC23A2,SLC2A5
EGF Signaling	1.77	0.1	0.378	0.378	3/70 (4%)	0/70 (0%)	4/70 (6%)	63/70 (90%)	FGFR1,FOS,MAPK11,PIK3CB,PIK3CD,SRF,STAT1
Growth Hormone Signaling	1.34	0.0814	0.378	0.378	3/86 (3%)	0/86 (0%)	4/86 (5%)	79/86 (92%)	FGFR1,FOS,PIK3CB,PIK3CD,RPS6KA3,SRF,STAT1
TWEAK Signaling	3.53	0.2	0.378	0.378	2/35 (6%)	0/35 (0%)	5/35 (14%)	28/35 (80%)	APAF1,BIRC2,CYCS,FADD,NFKBIB,TRADD,XIAP
Apelin Cardiomyocyte Signaling Pathway	1.5	0.0783	-0.333	0.333	5/115 (4%)	0/115 (0%)	4/115 (3%)	106/115 (92%)	FGFR1,MAPK11,MYL4,MYL9,PIK3CB,PIK3CD,PLCD4,PLCE1,PLCH1
P2Y Purigenic Receptor Signaling Pathway	1.33	0.0699	-0.333	0.333	6/143 (4%)	0/143 (0%)	4/143 (3%)	133/143 (93%)	FGFR1,FOS,P2RY4,PIK3CB,PIK3CD,PLCD4,PLCE1,PLCH1,PRKAG2,RASD2
TNFR1 Signaling	4	0.18	-0.333	0.333	3/50 (6%)	0/50 (0%)	6/50 (12%)	41/50 (82%)	APAF1,BIRC2,CYCS,FADD,FOS,MADD,NFKBIB,TRADD,XIAP
Huntington's Disease Signaling	1.78	0.0675	0.333	0.333	11/252 (4%)	0/252 (0%)	6/252 (2%)	235/252 (93%)	APAF1,ATP5F1A,ATP5F1B,ATP5F1D,ATP5MC1,CYCS,FGFR1,HDAC10,HDAC4,HSPA2,HSPA8,HTT,PACSIN1,PIK3CB,PIK3CD,UBB,Ubb
D-myo-inositol-5-phosphate Metabolism	2.87	0.0926	-0.258	0.258	8/162 (5%)	0/162 (0%)	7/162 (4%)	147/162 (91%)	ACP6,DUSP1,DUSP16,EPHX2,INPP5F,NUDT1,NUDT4,PALD1,PLCD4,PLCE1,PLCH1,PPP1R16B,PRUNE1,PTPRJ,SYNJ1
3-phosphoinositide Degradation	1.75	0.0759	0	0	6/158 (4%)	0/158 (0%)	6/158 (4%)	146/158 (92%)	ACP6,DUSP1,DUSP16,EPHX2,INPP5F,NUDT1,NUDT4,PALD1,PPP1R16B,PRUNE1,PTPRJ,SYNJ1
Acute Myeloid Leukemia Signaling	1.37	0.0777	0	0	4/103 (4%)	0/103 (0%)	4/103 (4%)	95/103 (92%)	CSF2RA,FGFR1,IDH2,IDH3B,PIK3CB,PIK3CD,RASD2,SPI1
Aldosterone Signaling in Epithelial Cells	2.16	0.0805	0	0	7/174 (4%)	0/174 (0%)	7/174 (4%)	160/174 (92%)	DNAJC12,DNAJC13,DUSP1,FGFR1,HSP90AA1,HSPA2,HSPA8,NEDD4,PIK3CB,PIK3CD,PLCD4,PLCE1,PLCH1,SCNN1B
CD27 Signaling in Lymphocytes	1.3	0.0943	0	0	3/53 (6%)	0/53 (0%)	2/53 (4%)	48/53 (91%)	APAF1,CYCS,FOS,MAP3K13,NFKBIB
Death Receptor Signaling	3.77	0.132	0	0	5/91 (5%)	0/91 (0%)	7/91 (8%)	79/91 (87%)	ACTB,ACTG2,APAF1,BIRC2,CYCS,FADD,FAS,HTRA2,NFKBIB,PARP11,TRADD,XIAP
D-myo-inositol (1,4,5,6)-Tetrakisphosphate Biosynthesis	2.04	0.0833	0	0	6/144 (4%)	0/144 (0%)	6/144 (4%)	132/144 (92%)	ACP6,DUSP1,DUSP16,EPHX2,INPP5F,NUDT1,NUDT4,PALD1,PPP1R16B,PRUNE1,PTPRJ,SYNJ1
D-myo-inositol (3,4,5,6)-tetrakisphosphate Biosynthesis	2.04	0.0833	0	0	6/144 (4%)	0/144 (0%)	6/144 (4%)	132/144 (92%)	ACP6,DUSP1,DUSP16,EPHX2,INPP5F,NUDT1,NUDT4,PALD1,PPP1R16B,PRUNE1,PTPRJ,SYNJ1
IGF-1 Signaling	2.8	0.103	0	0	8/116 (7%)	0/116 (0%)	4/116 (3%)	104/116 (90%)	CCN1,CCN2,CCN3,FGFR1,FOS,IGFBP7,NEDD4,PIK3CB,PIK3CD,PRKAG2,RASD2,SRF
LPS-stimulated MAPK Signaling	1.91	0.0918	0	0	5/98 (5%)	0/98 (0%)	4/98 (4%)	89/98 (91%)	FGFR1,FOS,MAPK11,NFKBIB,PIK3CB,PIK3CD,RASD2,SRF,TLR4
Renin-Angiotensin Signaling	1.51	0.0752	0	0	5/133 (4%)	0/133 (0%)	5/133 (4%)	123/133 (92%)	AGTR1,FGFR1,FOS,MAPK11,PIK3CB,PIK3CD,PRKAG2,RASD2,SHE,STAT1
