# Supplementary material for: Liver Transcriptome Responses to Heat Stress and Newcastle Disease Virus Infection in Genetically Distinct Chicken Inbred Lines
Source: Genes (Basel). 2020 Sep 11;11(9):1067. doi: 10.3390/genes11091067 (PMC7563548; doi:10.3390/genes11091067)
Supplement: Supplementary file 1 [file genes-11-01067-s001.zip › Supplementray files/Supplementary file 6 Top 5 driver genes for each gene module.xlsx]

## Sheet: AH driver genes
Trait	Correlation	Module Color	Gene ID	Gene name	Gene description	GS	MM
Line	Positive	lightcyan	ENSGALG00000000243	RDM1	RAD52 motif containing 1	0.995592	0.979699
			ENSGALG00000023760	CHIA	chitinase, acidic	0.991554	0.95459
			ENSGALG00000011897	SMDT1	single-pass membrane protein with aspartate rich tail 1	0.984578	0.94842
			ENSGALG00000015356	IFT57	intraflagellar transport 57	0.984378	0.960477
			ENSGALG00000000438	ERMP1	endoplasmic reticulum metallopeptidase 1	0.983555	0.947357
	Negative	darkseagreen3	ENSGALG00000003972	FAXDC2	fatty acid hydroxylase domain containing 2	0.813193	-0.927713
			ENSGALG00000040573	FMO3	flavin containing monooxygenase 3	0.803401	-0.947916
			ENSGALG00000011394	CYP2J21	cytochrome P450, family 2, subfamily J, polypeptide 21	0.799235	-0.911623
			ENSGALG00000006473	PLXNA4	plexin A4	0.787424	-0.853185
			ENSGALG00000011017	KLHL8	kelch like family member 8	0.78453	-0.847277
Treatment	Positive	lightpink4	ENSGALG00000034311	BTBD7	BTB domain containing 7	0.796573	0.670482
			ENSGALG00000006562	MCF2	MCF.2 cell line derived transforming sequence	0.775762	0.627042
			ENSGALG00000009252	PLD1	phospholipase D2	0.775385	0.819119
			ENSGALG00000037545	GRIP2	glutamate receptor interacting protein 2	0.753905	0.641944
			ENSGALG00000013034	CECR2	CECR2, histone acetyl-lysine reader	0.75257	0.804053
	Negative	blueviolet	ENSGALG00000003911	CACNG5	calcium voltage-gated channel auxiliary subunit gamma 5	0.937497	-0.651514
			ENSGALG00000008172	ERLEC1	endoplasmic reticulum lectin 1	-0.908894	0.818311
			ENSGALG00000010675	PSMC1	proteasome 26S subunit, ATPase 1	-0.896898	0.884054
			ENSGALG00000010401	EIF2A	eukaryotic translation initiation factor 2A	-0.895416	0.76848
			ENSGALG00000001000	HSPA5	heat shock 70kDa protein 5 (glucose-regulated protein, 78kDa)	-0.892319	0.859913
pH	Positive	blueviolet	ENSGALG00000025386	gga-mir-1723	gga-mir-1723	0.721125	0.812289
			ENSGALG00000012263	NEMF	nuclear export mediator factor	0.715521	0.792559
			ENSGALG00000033212	HSP90AA1	heat shock protein 90 alpha family class A member 1	0.712462	0.93278
			ENSGALG00000002531	SF3B3	splicing factor 3b subunit 3	0.711332	0.707936
			ENSGALG00000002501	VKORC1L1	vitamin K epoxide reductase complex subunit 1 like 1	0.711176	0.919535
	Negative	plum	ENSGALG00000009224	TTC30B	tetratricopeptide repeat domain 30B	-0.849301	0.807952
			ENSGALG00000040869		dynein light chain 2, cytoplasmic-like	-0.795534	0.883951
			ENSGALG00000001711	PPCDC	phosphopantothenoylcysteine decarboxylase	-0.794036	0.884099
			ENSGALG00000010175	HSP90AB1	heat shock protein 90 alpha family class B member 1	0.776981	-0.879065
			ENSGALG00000039558	TTC17	tetratricopeptide repeat domain 17	-0.76865	0.875322
HCO3	Positive	coral3	ENSGALG00000045967		regenerating family member 1 alpha	0.760019	0.7316
			ENSGALG00000013221	ARHGEF33	Rho guanine nucleotide exchange factor 33	0.711371	0.877591
			ENSGALG00000007495	SLC24A1	solute carrier family 24 member 1	0.668618	0.627478
			ENSGALG00000012004	PRSS12	protease, serine 12	0.66053	0.501724
			ENSGALG00000004719	SPTAN1	spectrin alpha, non-erythrocytic 1	0.640707	0.648606
	Negative	lightpink4	ENSGALG00000015340	TGS1	trimethylguanosine synthase 1	0.75105	-0.823026
			ENSGALG00000008618	UPF3B	UPF3B, regulator of nonsense mediated mRNA decay	0.733908	-0.940155
			ENSGALG00000003517	ZBTB8OS	zinc finger and BTB domain containing 8 opposite strand	0.733133	-0.794316
			ENSGALG00000017357	SRSF2	serine and arginine rich splicing factor 2	0.729691	-0.864306
			ENSGALG00000027202	gga-mir-6585	gga-mir-6585	0.721097	-0.862614
	Negative	plum	ENSGALG00000007624		ankyrin repeat domain 60 [Source:NCBI gene;Acc:419320]	0.815914	-0.556286
			ENSGALG00000009224	TTC30B	tetratricopeptide repeat domain 30B [Source:NCBI gene;Acc:429016]	-0.764736	0.807952
			ENSGALG00000029382	BARX2	BARX homeobox 2 [Source:NCBI gene;Acc:395714]	-0.709077	0.704875
			ENSGALG00000026888	RF00392	small nucleolar RNA SNORA5 [Source:NCBI gene;Acc:112531992]	0.704504	-0.774858
			ENSGALG00000004691	NLE1	notchless homolog 1 [Source:NCBI gene;Acc:417613]	0.688326	-0.785862
TCO2	Positive	coral3	ENSGALG00000013221	ARHGEF33	Rho guanine nucleotide exchange factor 33	0.696704	0.877591
			ENSGALG00000007495	SLC24A1	solute carrier family 24 member 1	0.638444	0.627478
			ENSGALG00000008417	CFAP58	cilia and flagella associated protein 58	0.634898	0.775442
			ENSGALG00000012004	PRSS12	protease, serine 12	0.633795	0.501724
			ENSGALG00000004719	SPTAN1	spectrin alpha, non-erythrocytic 1	0.624022	0.648606
	Negative	lightpink4	ENSGALG00000015340	TGS1	trimethylguanosine synthase 1	0.76187	-0.823026
			ENSGALG00000003517	ZBTB8OS	zinc finger and BTB domain containing 8 opposite strand	0.739841	-0.794316
			ENSGALG00000017357	SRSF2	serine and arginine rich splicing factor 2	0.720019	-0.864306
			ENSGALG00000008618	UPF3B	UPF3B, regulator of nonsense mediated mRNA decay	0.71469	-0.940155
			ENSGALG00000006205	GTF2B	general transcription factor IIB	0.70014	-0.806963
	Negative	plum	ENSGALG00000007624		ankyrin repeat domain 60	0.784914	-0.556286
			ENSGALG00000009224	TTC30B	tetratricopeptide repeat domain 30B	-0.753226	0.807952
			ENSGALG00000026888	RF00392	small nucleolar RNA SNORA5	0.707965	-0.774858
			ENSGALG00000029382	BARX2	BARX homeobox 2	-0.701403	0.704875
			ENSGALG00000004691	NLE1	notchless homolog 1	0.684116	-0.785862
BE	Positive	coral3	ENSGALG00000045967		regenerating family member 1 alpha	0.794421	0.7316
			ENSGALG00000012004	PRSS12	protease, serine 12	0.751249	0.501724
			ENSGALG00000013221	ARHGEF33	Rho guanine nucleotide exchange factor 33	0.734307	0.877591
			ENSGALG00000004719	SPTAN1	spectrin alpha, non-erythrocytic 1	0.713938	0.648606
			ENSGALG00000007495	SLC24A1	solute carrier family 24 member 1	0.700684	0.627478
	Positive	blueviolet	ENSGALG00000017394	INSIG1	insulin induced gene 1	0.755042	0.651186
			ENSGALG00000003081	SUCO	SUN domain containing ossification factor	0.735459	0.58516
			ENSGALG00000004079	ENOX2	ecto-NOX disulfide-thiol exchanger 2	0.717753	0.726169
			ENSGALG00000025884	NABP1	nucleic acid binding protein 1	0.69023	0.85993
			ENSGALG00000014920	USP14	ubiquitin specific peptidase 14	0.685342	0.941517
	Negative	plum	ENSGALG00000009224	TTC30B	tetratricopeptide repeat domain 30B	-0.85137	0.807952
			ENSGALG00000007624		ankyrin repeat domain 60	0.803431	-0.556286
			ENSGALG00000001711	PPCDC	phosphopantothenoylcysteine decarboxylase	-0.732206	0.884099
			ENSGALG00000004691	NLE1	notchless homolog 1	0.722844	-0.785862
			ENSGALG00000026888	RF00392	small nucleolar RNA SNORA5	0.706612	-0.774858
Glu	Positive	coral3	ENSGALG00000008417	CFAP58	cilia and flagella associated protein 58	0.579598	0.775442
			ENSGALG00000045967		regenerating family member 1 alpha	0.568826	0.7316
			ENSGALG00000045288	CAMK2N1	calcium/calmodulin dependent protein kinase II inhibitor 1	0.568584	0.722193
			ENSGALG00000035761		1-aminocyclopropane-1-carboxylate synthase homolog (inactive) like	0.543598	0.779523
			ENSGALG00000040923		adenylate kinase 8	0.526827	0.683827
	Negative	lightcyan1	ENSGALG00000009027	ST6GALNAC3	ST6 N-acetylgalactosaminide alpha-2,6-sialyltransferase 3	-0.824513	0.654847
			ENSGALG00000005797	COL20A1	collagen type XX alpha 1 chain	-0.819825	0.69066
			ENSGALG00000033908	SLC10A4	solute carrier family 10 member 4	-0.668434	0.678057
			ENSGALG00000016342	MYOM2	myomesin 2	-0.659364	0.806419
			ENSGALG00000035081	HTR7L	5-hydroxytryptamine receptor 7 like	-0.602193	0.799016
iCa	Positive	coral3	ENSGALG00000035761		1-aminocyclopropane-1-carboxylate synthase homolog (inactive) like	0.596461	0.779523
			ENSGALG00000004719	SPTAN1	spectrin alpha, non-erythrocytic 1	0.579187	0.648606
			ENSGALG00000045967		regenerating family member 1 alpha	0.521756	0.7316
			ENSGALG00000011252		rac GTPase-activating protein 1-like	0.514708	0.909193
			ENSGALG00000045288	CAMK2N1	calcium/calmodulin dependent protein kinase II inhibitor 1	-0.547577	-0.505501
PO2	Positive	darkviolet	ENSGALG00000005530	VEZF1	vascular endothelial zinc finger 1	0.760632	0.594684
			ENSGALG00000035419	CDON	cell adhesion associated, oncogene regulated	0.755994	0.803275
			ENSGALG00000028262		prickle planar cell polarity protein 4	0.752641	0.80951
			ENSGALG00000007282	CNGA2	cyclic nucleotide gated channel alpha 2	0.721732	0.582817
			ENSGALG00000026119	MN1	MN1 proto-oncogene, transcriptional regulator	0.719022	0.832135
sO2	Positive	darkviolet	ENSGALG00000039322	DDR2	discoidin domain receptor tyrosine kinase 2	0.75818	0.773468
			ENSGALG00000007282	CNGA2	cyclic nucleotide gated channel alpha 2	0.751132	0.582817
			ENSGALG00000026460		Rho guanine nucleotide exchange factor (GEF) 1	0.721057	0.714611
			ENSGALG00000030732	MAPK8IP1	mitogen-activated protein kinase 8 interacting protein 1	0.720919	0.881787
			ENSGALG00000037913	KLF10	Kruppel-like factor 10	0.707962	0.574729
	Negative	lightcyan	ENSGALG00000005084	TRIM37	tripartite motif containing 37	-0.824447	0.801333
			ENSGALG00000016811	2019-09-10	septin 10	-0.813633	0.87375
			ENSGALG00000017363	C11H16ORF87	chromosome 11 open reading frame, human C16orf87	-0.801979	0.769219
			ENSGALG00000016554	ACE2	angiotensin I converting enzyme 2	-0.789404	0.842588
			ENSGALG00000013591	BLOC1S4	biogenesis of lysosomal organelles complex 1 subunit 4	-0.775677	0.87682
Na	Positive	plum	ENSGALG00000015688	MXD4	MAX dimerization protein 4	0.809318	0.754416
			ENSGALG00000038504	MID1	midline 1	0.752848	0.877028
			ENSGALG00000029382	BARX2	BARX homeobox 2	0.741093	0.704875
			ENSGALG00000009224	TTC30B	tetratricopeptide repeat domain 30B	0.729765	0.807952
			ENSGALG00000007930	MAP2K5	mitogen-activated protein kinase kinase 5	0.664589	0.842467
	Negative	coral3	ENSGALG00000045967		regenerating family member 1 alpha	-0.791039	0.7316
			ENSGALG00000004103	FAM81A	family with sequence similarity 81 member A	0.717184	-0.825107
			ENSGALG00000013221	ARHGEF33	Rho guanine nucleotide exchange factor 33	-0.662031	0.877591
			ENSGALG00000040923		adenylate kinase 8	-0.654509	0.683827
			ENSGALG00000007495	SLC24A1	solute carrier family 24 member 1	-0.640654	0.627478
K	Positive	indianred4	ENSGALG00000006413	CEMIP	cell migration inducing hyaluronidase 1	0.753524	0.91913
			ENSGALG00000015110	FAM189A2	family with sequence similarity 189 member A2	0.739287	0.813439
			ENSGALG00000043701	ELK3	ELK3, ETS transcription factor	0.722484	0.760015
			ENSGALG00000029047	TMEM204	transmembrane protein 204	0.707029	0.940303
			ENSGALG00000023542	ALPL	alkaline phosphatase, liver/bone/kidney	0.706341	0.864354
	Negative	antiquewhite2	ENSGALG00000010044	KCNMB4	potassium calcium-activated channel subfamily M regulatory beta subunit 4	0.769414	-0.78512
			ENSGALG00000005516	HEATR6	HEAT repeat containing 6	-0.749621	0.593931
			ENSGALG00000000102	UBE2T	ubiquitin conjugating enzyme E2 T	-0.734547	0.680264
			ENSGALG00000011341	UNC93A	unc-93 homolog A (C. elegans)	-0.690409	0.83436
			ENSGALG00000008716	FLRT3	fibronectin leucine rich transmembrane protein 3	-0.603551	0.514096

## Sheet: CH driver genes
Trait	Correlation	Module Color	Gene ID	Gene name	Gene description	GS	MM
Line	Positive	paleturquoise	ENSGALG00000000243	RDM1	RAD52 motif containing 1	0.994869	0.947274
			ENSGALG00000023760	CHIA	chitinase, acidic	0.992929	0.951351
			ENSGALG00000039376	DPT	dermatopontin	0.984297	0.935071
			ENSGALG00000009452	GALNT16	polypeptide N-acetylgalactosaminyltransferase 16	0.975585	0.925917
			ENSGALG00000005000	COMTD1	catechol-O-methyltransferase domain containing 1 [Source:NCBI gene;Acc:423730]	0.968241	0.927488
	Negative	black	ENSGALG00000040873	MRPL3	mitochondrial ribosomal protein L3	-0.900254	0.87332
			ENSGALG00000009926	HAAO	3-hydroxyanthranilate 3,4-dioxygenase	-0.877251	0.88175
			ENSGALG00000042767	LPAR2	lysophosphatidic acid receptor 2	0.857492	-0.907083
			ENSGALG00000003238	GNA11	G protein subunit alpha 11	-0.854797	0.902539
			ENSGALG00000041512		mannosidase, beta A, lysosomal-like 17	0.846113	-0.765343
Treatment	Positive	bisque4	ENSGALG00000035903	FAM46A	family with sequence similarity 46 member A [Source:NCBI gene;Acc:421845]	0.922479	0.810123
			ENSGALG00000012075	DTX3L	deltex E3 ubiquitin ligase 3L [Source:NCBI gene;Acc:424267]	0.916683	0.814775
			ENSGALG00000005378	ARNTL	aryl hydrocarbon receptor nuclear translocator like [Source:NCBI gene;Acc:374115]	0.905849	0.773538
			ENSGALG00000042001		hect domain and RLD 4-like [Source:NCBI gene;Acc:422513]	0.899044	0.791819
			ENSGALG00000016142	MX1	MX dynamin like GTPase 1 [Source:NCBI gene;Acc:395313]	0.894228	0.780437
	Negative	lightgreen	ENSGALG00000007664	PSMD1	proteasome 26S subunit, non-ATPase 1 [Source:NCBI gene;Acc:424926]	-0.89322	0.65884
			ENSGALG00000008736	PNPLA7	patatin like phospholipase domain containing 7 [Source:NCBI gene;Acc:427774]	-0.888104	0.704907
			ENSGALG00000041192	IFIH1	interferon induced with helicase C domain 1 [Source:NCBI gene;Acc:424185]	0.830196	-0.798505
			ENSGALG00000028928	LCAT	lecithin-cholesterol acyltransferase [Source:NCBI gene;Acc:396136]	-0.824378	0.844038
			ENSGALG00000043234	HBA1	hemoglobin subunit alpha 1 [Source:NCBI gene;Acc:416652]	-0.81292	0.824343
pH	Positive	black	ENSGALG00000037996	COX7A2L	cytochrome c oxidase subunit 7A2 like [Source:NCBI gene;Acc:421392]	0.821317	0.881756
			ENSGALG00000016586	CCDC25	coiled-coil domain containing 25 [Source:NCBI gene;Acc:422005]	0.811523	0.858934
			ENSGALG00000042478	ND4L	NADH dehydrogenase subunit 4L [Source:NCBI gene;Acc:39116939]	0.793946	0.914091
			ENSGALG00000007615	RAB11A	RAB11A, member RAS oncogene family [Source:NCBI gene;Acc:415544]	0.793155	0.786061
			ENSGALG00000000352	TIMM44	translocase of inner mitochondrial membrane 44 [Source:NCBI gene;Acc:420053]	0.790934	0.878384
	Positive	lightgreen	ENSGALG00000034218		proliferation-associated 2G4, 38kDa [Source:NCBI gene;Acc:425279]	0.873924	0.900054
			ENSGALG00000034859	COMMD9	COMM domain containing 9 [Source:NCBI gene;Acc:423161]	0.866884	0.882025
			ENSGALG00000042254		nucleolar RNA helicase 2-like [Source:NCBI gene;Acc:423693]	0.851831	0.889624
			ENSGALG00000013537	TPM3	tropomyosin 3 [Source:NCBI gene;Acc:770103]	0.845564	0.85793
			ENSGALG00000004869	ISCU	iron-sulfur cluster assembly enzyme [Source:NCBI gene;Acc:416891]	0.844816	0.870928
	Negative	darkolivegreen	ENSGALG00000010636	PRIMPOL	primase and DNA directed polymerase [Source:NCBI gene;Acc:422549]	-0.835117	0.792048
			ENSGALG00000009885	HELB	DNA helicase B [Source:NCBI gene;Acc:417836]	-0.829958	0.922907
			ENSGALG00000045606		spindle and centriole associated protein 1 [Source:NCBI gene;Acc:418322]	-0.818865	0.864079
			ENSGALG00000017018	INTS6	integrator complex subunit 6 [Source:NCBI gene;Acc:418876]	-0.814858	0.881664
			ENSGALG00000017249	PCF11	PCF11, cleavage and polyadenylation factor subunit [Source:NCBI gene;Acc:419021]	-0.810775	0.904322
HCO3	Positive	lightgreen	ENSGALG00000005462	ZP4	zona pellucida glycoprotein 4 [Source:NCBI gene;Acc:395692]	0.72544	0.551374
			ENSGALG00000002155	HS6ST1	heparan sulfate 6-O-sulfotransferase 1 [Source:NCBI gene;Acc:395141]	0.717684	0.86519
			ENSGALG00000005978	RBP3	retinol binding protein 3 [Source:NCBI gene;Acc:395553]	0.716382	0.570799
			ENSGALG00000037322	HIST1H46	histone cluster 1, H4d [Source:NCBI gene;Acc:427884]	0.715613	0.869336
			ENSGALG00000037238	PCCB	propionyl-CoA carboxylase beta subunit [Source:NCBI gene;Acc:768706]	0.702048	0.860606
	Positive	indianred4	ENSGALG00000006835	TNNC2	troponin C2, fast skeletal type [Source:NCBI gene;Acc:396434]	0.680787	0.768623
			ENSGALG00000002428	ZP2	zona pellucida glycoprotein 2 [Source:NCBI gene;Acc:427006]	0.624124	0.555388
			ENSGALG00000026655		avidin-related protein 2-like [Source:NCBI gene;Acc:427416]	0.61188	0.975188
			ENSGALG00000041238		carboxyl-terminal PDZ ligand of neuronal nitric oxide synthase protein-like [Source:NCBI gene;Acc:417113]	-0.609053	-0.808509
			ENSGALG00000012416		arf-GAP with dual PH domain-containing protein 1-like [Source:NCBI gene;Acc:100858460]	-0.607517	-0.76018
	Negative	coral2	ENSGALG00000023355	TMEM154	transmembrane protein 154 [Source:NCBI gene;Acc:771586]	-0.658673	0.895305
			ENSGALG00000006482	FAH	fumarylacetoacetate hydrolase [Source:NCBI gene;Acc:415482]	0.655681	-0.926487
			ENSGALG00000046580	MGARP	mitochondria localized glutamic acid rich protein [Source:NCBI gene;Acc:770869]	0.638377	-0.924484
			ENSGALG00000041949	AAMDC	adipogenesis associated, Mth938 domain containing [Source:NCBI gene;Acc:425610]	0.610781	-0.886812
			ENSGALG00000030022	FANCL	FA complementation group L [Source:NCBI gene;Acc:421202]	0.60842	-0.858238
TCO2	Positive	indianred4	ENSGALG00000006835	TNNC2	troponin C2, fast skeletal type [Source:NCBI gene;Acc:396434]	0.642397	0.768623
			ENSGALG00000026655		avidin-related protein 2-like [Source:NCBI gene;Acc:427416]	0.621432	0.975188
			ENSGALG00000038364	CCN3	nephroblastoma overexpressed [Source:NCBI gene;Acc:396204]	0.61309	0.694074
			ENSGALG00000029695			0.60235	0.986736
			ENSGALG00000016803	ST6GAL2	ST6 beta-galactoside alpha-2,6-sialyltransferase 2 [Source:NCBI gene;Acc:403122]	0.582938	0.67237
	Negative	coral2	ENSGALG00000029308	PNPLA3	patatin like phospholipase domain containing 3 [Source:NCBI gene;Acc:418233]	-0.696825	0.81737
			ENSGALG00000023355	TMEM154	transmembrane protein 154 [Source:NCBI gene;Acc:771586]	-0.685687	0.895305
			ENSGALG00000016690	CYP2AC1	cytochrome P450, family 2, subfamily AC, polypeptide 1 [Source:NCBI gene;Acc:422046]	0.645981	-0.704561
			ENSGALG00000017365	REEP2	receptor accessory protein 2 [Source:NCBI gene;Acc:771891]	-0.631711	0.818314
			ENSGALG00000038797	MANBAL4	mannosidase, beta A, lysosomal-like 4 [Source:NCBI gene;Acc:428138]	-0.620452	0.734747
BE	Positive	lightgreen	ENSGALG00000002155	HS6ST1	heparan sulfate 6-O-sulfotransferase 1 [Source:NCBI gene;Acc:395141]	0.819347	0.86519
			ENSGALG00000037322	HIST1H46	histone cluster 1, H4d [Source:NCBI gene;Acc:427884]	0.799689	0.869336
			ENSGALG00000002944	CPS1	carbamoyl-phosphate synthase 1 [Source:NCBI gene;Acc:428994]	0.798645	0.848219
			ENSGALG00000015304	SNX3	sorting nexin 3 [Source:NCBI gene;Acc:421772]	0.79828	0.617168
			ENSGALG00000010954	MALSU1	mitochondrial assembly of ribosomal large subunit 1 [Source:NCBI gene;Acc:420616]	0.797266	0.8006
	Negative	coral2	ENSGALG00000046580	MGARP	mitochondria localized glutamic acid rich protein [Source:NCBI gene;Acc:770869]	0.786821	-0.924484
			ENSGALG00000041949	AAMDC	adipogenesis associated, Mth938 domain containing [Source:NCBI gene;Acc:425610]	0.765371	-0.886812
			ENSGALG00000016536	HADHA	hydroxyacyl-CoA dehydrogenase trifunctional multienzyme complex subunit alpha [Source:NCBI gene;Acc:395929]	0.759768	-0.917848
			ENSGALG00000004611	FBXL18	F-box and leucine rich repeat protein 18 [Source:NCBI gene;Acc:416484]	-0.755818	0.804443
			ENSGALG00000017365	REEP2	receptor accessory protein 2 [Source:NCBI gene;Acc:771891]	-0.742968	0.818314
Glu	Negative	skyblue	ENSGALG00000044612	INAVA	chromosome 26 C1orf106 homolog [Source:NCBI gene;Acc:430729]	-0.694918	0.714241
			ENSGALG00000007007		kinase non-catalytic C-lobe domain containing 1 [Source:NCBI gene;Acc:423824]	-0.691962	0.746249
			ENSGALG00000017295	PTHLH	parathyroid hormone like hormone [Source:NCBI gene;Acc:396281]	-0.659825	0.659726
			ENSGALG00000042199	SLC12A5	solute carrier family 12 (potassium/chloride transporter), member 5 [Source:NCBI gene;Acc:777252]	-0.639988	0.787669
			ENSGALG00000012946	SINHCAF	SIN3-HDAC complex associated factor [Source:NCBI gene;Acc:418140]	-0.63671	0.599664
PO2	Positive	black	ENSGALG00000022874	RAB31	RAB31, member RAS oncogene family [Source:NCBI gene;Acc:430750]	0.775898	-0.596048
			ENSGALG00000003238	GNA11	G protein subunit alpha 11 [Source:NCBI gene;Acc:374077]	0.713122	-0.813279
			ENSGALG00000008633	2019-09-06	septin 6 [Source:NCBI gene;Acc:422369]	0.706124	-0.621188
			ENSGALG00000011297	CRADD	CASP2 and RIPK1 domain containing adaptor with death domain [Source:NCBI gene;Acc:417900]	0.693096	-0.711735
			ENSGALG00000008749	POLR3F	RNA polymerase III subunit F [Source:NCBI gene;Acc:416723]	0.689938	-0.761916
	Negative	paleturquoise	ENSGALG00000007476	VAMP7	vesicle associated membrane protein 7 [Source:NCBI gene;Acc:422297]	0.886223	-0.630027
			ENSGALG00000029301	BMP2	bone morphogenetic protein 2 [Source:NCBI gene;Acc:378779]	-0.871945	0.907853
			ENSGALG00000004390	AP3B1	adaptor related protein complex 3 beta 1 subunit [Source:NCBI gene;Acc:427646]	0.853751	-0.776163
			ENSGALG00000014769	NLN	neurolysin [Source:NCBI gene;Acc:427167]	0.843672	-0.827167
			ENSGALG00000026293	C3orf33	chromosome 3 open reading frame 33 [Source:NCBI gene;Acc:100859600]	-0.839557	0.748928
sO2	Positive	black	ENSGALG00000003238	GNA11	G protein subunit alpha 11 [Source:NCBI gene;Acc:374077]	0.789368	0.902539
			ENSGALG00000008633	2019-09-06	septin 6 [Source:NCBI gene;Acc:422369]	0.783255	0.746942
			ENSGALG00000022874	RAB31	RAB31, member RAS oncogene family [Source:NCBI gene;Acc:430750]	0.771089	0.682709
			ENSGALG00000041428	NEK4	NIMA related kinase 4 [Source:NCBI gene;Acc:415900]	0.73659	0.903116
			ENSGALG00000037200		MACRO domain containing 2 [Source:NCBI gene;Acc:421259]	0.71522	0.752698
	Negative	paleturquoise	ENSGALG00000007476	VAMP7	vesicle associated membrane protein 7 [Source:NCBI gene;Acc:422297]	0.909202	-0.630027
			ENSGALG00000009830	MGAT4D	MGAT4 family member D [Source:NCBI gene;Acc:422448]	-0.847651	0.726295
			ENSGALG00000005752	ABCA4	ATP binding cassette subfamily A member 4 [Source:NCBI gene;Acc:424490]	-0.800405	0.706754
			ENSGALG00000011623	ADAMTS3	ADAM metallopeptidase with thrombospondin type 1 motif 3 [Source:NCBI gene;Acc:428760]	-0.788814	0.80617
			ENSGALG00000008979	TRMT61B	tRNA methyltransferase 61B [Source:NCBI gene;Acc:101748994]	-0.784484	0.796101
Na	Positive	plum1	ENSGALG00000041266	CNN1	calponin 1 [Source:NCBI gene;Acc:396522]	0.682878	0.695147
			ENSGALG00000014054	GRK6	G protein-coupled receptor kinase 6 [Source:NCBI gene;Acc:416361]	0.657262	0.631676
			ENSGALG00000034399		tensin 2 [Source:NCBI gene;Acc:107049861]	0.655818	0.865588
			ENSGALG00000040308	BAHCC1	BAH domain and coiled-coil containing 1 [Source:NCBI gene;Acc:776014]	0.653665	0.906469
			ENSGALG00000033002	SLC7A3	solute carrier family 7 member 3 [Source:NCBI gene;Acc:422213]	0.647634	0.783704
K	Positive	skyblue	ENSGALG00000025952	RF00569	small nucleolar RNA, C/D box 19 [Source:HGNC Symbol;Acc:HGNC:32717]	0.794043	0.650928
			ENSGALG00000031977	CACNG2	calcium voltage-gated channel auxiliary subunit gamma 2 [Source:NCBI gene;Acc:427909]	0.606807	0.765043
			ENSGALG00000000745	SLC26A9	solute carrier family 26 member 9 [Source:NCBI gene;Acc:428262]	0.573087	0.851424
			ENSGALG00000040641	SCRT1	scratch family transcriptional repressor 1 [Source:HGNC Symbol;Acc:HGNC:15950]	0.553897	0.626715
			ENSGALG00000015347	ZPLD1	zona pellucida like domain containing 1 [Source:NCBI gene;Acc:418405]	0.551569	0.521317
