# Supplementary material for: Liver Transcriptome Responses to Heat Stress and Newcastle Disease Virus Infection in Genetically Distinct Chicken Inbred Lines
Source: Genes (Basel). 2020 Sep 11;11(9):1067. doi: 10.3390/genes11091067 (PMC7563548; doi:10.3390/genes11091067)
Supplement: Supplementary file 1 [file genes-11-01067-s001.zip › Supplementray files/Supplementary file 7 GO terms for gene modules.xlsx]

## Sheet: AH
Line
GO terms and KEGG pathways enriched by positive correlated genes (lightcyan, 159 genes) Fayoumi favored
Category	Term	Count	%	PValue	Fold Enrichment	FDR
GOTERM_BP_DIRECT	GO:0001558~regulation of cell growth	7	0.943396	0.00690987	3.99886	11.0314
GOTERM_BP_DIRECT	GO:0036444~calcium ion transmembrane import into mitochondrion	3	0.404313	0.0086001	18.2805	13.5498
GOTERM_BP_DIRECT	GO:0007596~blood coagulation	7	0.943396	0.0123582	3.55454	18.9112
GO terms and KEGG pathways enriched by nagative correlated genes (darkseagreen3, 53 genes) (Leghorn favored)
0
Treatment
GO terms and KEGG pathways enriched by positive correlated genes (lightpink4, 159 genes) (Higher in Treatment groups)
Category	Term	Count	%	PValue	Fold Enrichment	FDR
GOTERM_BP_DIRECT	GO:0000381~regulation of alternative mRNA splicing, via spliceosome	3	3.22581	0.00925414	20.1358	11.6321
KEGG_PATHWAY	gga03040:Spliceosome	5	5.37634	0.0128548	5.27961	12.0363
GO terms and KEGG pathways enriched by nagative correlated genes (blueviolet, 493 genes) (Higher in control group)
Category	Term	Count	%	PValue	Fold Enrichment	FDR
GOTERM_BP_DIRECT	GO:1901998~toxin transport	9	2.67857	6.0242e-08	15.0178	9.09007e-05
GOTERM_BP_DIRECT	GO:1904874~positive regulation of telomerase RNA localization to Cajal body	6	1.78571	5.70293e-06	20.0237	0.00860495
GOTERM_BP_DIRECT	GO:1904871~positive regulation of protein localization to Cajal body	5	1.4881	7.59721e-06	30.5918	0.011463
GOTERM_BP_DIRECT	GO:1904851~positive regulation of establishment of protein localization to telomere	5	1.4881	1.73489e-05	26.2216	0.0261749
GOTERM_BP_DIRECT	GO:0006457~protein folding	11	3.27381	4.47032e-05	5.17708	0.0674325
GOTERM_BP_DIRECT	GO:0030433~ER-associated ubiquitin-dependent protein catabolic process	8	2.38095	5.09504e-05	7.93734	0.0768527
GOTERM_BP_DIRECT	GO:0045899~positive regulation of RNA polymerase II transcriptional preinitiation complex assembly	4	1.19048	0.000371281	24.4735	0.558772
GOTERM_BP_DIRECT	GO:0006888~ER to Golgi vesicle-mediated transport	7	2.08333	0.00086684	6.11837	1.30004
GOTERM_BP_DIRECT	GO:0032543~mitochondrial translation	5	1.4881	0.000951954	10.7971	1.42683
GOTERM_BP_DIRECT	GO:0007339~binding of sperm to zona pellucida	5	1.4881	0.000951954	10.7971	1.42683
GOTERM_BP_DIRECT	GO:0006886~intracellular protein transport	12	3.57143	0.00101679	3.28748	1.52332
GOTERM_BP_DIRECT	GO:0032212~positive regulation of telomere maintenance via telomerase	5	1.4881	0.00181779	9.17755	2.70806
GOTERM_BP_DIRECT	GO:0090666~scaRNA localization to Cajal body	3	0.892857	0.00215972	36.7102	3.20974
GOTERM_BP_DIRECT	GO:0006890~retrograde vesicle-mediated transport, Golgi to ER	5	1.4881	0.0021982	8.74052	3.26604
GOTERM_BP_DIRECT	GO:0030970~retrograde protein transport, ER to cytosol	4	1.19048	0.00276915	13.3492	4.0979
GOTERM_BP_DIRECT	GO:0010501~RNA secondary structure unwinding	5	1.4881	0.00567519	6.79819	8.2294
GOTERM_BP_DIRECT	GO:0006511~ubiquitin-dependent protein catabolic process	8	2.38095	0.00585907	3.67102	8.48516
GOTERM_BP_DIRECT	GO:0000387~spliceosomal snRNP assembly	4	1.19048	0.0119046	8.15782	16.5322
GOTERM_BP_DIRECT	GO:0006479~protein methylation	3	0.892857	0.0140676	15.7329	19.2471
KEGG_PATHWAY	gga03050:Proteasome	13	3.86905	1.53284e-10	12.2948	1.61301e-07
KEGG_PATHWAY	gga04141:Protein processing in endoplasmic reticulum	17	5.05952	3.68573e-06	3.96441	0.00387843
KEGG_PATHWAY	gga03060:Protein export	7	2.08333	2.76466e-05	10.8332	0.0290887
KEGG_PATHWAY	gga03013:RNA transport	14	4.16667	9.18468e-05	3.63864	0.0966082
KEGG_PATHWAY	gga03008:Ribosome biogenesis in eukaryotes	7	2.08333	0.0118282	3.61107	11.7689
pH
GO terms and KEGG pathways enriched by positive correlated genes (blueviolet, 336 genes)
Category	Term	Count	%	PValue	Fold Enrichment	FDR
GOTERM_BP_DIRECT	GO:1901998~toxin transport	9	3.87931	3.36569e-09	21.6433	4.90167e-06
GOTERM_BP_DIRECT	GO:1904871~positive regulation of protein localization to Cajal body	6	2.58621	1.30533e-08	52.9059	1.90104e-05
GOTERM_BP_DIRECT	GO:1904851~positive regulation of establishment of protein localization to telomere	6	2.58621	4.49922e-08	45.3479	6.55251e-05
GOTERM_BP_DIRECT	GO:1904874~positive regulation of telomerase RNA localization to Cajal body	6	2.58621	9.31061e-07	28.8578	0.00135596
GOTERM_BP_DIRECT	GO:0007339~binding of sperm to zona pellucida	6	2.58621	1.13785e-05	18.6727	0.01657
GOTERM_BP_DIRECT	GO:0032212~positive regulation of telomere maintenance via telomerase	6	2.58621	2.7234e-05	15.8718	0.0396553
GOTERM_BP_DIRECT	GO:0006457~protein folding	9	3.87931	0.000100877	6.10452	0.146814
GOTERM_BP_DIRECT	GO:0045899~positive regulation of RNA polymerase II transcriptional preinitiation complex assembly	4	1.72414	0.000125048	35.2706	0.181961
GOTERM_BP_DIRECT	GO:0050821~protein stabilization	8	3.44828	0.000223859	6.41283	0.325526
GOTERM_BP_DIRECT	GO:0030433~ER-associated ubiquitin-dependent protein catabolic process	6	2.58621	0.000591418	8.57933	0.857875
GOTERM_BP_DIRECT	GO:0090666~scaRNA localization to Cajal body	3	1.2931	0.00104004	52.9059	1.50404
GOTERM_BP_DIRECT	GO:0006888~ER to Golgi vesicle-mediated transport	6	2.58621	0.00107011	7.55798	1.54721
GOTERM_BP_DIRECT	GO:0006614~SRP-dependent cotranslational protein targeting to membrane	3	1.2931	0.00912334	19.8397	12.4954
GOTERM_BP_DIRECT	GO:0051603~proteolysis involved in cellular protein catabolic process	4	1.72414	0.0110643	8.46494	14.9588
GOTERM_BP_DIRECT	GO:0006886~intracellular protein transport	8	3.44828	0.0130579	3.15856	17.4217
GOTERM_BP_DIRECT	GO:0045454~cell redox homeostasis	5	2.15517	0.0132159	5.39856	17.6141
GOTERM_BP_DIRECT	GO:0010501~RNA secondary structure unwinding	4	1.72414	0.0136916	7.83791	18.1905
KEGG_PATHWAY	gga03050:Proteasome	12	5.17241	1.22306e-10	15.0139	1.22133e-07
KEGG_PATHWAY	gga04141:Protein processing in endoplasmic reticulum	14	6.03448	1.39535e-05	4.31906	0.0139329
KEGG_PATHWAY	gga03060:Protein export	5	2.15517	0.00118074	10.2367	1.17283
KEGG_PATHWAY	gga03008:Ribosome biogenesis in eukaryotes	6	2.58621	0.0143158	4.0947	13.4102
GO terms and KEGG pathways enriched by nagative correlated genes (plum, 141 genes)
Category	Term	Count	%	PValue	Fold Enrichment	FDR
GOTERM_BP_DIRECT	GO:0090131~mesenchyme migration	2	2.22222	0.0141819	138.369	17.095
HCO3
GO terms and KEGG pathways enriched by positive correlated genes (coral3, 23 genes)
Category	Term	Count	%	PValue	Fold Enrichment	FDR
0
GO terms and KEGG pathways enriched by nagative correlated genes (lightpink4, 81 genes)
Category	Term	Count	%	PValue	Fold Enrichment	FDR
0
GO terms and KEGG pathways enriched by nagative correlated genes (plum, 68 genes)
Category	Term	Count	%	PValue	Fold Enrichment	FDR
0
TCO2
GO terms and KEGG pathways enriched by positive correlated genes (coral 3, 23 genes)
Category	Term	Count	%	PValue	Fold Enrichment	FDR
0
GO terms and KEGG pathways enriched by nagative correlated genes (lightpink4, 72 genes)
Category	Term	Count	%	PValue	Fold Enrichment	FDR
0
GO terms and KEGG pathways enriched by nagative correlated genes (plum, 63 genes)
Category	Term	Count	%	PValue	Fold Enrichment	FDR
0
BE
GO terms and KEGG pathways enriched by positive correlated genes (coral 3, 24 genes)
Category	Term	Count	%	PValue	Fold Enrichment	FDR
0
GO terms and KEGG pathways enriched by positive correlated genes (blueviolet, 256 genes)
Category	Term	Count	%	PValue	Fold Enrichment	FDR
GOTERM_BP_DIRECT	GO:1901998~toxin transport	8	4.62428	1.87098e-08	24.4071	2.60488e-05
GOTERM_BP_DIRECT	GO:1904874~positive regulation of telomerase RNA localization to Cajal body	6	3.46821	2.82166e-07	36.6106	0.000392845
GOTERM_BP_DIRECT	GO:1904871~positive regulation of protein localization to Cajal body	5	2.89017	6.70167e-07	55.9328	0.000933038
GOTERM_BP_DIRECT	GO:1904851~positive regulation of establishment of protein localization to telomere	5	2.89017	1.54579e-06	47.9424	0.0021521
GOTERM_BP_DIRECT	GO:0050821~protein stabilization	8	4.62428	4.9742e-05	8.13569	0.0692312
GOTERM_BP_DIRECT	GO:0007339~binding of sperm to zona pellucida	5	2.89017	9.36841e-05	19.741	0.130353
GOTERM_BP_DIRECT	GO:0032212~positive regulation of telomere maintenance via telomerase	5	2.89017	0.000184257	16.7799	0.256227
GOTERM_BP_DIRECT	GO:0090666~scaRNA localization to Cajal body	3	1.7341	0.000644838	67.1194	0.894047
GOTERM_BP_DIRECT	GO:0006457~protein folding	7	4.04624	0.00100343	6.02354	1.38801
GOTERM_BP_DIRECT	GO:0045899~positive regulation of RNA polymerase II transcriptional preinitiation complex assembly	3	1.7341	0.00313137	33.5597	4.27254
GOTERM_BP_DIRECT	GO:0006614~SRP-dependent cotranslational protein targeting to membrane	3	1.7341	0.00573281	25.1698	7.69251
GOTERM_BP_DIRECT	GO:0031647~regulation of protein stability	4	2.31214	0.0114662	8.38993	14.8334
KEGG_PATHWAY	gga03050:Proteasome	9	5.20231	2.17568e-08	17.4355	2.10475e-05
KEGG_PATHWAY	gga03060:Protein export	5	2.89017	0.000216903	15.8504	0.209634
KEGG_PATHWAY	gga03008:Ribosome biogenesis in eukaryotes	6	3.46821	0.00218652	6.34018	2.09528
KEGG_PATHWAY	gga04141:Protein processing in endoplasmic reticulum	8	4.62428	0.00410228	3.82148	3.89866
0
GO terms and KEGG pathways enriched by nagative correlated genes (plum, 106 genes)
Category	Term	Count	%	PValue	Fold Enrichment	FDR
0
Glu
GO terms and KEGG pathways enriched by positive correlated genes (coral 3, 23 genes)
Category	Term	Count	%	PValue	Fold Enrichment	FDR
0
GO terms and KEGG pathways enriched by nagative correlated genes (lightcyan1, 37 genes)
Category	Term	Count	%	PValue	Fold Enrichment	FDR
0
iCa
GO terms and KEGG pathways enriched by positive correlated genes (coral 3, 14 genes)
Category	Term	Count	%	PValue	Fold Enrichment	FDR
0
PO2
GO terms and KEGG pathways enriched by positive correlated genes (darkvoilet, 591 genes)
Category	Term	Count	%	PValue	Fold Enrichment	FDR
GOTERM_BP_DIRECT	GO:0031848~protection from non-homologous end joining at telomere	3	1.20482	0.00166497	44.0882	2.4294
GOTERM_BP_DIRECT	GO:0036297~interstrand cross-link repair	3	1.20482	0.00274418	35.2706	3.97458
GOTERM_BP_DIRECT	GO:0010906~regulation of glucose metabolic process	3	1.20482	0.0116816	17.6353	15.922
sO2
GO terms and KEGG pathways enriched by positive correlated genes (darkvoilet, 770 genes)
Category	Term	Count	%	PValue	Fold Enrichment	FDR
GOTERM_BP_DIRECT	GO:0034394~protein localization to cell surface	4	1.17647	0.007619	9.57573	11.1504
GO terms and KEGG pathways enriched by nagative correlated genes (lightcyan, 692 genes)
Category	Term	Count	%	PValue	Fold Enrichment	FDR
GOTERM_BP_DIRECT	GO:0007596~blood coagulation	5	1.47493	0.00995262	5.83723	14.5208
Na
GO terms and KEGG pathways enriched by positive correlated genes (plum,67 genes)
Category	Term	Count	%	PValue	Fold Enrichment	FDR
0
GO terms and KEGG pathways enriched by nagative correlated genes (coral3, 22 genes)
Category	Term	Count	%	PValue	Fold Enrichment	FDR
0
K
GO terms and KEGG pathways enriched by positive correlated genes (indianred4, 70 genes)
Category	Term	Count	%	PValue	Fold Enrichment	FDR
GOTERM_BP_DIRECT	GO:0048010~vascular endothelial growth factor receptor signaling pathway	3	5.55556	0.00060511	77.5345	0.724284
GO terms and KEGG pathways enriched by nagative correlated genes (antiquewhite2, 28 genes)
Category	Term	Count	%	PValue	Fold Enrichment	FDR
0

## Sheet: CH&NDV
Line
GO terms and KEGG pathways enriched by positive correlated genes (paleturquoise, 1325 genes)(Fayoumi favored)
Category	Term	Count	%	PValue	Fold Enrichment	FDR
GOTERM_BP_DIRECT	GO:0001525~angiogenesis	16	2.33236	7.15704e-05	3.33513	0.120774
GOTERM_BP_DIRECT	GO:0010811~positive regulation of cell-substrate adhesion	7	1.02041	0.000208705	7.45771	0.351804
GOTERM_BP_DIRECT	GO:0018108~peptidyl-tyrosine phosphorylation	8	1.16618	0.00186277	4.38331	3.09909
GOTERM_BP_DIRECT	GO:0007155~cell adhesion	16	2.33236	0.00279571	2.37854	4.61704
GOTERM_BP_DIRECT	GO:0030198~extracellular matrix organization	10	1.45773	0.00401374	3.14377	6.56521
GOTERM_BP_DIRECT	GO:0051592~response to calcium ion	6	0.874636	0.00697019	4.79424	11.1393
GOTERM_BP_DIRECT	GO:0019800~peptide cross-linking via chondroitin 4-sulfate glycosaminoglycan	3	0.437318	0.0078263	19.177	12.424
GOTERM_BP_DIRECT	GO:0002040~sprouting angiogenesis	5	0.728863	0.00798674	5.9928	12.6628
GOTERM_BP_DIRECT	GO:0051965~positive regulation of synapse assembly	7	1.02041	0.0128469	3.5326	19.6131
KEGG_PATHWAY	gga04270:Vascular smooth muscle contraction	12	1.74927	0.00860038	2.4581	9.4123
KEGG_PATHWAY	gga00230:Purine metabolism	15	2.18659	0.0116644	2.08278	12.5652
GO terms and KEGG pathways enriched by nagative correlated genes (black, 497 genes) (Leghorn favored)
Category	Term	Count	%	PValue	Fold Enrichment	FDR
GOTERM_BP_DIRECT	GO:0008152~metabolic process	7	3.27103	0.000303029	7.51378	0.4584
GOTERM_BP_DIRECT	GO:0006508~proteolysis	7	3.27103	0.000853572	6.20704	1.28621
KEGG_PATHWAY	gga00630:Glyoxylate and dicarboxylate metabolism	4	1.86916	0.0167442	7.19767	16.3952
KEGG_PATHWAY	gga00020:Citrate cycle (TCA cycle)	4	1.86916	0.0184825	6.94061	17.9495
Treatment
GO terms and KEGG pathways enriched by positive correlated genes (bisque4, 714 genes) (Higher in treatment groups)
Category	Term	Count	%	PValue	Fold Enrichment	FDR
GOTERM_BP_DIRECT	GO:1902042~negative regulation of extrinsic apoptotic signaling pathway via death domain receptors	5	1.12867	0.00117714	10.0943	1.88184
GOTERM_BP_DIRECT	GO:0071481~cellular response to X-ray	3	0.677201	0.00619857	22.7121	9.54256
GOTERM_BP_DIRECT	GO:0042088~T-helper 1 type immune response	3	0.677201	0.010107	18.1697	15.113
GOTERM_BP_DIRECT	GO:0042787~protein ubiquitination involved in ubiquitin-dependent protein catabolic process	9	2.0316	0.0106541	2.96245	15.8666
GOTERM_BP_DIRECT	GO:0090263~positive regulation of canonical Wnt signaling pathway	6	1.3544	0.0117163	4.32612	17.3118
KEGG_PATHWAY	gga04115:p53 signaling pathway	7	1.58014	0.0081323	3.90706	8.82691
KEGG_PATHWAY	gga01200:Carbon metabolism	8	1.80587	0.0210382	2.83727	21.3869
GO terms and KEGG pathways enriched by nagative correlated genes (lightgreen, 648 genes) (Higher in control groups)
Category	Term	Count	%	PValue	Fold Enrichment	FDR
GOTERM_BP_DIRECT	GO:0006122~mitochondrial electron transport, ubiquinol to cytochrome c	4	0.995025	0.00107581	17.5407	1.65586
GOTERM_BP_DIRECT	GO:0043161~proteasome-mediated ubiquitin-dependent protein catabolic process	9	2.23881	0.00428426	3.45333	6.44317
GOTERM_BP_DIRECT	GO:0045899~positive regulation of RNA polymerase II transcriptional preinitiation complex assembly	3	0.746269	0.0144512	15.3481	20.2127
KEGG_PATHWAY	gga00190:Oxidative phosphorylation	17	4.22886	2.00833e-06	4.15065	0.00229125
KEGG_PATHWAY	gga01100:Metabolic pathways	63	15.6716	6.11014e-06	1.67036	0.00697073
KEGG_PATHWAY	gga03050:Proteasome	8	1.99005	0.000212896	6.23954	0.242621
KEGG_PATHWAY	gga04260:Cardiac muscle contraction	7	1.74129	0.0184336	3.27576	19.1252
pH
GO terms and KEGG pathways enriched by positive correlated genes (black, 442 genes)
Category	Term	Count	%	PValue	Fold Enrichment	FDR
GOTERM_BP_DIRECT	GO:0008631~intrinsic apoptotic signaling pathway in response to oxidative stress	3	1.35135	0.0056359	25.1933	8.24382
KEGG_PATHWAY	gga00020:Citrate cycle (TCA cycle)	5	2.25225	0.00181941	9.19218	1.95741
KEGG_PATHWAY	gga01200:Carbon metabolism	7	3.15315	0.0097666	3.75347	10.1061
KEGG_PATHWAY	gga00630:Glyoxylate and dicarboxylate metabolism	4	1.8018	0.0143127	7.6261	14.4861
GO terms and KEGG pathways enriched by positive correlated genes (lightgreen, 889 genes)
Category	Term	Count	%	PValue	Fold Enrichment	FDR
GOTERM_BP_DIRECT	GO:0006122~mitochondrial electron transport, ubiquinol to cytochrome c	4	0.719424	0.00259676	12.9457	4.13489
GOTERM_BP_DIRECT	GO:0009060~aerobic respiration	5	0.899281	0.00557906	6.66321	8.68561
GOTERM_BP_DIRECT	GO:0051298~centrosome duplication	4	0.719424	0.008065	9.06196	12.3232
KEGG_PATHWAY	gga00190:Oxidative phosphorylation	19	3.41727	3.393e-06	3.58995	0.00393481
KEGG_PATHWAY	gga03050:Proteasome	9	1.61871	0.000167712	5.43216	0.194323
KEGG_PATHWAY	gga03015:mRNA surveillance pathway	9	1.61871	0.0127091	2.83417	13.7856
KEGG_PATHWAY	gga04260:Cardiac muscle contraction	8	1.43885	0.0186967	2.89715	19.6582
GO terms and KEGG pathways enriched by nagative correlated genes (darkolivegreen, 238 genes)
Category	Term	Count	%	PValue	Fold Enrichment	FDR
KEGG_PATHWAY	gga03040:Spliceosome	6	4.16667	0.00229086	6.17714	2.07646
GOTERM_BP_DIRECT	GO:0051276~chromosome organization	3	2.08333	0.007983	21.6202	10.2469
HCO3
GO terms and KEGG pathways enriched by positive correlated genes (lightgreen, 441 genes)
Category	Term	Count	%	PValue	Fold Enrichment	FDR
GOTERM_BP_DIRECT	GO:0009060~aerobic respiration	6	2.15827	2.16749e-05	16.3626	0.0329722
GOTERM_BP_DIRECT	GO:0006122~mitochondrial electron transport, ubiquinol to cytochrome c	4	1.43885	0.000319547	26.4919	0.485071
GOTERM_BP_DIRECT	GO:0006729~tetrahydrobiopterin biosynthetic process	3	1.07914	0.00649204	23.1804	9.43432
GOTERM_BP_DIRECT	GO:0016485~protein processing	5	1.79856	0.00940435	5.9437	13.3904
KEGG_PATHWAY	gga00190:Oxidative phosphorylation	16	5.7554	6.19574e-08	5.72952	6.87686e-05
KEGG_PATHWAY	gga01100:Metabolic pathways	49	17.6259	9.18083e-07	1.90545	0.00101901
KEGG_PATHWAY	gga00330:Arginine and proline metabolism	6	2.15827	0.00275184	6.02648	3.01227
KEGG_PATHWAY	gga01130:Biosynthesis of antibiotics	12	4.31655	0.00396493	2.71523	4.31376
KEGG_PATHWAY	gga03050:Proteasome	5	1.79856	0.0102993	5.71958	10.8552
KEGG_PATHWAY	gga04260:Cardiac muscle contraction	6	2.15827	0.014	4.1181	14.4859
KEGG_PATHWAY	gga00053:Ascorbate and aldarate metabolism	3	1.07914	0.0184739	13.727	18.6953
GO terms and KEGG pathways enriched by nagative correlated genes (coral2, 26 genes)
Category	Term	Count	%	PValue	Fold Enrichment	FDR
GOTERM_BP_DIRECT	GO:0006635~fatty acid beta-oxidation	2	13.3333	0.0194094	90.8485	16.4164
KEGG_PATHWAY	gga00071:Fatty acid degradation	3	20	0.000335724	78.6182	0.285624
KEGG_PATHWAY	gga00280:Valine, leucine and isoleucine degradation	3	20	0.000599457	58.9636	0.509495
KEGG_PATHWAY	gga01212:Fatty acid metabolism	3	20	0.000599457	58.9636	0.509495
KEGG_PATHWAY	gga01130:Biosynthesis of antibiotics	3	20	0.00999574	14.2549	8.20172
KEGG_PATHWAY	gga00062:Fatty acid elongation	2	13.3333	0.0211147	75.2	16.6224
KEGG_PATHWAY	gga00650:Butanoate metabolism	2	13.3333	0.0220251	72.0667	17.2806
KEGG_PATHWAY	gga00640:Propanoate metabolism	2	13.3333	0.0229348	69.184	17.9338
KEGG_PATHWAY	gga00410:beta-Alanine metabolism	2	13.3333	0.0247524	64.0593	19.2252
TCO2
GO terms and KEGG pathways enriched by positive correlated genes (indianred4, 28 genes)
Category	Term	Count	%	PValue	Fold Enrichment	FDR
0
GO terms and KEGG pathways enriched by nagative correlated genes (coral2, 36 genes)
Category	Term	Count	%	PValue	Fold Enrichment	FDR
KEGG_PATHWAY	gga00071:Fatty acid degradation	4	20	1.3889e-05	65.5152	0.0123017
KEGG_PATHWAY	gga01212:Fatty acid metabolism	4	20	3.34566e-05	49.1364	0.0296307
KEGG_PATHWAY	gga00280:Valine, leucine and isoleucine degradation	3	15	0.00205766	36.8523	1.80793
KEGG_PATHWAY	gga01100:Metabolic pathways	6	30	0.0116808	3.06232	9.8841
BE
GO terms and KEGG pathways enriched by positive correlated genes (lightgreen, 868 genes)
Category	Term	Count	%	PValue	Fold Enrichment	FDR
GOTERM_BP_DIRECT	GO:0009060~aerobic respiration	6	1.10294	0.000592851	8.13937	0.971931
GOTERM_BP_DIRECT	GO:0006729~tetrahydrobiopterin biosynthetic process	4	0.735294	0.00145633	15.3744	2.37167
GOTERM_BP_DIRECT	GO:0006122~mitochondrial electron transport, ubiquinol to cytochrome c	4	0.735294	0.00246704	13.178	3.98648
KEGG_PATHWAY	gga00190:Oxidative phosphorylation	20	3.67647	4.32423e-07	3.91667	0.000499337
KEGG_PATHWAY	gga03050:Proteasome	9	1.65441	0.000130377	5.63021	0.150449
KEGG_PATHWAY	gga01100:Metabolic pathways	70	12.8676	0.000158926	1.48863	0.183365
KEGG_PATHWAY	gga00330:Arginine and proline metabolism	7	1.28676	0.00848544	3.84502	9.37166
KEGG_PATHWAY	gga01130:Biosynthesis of antibiotics	16	2.94118	0.0136982	1.97985	14.7236
GO terms and KEGG pathways enriched by nagative correlated genes (coral2, 36 genes)
Category	Term	Count	%	PValue	Fold Enrichment	FDR
KEGG_PATHWAY	gga00071:Fatty acid degradation	4	13.3333	8.50551e-05	40.317	0.0795471
KEGG_PATHWAY	gga01212:Fatty acid metabolism	4	13.3333	0.000202934	30.2378	0.189699
KEGG_PATHWAY	gga00380:Tryptophan metabolism	3	10	0.00494226	25.5858	4.52953
KEGG_PATHWAY	gga00280:Valine, leucine and isoleucine degradation	3	10	0.00626108	22.6783	5.70681
Glu
GO terms and KEGG pathways enriched by nagative correlated genes (skyblue, 32 genes)
Category	Term	Count	%	PValue	Fold Enrichment	FDR
0
PO2
GO terms and KEGG pathways enriched by positive correlated genes (black, 230 genes)
Category	Term	Count	%	PValue	Fold Enrichment	FDR
0
GO terms and KEGG pathways enriched by negative correlated genes (paleturquoise, 1025 genes)
Category	Term	Count	%	PValue	Fold Enrichment	FDR
GOTERM_BP_DIRECT	GO:0019800~peptide cross-linking via chondroitin 4-sulfate glycosaminoglycan	3	0.574713	0.0044888	25.4068	7.10845
GOTERM_BP_DIRECT	GO:0010811~positive regulation of cell-substrate adhesion	5	0.957854	0.00460992	7.05744	7.29353
GOTERM_BP_DIRECT	GO:0006032~chitin catabolic process	3	0.574713	0.00874473	19.0551	13.4075
GOTERM_BP_DIRECT	GO:0043066~negative regulation of apoptotic process	14	2.68199	0.0106665	2.20929	16.1185
GOTERM_BP_DIRECT	GO:0051592~response to calcium ion	5	0.957854	0.0133031	5.29308	19.7082
KEGG_PATHWAY	gga00230:Purine metabolism	13	2.49042	0.00894739	2.32878	9.67124
KEGG_PATHWAY	gga00120:Primary bile acid biosynthesis	4	0.766284	0.0165763	7.1177	17.2352
sO2
GO terms and KEGG pathways enriched by positive correlated genes (black, 380 genes)
Category	Term	Count	%	PValue	Fold Enrichment	FDR
KEGG_PATHWAY	gga00630:Glyoxylate and dicarboxylate metabolism	4	2.25989	0.00559355	10.6765	5.50334
KEGG_PATHWAY	gga00020:Citrate cycle (TCA cycle)	4	2.25989	0.0062046	10.2952	6.0877
KEGG_PATHWAY	gga00970:Aminoacyl-tRNA biosynthesis	4	2.25989	0.0190049	6.86349	17.604
GO terms and KEGG pathways enriched by negative correlated genes (paleturquoise, 611 genes)
Category	Term	Count	%	PValue	Fold Enrichment	FDR
GOTERM_BP_DIRECT	GO:0006032~chitin catabolic process	3	1.01695	0.00264434	34.9508	4.02061
GOTERM_BP_DIRECT	GO:0043066~negative regulation of apoptotic process	10	3.38983	0.00751881	2.89447	11.0387
GOTERM_BP_DIRECT	GO:0071300~cellular response to retinoic acid	4	1.35593	0.0123848	8.10453	17.5634
GOTERM_BP_DIRECT	GO:0051592~response to calcium ion	4	1.35593	0.0139355	7.76684	19.5468
Na
GO terms and KEGG pathways enriched by positive correlated genes (plum1, 56 genes)
Category	Term	Count	%	PValue	Fold Enrichment	FDR
0
K
GO terms and KEGG pathways enriched by positive correlated genes (skyblue, 41 genes)
Category	Term	Count	%	PValue	Fold Enrichment	FDR
0

## Sheet: AH common
Group	Catergory	Term	counts	%	Pvalue	Fold enrichment	FDR	Time	module
AH BE positive	KEGG_PATHWAY	gga03008:Ribosome biogenesis in eukaryotes	6	3.46821	0.00218652	6.34018	2.09528	AH	Blueviolet
AH pH positive	KEGG_PATHWAY	gga03008:Ribosome biogenesis in eukaryotes	6	2.58621	0.0143158	4.0947	13.4102	AH	Blueviolet
AH treatment negative	KEGG_PATHWAY	gga03008:Ribosome biogenesis in eukaryotes	7	2.08333	0.0118282	3.61107	11.7689	AH	Blueviolet
AH treatment negative	KEGG_PATHWAY	gga03013:RNA transport	14	4.16667	9.18468e-05	3.63864	0.0966082	AH	Blueviolet
AH BE positive	KEGG_PATHWAY	gga03050:Proteasome	9	5.20231	2.17568e-08	17.4355	2.10475e-05	AH	Blueviolet
AH pH positive	KEGG_PATHWAY	gga03050:Proteasome	12	5.17241	1.22306e-10	15.0139	1.22133e-07	AH	Blueviolet
AH treatment negative	KEGG_PATHWAY	gga03050:Proteasome	13	3.86905	1.53284e-10	12.2948	1.61301e-07	AH	Blueviolet
AH BE positive	KEGG_PATHWAY	gga03060:Protein export	5	2.89017	0.000216903	15.8504	0.209634	AH	Blueviolet
AH pH positive	KEGG_PATHWAY	gga03060:Protein export	5	2.15517	0.00118074	10.2367	1.17283	AH	Blueviolet
AH treatment negative	KEGG_PATHWAY	gga03060:Protein export	7	2.08333	2.76466e-05	10.8332	0.0290887	AH	Blueviolet
AH BE positive	KEGG_PATHWAY	gga04141:Protein processing in endoplasmic reticulum	8	4.62428	0.00410228	3.82148	3.89866	AH	Blueviolet
AH pH positive	KEGG_PATHWAY	gga04141:Protein processing in endoplasmic reticulum	14	6.03448	1.39535e-05	4.31906	0.0139329	AH	Blueviolet
AH treatment negative	KEGG_PATHWAY	gga04141:Protein processing in endoplasmic reticulum	17	5.05952	3.68573e-06	3.96441	0.00387843	AH	Blueviolet
AH treatment negative	GOTERM_BP_DIRECT	GO:0000387~spliceosomal snRNP assembly	4	1.19048	0.0119046	8.15782	16.5322	AH	Blueviolet
AH BE positive	GOTERM_BP_DIRECT	GO:0006457~protein folding	7	4.04624	0.00100343	6.02354	1.38801	AH	Blueviolet
AH pH positive	GOTERM_BP_DIRECT	GO:0006457~protein folding	9	3.87931	0.000100877	6.10452	0.146814	AH	Blueviolet
AH treatment negative	GOTERM_BP_DIRECT	GO:0006457~protein folding	11	3.27381	4.47032e-05	5.17708	0.0674325	AH	Blueviolet
AH treatment negative	GOTERM_BP_DIRECT	GO:0006479~protein methylation	3	0.892857	0.0140676	15.7329	19.2471	AH	Blueviolet
AH treatment negative	GOTERM_BP_DIRECT	GO:0006511~ubiquitin-dependent protein catabolic process	8	2.38095	0.00585907	3.67102	8.48516	AH	Blueviolet
AH BE positive	GOTERM_BP_DIRECT	GO:0006614~SRP-dependent cotranslational protein targeting to membrane	3	1.7341	0.00573281	25.1698	7.69251	AH	Blueviolet
AH pH positive	GOTERM_BP_DIRECT	GO:0006614~SRP-dependent cotranslational protein targeting to membrane	3	1.2931	0.00912334	19.8397	12.4954	AH	Blueviolet
AH pH positive	GOTERM_BP_DIRECT	GO:0006886~intracellular protein transport	8	3.44828	0.0130579	3.15856	17.4217	AH	Blueviolet
AH treatment negative	GOTERM_BP_DIRECT	GO:0006886~intracellular protein transport	12	3.57143	0.00101679	3.28748	1.52332	AH	Blueviolet
AH pH positive	GOTERM_BP_DIRECT	GO:0006888~ER to Golgi vesicle-mediated transport	6	2.58621	0.00107011	7.55798	1.54721	AH	Blueviolet
AH treatment negative	GOTERM_BP_DIRECT	GO:0006888~ER to Golgi vesicle-mediated transport	7	2.08333	0.00086684	6.11837	1.30004	AH	Blueviolet
AH treatment negative	GOTERM_BP_DIRECT	GO:0006890~retrograde vesicle-mediated transport, Golgi to ER	5	1.4881	0.0021982	8.74052	3.26604	AH	Blueviolet
AH BE positive	GOTERM_BP_DIRECT	GO:0007339~binding of sperm to zona pellucida	5	2.89017	9.36841e-05	19.741	0.130353	AH	Blueviolet
AH pH positive	GOTERM_BP_DIRECT	GO:0007339~binding of sperm to zona pellucida	6	2.58621	1.13785e-05	18.6727	0.01657	AH	Blueviolet
AH treatment negative	GOTERM_BP_DIRECT	GO:0007339~binding of sperm to zona pellucida	5	1.4881	0.000951954	10.7971	1.42683	AH	Blueviolet
AH pH positive	GOTERM_BP_DIRECT	GO:0010501~RNA secondary structure unwinding	4	1.72414	0.0136916	7.83791	18.1905	AH	Blueviolet
AH treatment negative	GOTERM_BP_DIRECT	GO:0010501~RNA secondary structure unwinding	5	1.4881	0.00567519	6.79819	8.2294	AH	Blueviolet
AH pH positive	GOTERM_BP_DIRECT	GO:0030433~ER-associated ubiquitin-dependent protein catabolic process	6	2.58621	0.000591418	8.57933	0.857875	AH	Blueviolet
AH treatment negative	GOTERM_BP_DIRECT	GO:0030433~ER-associated ubiquitin-dependent protein catabolic process	8	2.38095	5.09504e-05	7.93734	0.0768527	AH	Blueviolet
AH treatment negative	GOTERM_BP_DIRECT	GO:0030970~retrograde protein transport, ER to cytosol	4	1.19048	0.00276915	13.3492	4.0979	AH	Blueviolet
AH BE positive	GOTERM_BP_DIRECT	GO:0031647~regulation of protein stability	4	2.31214	0.0114662	8.38993	14.8334	AH	Blueviolet
AH BE positive	GOTERM_BP_DIRECT	GO:0032212~positive regulation of telomere maintenance via telomerase	5	2.89017	0.000184257	16.7799	0.256227	AH	Blueviolet
AH pH positive	GOTERM_BP_DIRECT	GO:0032212~positive regulation of telomere maintenance via telomerase	6	2.58621	2.7234e-05	15.8718	0.0396553	AH	Blueviolet
AH treatment negative	GOTERM_BP_DIRECT	GO:0032212~positive regulation of telomere maintenance via telomerase	5	1.4881	0.00181779	9.17755	2.70806	AH	Blueviolet
AH treatment negative	GOTERM_BP_DIRECT	GO:0032543~mitochondrial translation	5	1.4881	0.000951954	10.7971	1.42683	AH	Blueviolet
AH pH positive	GOTERM_BP_DIRECT	GO:0045454~cell redox homeostasis	5	2.15517	0.0132159	5.39856	17.6141	AH	Blueviolet
AH BE positive	GOTERM_BP_DIRECT	GO:0045899~positive regulation of RNA polymerase II transcriptional preinitiation complex assembly	3	1.7341	0.00313137	33.5597	4.27254	AH	Blueviolet
AH pH positive	GOTERM_BP_DIRECT	GO:0045899~positive regulation of RNA polymerase II transcriptional preinitiation complex assembly	4	1.72414	0.000125048	35.2706	0.181961	AH	Blueviolet
AH treatment negative	GOTERM_BP_DIRECT	GO:0045899~positive regulation of RNA polymerase II transcriptional preinitiation complex assembly	4	1.19048	0.000371281	24.4735	0.558772	AH	Blueviolet
AH BE positive	GOTERM_BP_DIRECT	GO:0050821~protein stabilization	8	4.62428	4.9742e-05	8.13569	0.0692312	AH	Blueviolet
AH pH positive	GOTERM_BP_DIRECT	GO:0050821~protein stabilization	8	3.44828	0.000223859	6.41283	0.325526	AH	Blueviolet
AH pH positive	GOTERM_BP_DIRECT	GO:0051603~proteolysis involved in cellular protein catabolic process	4	1.72414	0.0110643	8.46494	14.9588	AH	Blueviolet
AH BE positive	GOTERM_BP_DIRECT	GO:0090666~scaRNA localization to Cajal body	3	1.7341	0.000644838	67.1194	0.894047	AH	Blueviolet
AH pH positive	GOTERM_BP_DIRECT	GO:0090666~scaRNA localization to Cajal body	3	1.2931	0.00104004	52.9059	1.50404	AH	Blueviolet
AH treatment negative	GOTERM_BP_DIRECT	GO:0090666~scaRNA localization to Cajal body	3	0.892857	0.00215972	36.7102	3.20974	AH	Blueviolet
AH BE positive	GOTERM_BP_DIRECT	GO:1901998~toxin transport	8	4.62428	1.87098e-08	24.4071	2.60488e-05	AH	Blueviolet
AH pH positive	GOTERM_BP_DIRECT	GO:1901998~toxin transport	9	3.87931	3.36569e-09	21.6433	4.90167e-06	AH	Blueviolet
AH treatment negative	GOTERM_BP_DIRECT	GO:1901998~toxin transport	9	2.67857	6.0242e-08	15.0178	9.09007e-05	AH	Blueviolet
AH BE positive	GOTERM_BP_DIRECT	GO:1904851~positive regulation of establishment of protein localization to telomere	5	2.89017	1.54579e-06	47.9424	0.0021521	AH	Blueviolet
AH pH positive	GOTERM_BP_DIRECT	GO:1904851~positive regulation of establishment of protein localization to telomere	6	2.58621	4.49922e-08	45.3479	6.55251e-05	AH	Blueviolet
AH treatment negative	GOTERM_BP_DIRECT	GO:1904851~positive regulation of establishment of protein localization to telomere	5	1.4881	1.73489e-05	26.2216	0.0261749	AH	Blueviolet
AH BE positive	GOTERM_BP_DIRECT	GO:1904871~positive regulation of protein localization to Cajal body	5	2.89017	6.70167e-07	55.9328	0.000933038	AH	Blueviolet
AH pH positive	GOTERM_BP_DIRECT	GO:1904871~positive regulation of protein localization to Cajal body	6	2.58621	1.30533e-08	52.9059	1.90104e-05	AH	Blueviolet
AH treatment negative	GOTERM_BP_DIRECT	GO:1904871~positive regulation of protein localization to Cajal body	5	1.4881	7.59721e-06	30.5918	0.011463	AH	Blueviolet
AH BE positive	GOTERM_BP_DIRECT	GO:1904874~positive regulation of telomerase RNA localization to Cajal body	6	3.46821	2.82166e-07	36.6106	0.000392845	AH	Blueviolet
AH pH positive	GOTERM_BP_DIRECT	GO:1904874~positive regulation of telomerase RNA localization to Cajal body	6	2.58621	9.31061e-07	28.8578	0.00135596	AH	Blueviolet
AH treatment negative	GOTERM_BP_DIRECT	GO:1904874~positive regulation of telomerase RNA localization to Cajal body	6	1.78571	5.70293e-06	20.0237	0.00860495	AH	Blueviolet
AH PO2 positive	GOTERM_BP_DIRECT	GO:0010906~regulation of glucose metabolic process	3	1.20482	0.0116816	17.6353	15.922	AH	Darkviolet
AH PO2 positive	GOTERM_BP_DIRECT	GO:0031848~protection from non-homologous end joining at telomere	3	1.20482	0.00166497	44.0882	2.4294	AH	Darkviolet
AH sO2 positive	GOTERM_BP_DIRECT	GO:0034394~protein localization to cell surface	4	1.17647	0.007619	9.57573	11.1504	AH	Darkviolet
AH PO2 positive	GOTERM_BP_DIRECT	GO:0036297~interstrand cross-link repair	3	1.20482	0.00274418	35.2706	3.97458	AH	Darkviolet
AH K positive	GOTERM_BP_DIRECT	GO:0048010~vascular endothelial growth factor receptor signaling pathway	3	5.55556	0.00060511	77.5345	0.724284	AH	Indianred4
AH line positive	GOTERM_BP_DIRECT	GO:0001558~regulation of cell growth	7	0.943396	0.00690987	3.99886	11.0314	AH	Lightcyan
AH line positive	GOTERM_BP_DIRECT	GO:0007596~blood coagulation	7	0.943396	0.0123582	3.55454	18.9112	AH	Lightcyan
AH sO2 negative	GOTERM_BP_DIRECT	GO:0007596~blood coagulation	5	1.47493	0.00995262	5.83723	14.5208	AH	Lightcyan
AH line positive	GOTERM_BP_DIRECT	GO:0036444~calcium ion transmembrane import into mitochondrion	3	0.404313	0.0086001	18.2805	13.5498	AH	Lightcyan
AH treatment positive	KEGG_PATHWAY	gga03040:Spliceosome	5	5.37634	0.0128548	5.27961	12.0363	AH	lightpink4
AH treatment positive	GOTERM_BP_DIRECT	GO:0000381~regulation of alternative mRNA splicing, via spliceosome	3	3.22581	0.00925414	20.1358	11.6321	AH	lightpink4
AH pH negative	GOTERM_BP_DIRECT	GO:0090131~mesenchyme migration	2	2.22222	0.0141819	138.369	17.095	AH	Plum

## Sheet: CH common
Groups	Category	Term	Count	%	PValue	Fold Enrichment	FDR	Time	Module
CH treatment positive	KEGG_PATHWAY	gga01200:Carbon metabolism	8	1.80587	0.0210382	2.83727	21.3869	CH	Bisque4
CH treatment positive	KEGG_PATHWAY	gga04115:p53 signaling pathway	7	1.58014	0.0081323	3.90706	8.82691	CH	Bisque4
CH treatment positive	GOTERM_BP_DIRECT	GO:0042088~T-helper 1 type immune response	3	0.677201	0.010107	18.1697	15.113	CH	Bisque4
CH treatment positive	GOTERM_BP_DIRECT	GO:0042787~protein ubiquitination involved in ubiquitin-dependent protein catabolic process	9	2.0316	0.0106541	2.96245	15.8666	CH	Bisque4
CH treatment positive	GOTERM_BP_DIRECT	GO:0071481~cellular response to X-ray	3	0.677201	0.00619857	22.7121	9.54256	CH	Bisque4
CH treatment positive	GOTERM_BP_DIRECT	GO:0090263~positive regulation of canonical Wnt signaling pathway	6	1.3544	0.0117163	4.32612	17.3118	CH	Bisque4
CH treatment positive	GOTERM_BP_DIRECT	GO:1902042~negative regulation of extrinsic apoptotic signaling pathway via death domain receptors	5	1.12867	0.00117714	10.0943	1.88184	CH	Bisque4
CH line negative	KEGG_PATHWAY	gga00020:Citrate cycle (TCA cycle)	4	1.86916	0.0184825	6.94061	17.9495	CH	Black
CH pH positive	KEGG_PATHWAY	gga00020:Citrate cycle (TCA cycle)	5	2.25225	0.00181941	9.19218	1.95741	CH	Black
CH sO2 positive	KEGG_PATHWAY	gga00020:Citrate cycle (TCA cycle)	4	2.25989	0.0062046	10.2952	6.0877	CH	Black
CH line negative	KEGG_PATHWAY	gga00630:Glyoxylate and dicarboxylate metabolism	4	1.86916	0.0167442	7.19767	16.3952	CH	Black
CH pH positive	KEGG_PATHWAY	gga00630:Glyoxylate and dicarboxylate metabolism	4	1.8018	0.0143127	7.6261	14.4861	CH	Black
CH sO2 positive	KEGG_PATHWAY	gga00630:Glyoxylate and dicarboxylate metabolism	4	2.25989	0.00559355	10.6765	5.50334	CH	Black
CH sO2 positive	KEGG_PATHWAY	gga00970:Aminoacyl-tRNA biosynthesis	4	2.25989	0.0190049	6.86349	17.604	CH	Black
CH pH positive	KEGG_PATHWAY	gga01200:Carbon metabolism	7	3.15315	0.0097666	3.75347	10.1061	CH	Black
CH line negative	GOTERM_BP_DIRECT	GO:0006508~proteolysis	7	3.27103	0.000853572	6.20704	1.28621	CH	Black
CH line negative	GOTERM_BP_DIRECT	GO:0008152~metabolic process	7	3.27103	0.000303029	7.51378	0.4584	CH	Black
CH pH positive	GOTERM_BP_DIRECT	GO:0008631~intrinsic apoptotic signaling pathway in response to oxidative stress	3	1.35135	0.0056359	25.1933	8.24382	CH	Black
CH HCO3 negative	KEGG_PATHWAY	gga00062:Fatty acid elongation	2	13.3333	0.0211147	75.2	16.6224	CH	Coral2
CH BE negative	KEGG_PATHWAY	gga00071:Fatty acid degradation	4	13.3333	8.50551e-05	40.317	0.0795471	CH	Coral2
CH HCO3 negative	KEGG_PATHWAY	gga00071:Fatty acid degradation	3	20	0.000335724	78.6182	0.285624	CH	Coral2
CH TCO2 negative	KEGG_PATHWAY	gga00071:Fatty acid degradation	4	20	1.3889e-05	65.5152	0.0123017	CH	Coral2
CH BE positive	KEGG_PATHWAY	gga00190:Oxidative phosphorylation	20	3.67647	4.32423e-07	3.91667	0.000499337	CH	Coral2
CH BE negative	KEGG_PATHWAY	gga00280:Valine, leucine and isoleucine degradation	3	10	0.00626108	22.6783	5.70681	CH	Coral2
CH HCO3 negative	KEGG_PATHWAY	gga00280:Valine, leucine and isoleucine degradation	3	20	0.000599457	58.9636	0.509495	CH	Coral2
CH TCO2 negative	KEGG_PATHWAY	gga00280:Valine, leucine and isoleucine degradation	3	15	0.00205766	36.8523	1.80793	CH	Coral2
CH BE positive	KEGG_PATHWAY	gga00330:Arginine and proline metabolism	7	1.28676	0.00848544	3.84502	9.37166	CH	Coral2
CH BE negative	KEGG_PATHWAY	gga00380:Tryptophan metabolism	3	10	0.00494226	25.5858	4.52953	CH	Coral2
CH HCO3 negative	KEGG_PATHWAY	gga00410:beta-Alanine metabolism	2	13.3333	0.0247524	64.0593	19.2252	CH	Coral2
CH HCO3 negative	KEGG_PATHWAY	gga00640:Propanoate metabolism	2	13.3333	0.0229348	69.184	17.9338	CH	Coral2
CH HCO3 negative	KEGG_PATHWAY	gga00650:Butanoate metabolism	2	13.3333	0.0220251	72.0667	17.2806	CH	Coral2
CH BE positive	KEGG_PATHWAY	gga01100:Metabolic pathways	70	12.8676	0.000158926	1.48863	0.183365	CH	Coral2
CH TCO2 negative	KEGG_PATHWAY	gga01100:Metabolic pathways	6	30	0.0116808	3.06232	9.8841	CH	Coral2
CH BE positive	KEGG_PATHWAY		16	2.94118	0.0136982	1.97985	14.7236	CH	Coral2
CH HCO3 negative	KEGG_PATHWAY	gga01130:Biosynthesis of antibiotics	3	20	0.00999574	14.2549	8.20172	CH	Coral2
CH BE negative	KEGG_PATHWAY	gga01212:Fatty acid metabolism	4	13.3333	0.000202934	30.2378	0.189699	CH	Coral2
CH HCO3 negative	KEGG_PATHWAY	gga01212:Fatty acid metabolism	3	20	0.000599457	58.9636	0.509495	CH	Coral2
CH TCO2 negative	KEGG_PATHWAY	gga01212:Fatty acid metabolism	4	20	3.34566e-05	49.1364	0.0296307	CH	Coral2
CH BE positive	KEGG_PATHWAY	gga03050:Proteasome	9	1.65441	0.000130377	5.63021	0.150449	CH	Coral2
CH BE positive	GOTERM_BP_DIRECT	GO:0006122~mitochondrial electron transport, ubiquinol to cytochrome c	4	0.735294	0.00246704	13.178	3.98648	CH	Coral2
CH HCO3 negative	GOTERM_BP_DIRECT	GO:0006635~fatty acid beta-oxidation	2	13.3333	0.0194094	90.8485	16.4164	CH	Coral2
CH BE positive	GOTERM_BP_DIRECT	GO:0006729~tetrahydrobiopterin biosynthetic process	4	0.735294	0.00145633	15.3744	2.37167	CH	Coral2
CH BE positive	GOTERM_BP_DIRECT	GO:0009060~aerobic respiration	6	1.10294	0.000592851	8.13937	0.971931	CH	Coral2
CH pH negative	KEGG_PATHWAY	gga03040:Spliceosome	6	4.16667	0.00229086	6.17714	2.07646	CH	Darkolivergreen
CH pH negative	GOTERM_BP_DIRECT	GO:0051276~chromosome organization	3	2.08333	0.007983	21.6202	10.2469	CH	Darkolivergreen
CH HCO3 positive	KEGG_PATHWAY	gga00053:Ascorbate and aldarate metabolism	3	1.07914	0.0184739	13.727	18.6953	CH	Lightgreen
CH HCO3 positive	KEGG_PATHWAY	gga00190:Oxidative phosphorylation	16	5.7554	6.19574e-08	5.72952	6.87686e-05	CH	Lightgreen
CH pH positive	KEGG_PATHWAY	gga00190:Oxidative phosphorylation	19	3.41727	3.393e-06	3.58995	0.00393481	CH	Lightgreen
CH treatment negative	KEGG_PATHWAY	gga00190:Oxidative phosphorylation	17	4.22886	2.00833e-06	4.15065	0.00229125	CH	Lightgreen
CH HCO3 positive	KEGG_PATHWAY	gga00330:Arginine and proline metabolism	6	2.15827	0.00275184	6.02648	3.01227	CH	Lightgreen
CH HCO3 positive	KEGG_PATHWAY	gga01100:Metabolic pathways	49	17.6259	9.18083e-07	1.90545	0.00101901	CH	Lightgreen
CH treatment negative	KEGG_PATHWAY	gga01100:Metabolic pathways	63	15.6716	6.11014e-06	1.67036	0.00697073	CH	Lightgreen
CH HCO3 positive	KEGG_PATHWAY	gga01130:Biosynthesis of antibiotics	12	4.31655	0.00396493	2.71523	4.31376	CH	Lightgreen
CH pH positive	KEGG_PATHWAY	gga03015:mRNA surveillance pathway	9	1.61871	0.0127091	2.83417	13.7856	CH	Lightgreen
CH HCO3 positive	KEGG_PATHWAY	gga03050:Proteasome	5	1.79856	0.0102993	5.71958	10.8552	CH	Lightgreen
CH pH positive	KEGG_PATHWAY	gga03050:Proteasome	9	1.61871	0.000167712	5.43216	0.194323	CH	Lightgreen
CH treatment negative	KEGG_PATHWAY	gga03050:Proteasome	8	1.99005	0.000212896	6.23954	0.242621	CH	Lightgreen
CH HCO3 positive	KEGG_PATHWAY	gga04260:Cardiac muscle contraction	6	2.15827	0.014	4.1181	14.4859	CH	Lightgreen
CH pH positive	KEGG_PATHWAY	gga04260:Cardiac muscle contraction	8	1.43885	0.0186967	2.89715	19.6582	CH	Lightgreen
CH treatment negative	KEGG_PATHWAY	gga04260:Cardiac muscle contraction	7	1.74129	0.0184336	3.27576	19.1252	CH	Lightgreen
CH HCO3 positive	GOTERM_BP_DIRECT	GO:0006122~mitochondrial electron transport, ubiquinol to cytochrome c	4	1.43885	0.000319547	26.4919	0.485071	CH	Lightgreen
CH pH positive	GOTERM_BP_DIRECT	GO:0006122~mitochondrial electron transport, ubiquinol to cytochrome c	4	0.719424	0.00259676	12.9457	4.13489	CH	Lightgreen
CH treatment negative	GOTERM_BP_DIRECT	GO:0006122~mitochondrial electron transport, ubiquinol to cytochrome c	4	0.995025	0.00107581	17.5407	1.65586	CH	Lightgreen
CH HCO3 positive	GOTERM_BP_DIRECT	GO:0006729~tetrahydrobiopterin biosynthetic process	3	1.07914	0.00649204	23.1804	9.43432	CH	Lightgreen
CH HCO3 positive	GOTERM_BP_DIRECT	GO:0009060~aerobic respiration	6	2.15827	2.16749e-05	16.3626	0.0329722	CH	Lightgreen
CH pH positive	GOTERM_BP_DIRECT	GO:0009060~aerobic respiration	5	0.899281	0.00557906	6.66321	8.68561	CH	Lightgreen
CH HCO3 positive	GOTERM_BP_DIRECT	GO:0016485~protein processing	5	1.79856	0.00940435	5.9437	13.3904	CH	Lightgreen
CH treatment negative	GOTERM_BP_DIRECT	GO:0043161~proteasome-mediated ubiquitin-dependent protein catabolic process	9	2.23881	0.00428426	3.45333	6.44317	CH	Lightgreen
CH treatment negative	GOTERM_BP_DIRECT	GO:0045899~positive regulation of RNA polymerase II transcriptional preinitiation complex assembly	3	0.746269	0.0144512	15.3481	20.2127	CH	Lightgreen
CH pH positive	GOTERM_BP_DIRECT	GO:0051298~centrosome duplication	4	0.719424	0.008065	9.06196	12.3232	CH	Lightgreen
CH PO2 negative	KEGG_PATHWAY	gga00120:Primary bile acid biosynthesis	4	0.766284	0.0165763	7.1177	17.2352	CH	Paleturquoise
CH line positive	KEGG_PATHWAY	gga00230:Purine metabolism	15	2.18659	0.0116644	2.08278	12.5652	CH	Paleturquoise
CH PO2 negative	KEGG_PATHWAY	gga00230:Purine metabolism	13	2.49042	0.00894739	2.32878	9.67124	CH	Paleturquoise
CH line positive	KEGG_PATHWAY	gga04270:Vascular smooth muscle contraction	12	1.74927	0.00860038	2.4581	9.4123	CH	Paleturquoise
CH line positive	GOTERM_BP_DIRECT	GO:0001525~angiogenesis	16	2.33236	7.15704e-05	3.33513	0.120774	CH	Paleturquoise
CH line positive	GOTERM_BP_DIRECT	GO:0002040~sprouting angiogenesis	5	0.728863	0.00798674	5.9928	12.6628	CH	Paleturquoise
CH PO2 negative	GOTERM_BP_DIRECT	GO:0006032~chitin catabolic process	3	0.574713	0.00874473	19.0551	13.4075	CH	Paleturquoise
CH sO2 negative	GOTERM_BP_DIRECT	GO:0006032~chitin catabolic process	3	1.01695	0.00264434	34.9508	4.02061	CH	Paleturquoise
CH line positive	GOTERM_BP_DIRECT	GO:0007155~cell adhesion	16	2.33236	0.00279571	2.37854	4.61704	CH	Paleturquoise
CH line positive	GOTERM_BP_DIRECT	GO:0010811~positive regulation of cell-substrate adhesion	7	1.02041	0.000208705	7.45771	0.351804	CH	Paleturquoise
CH PO2 negative	GOTERM_BP_DIRECT	GO:0010811~positive regulation of cell-substrate adhesion	5	0.957854	0.00460992	7.05744	7.29353	CH	Paleturquoise
CH line positive	GOTERM_BP_DIRECT	GO:0018108~peptidyl-tyrosine phosphorylation	8	1.16618	0.00186277	4.38331	3.09909	CH	Paleturquoise
CH line positive	GOTERM_BP_DIRECT	GO:0019800~peptide cross-linking via chondroitin 4-sulfate glycosaminoglycan	3	0.437318	0.0078263	19.177	12.424	CH	Paleturquoise
CH PO2 negative	GOTERM_BP_DIRECT	GO:0019800~peptide cross-linking via chondroitin 4-sulfate glycosaminoglycan	3	0.574713	0.0044888	25.4068	7.10845	CH	Paleturquoise
CH line positive	GOTERM_BP_DIRECT	GO:0030198~extracellular matrix organization	10	1.45773	0.00401374	3.14377	6.56521	CH	Paleturquoise
CH PO2 negative	GOTERM_BP_DIRECT	GO:0043066~negative regulation of apoptotic process	14	2.68199	0.0106665	2.20929	16.1185	CH	Paleturquoise
CH sO2 negative	GOTERM_BP_DIRECT	GO:0043066~negative regulation of apoptotic process	10	3.38983	0.00751881	2.89447	11.0387	CH	Paleturquoise
CH line positive	GOTERM_BP_DIRECT	GO:0051592~response to calcium ion	6	0.874636	0.00697019	4.79424	11.1393	CH	Paleturquoise
CH PO2 negative	GOTERM_BP_DIRECT	GO:0051592~response to calcium ion	5	0.957854	0.0133031	5.29308	19.7082	CH	Paleturquoise
CH sO2 negative	GOTERM_BP_DIRECT	GO:0051592~response to calcium ion	4	1.35593	0.0139355	7.76684	19.5468	CH	Paleturquoise
CH line positive	GOTERM_BP_DIRECT	GO:0051965~positive regulation of synapse assembly	7	1.02041	0.0128469	3.5326	19.6131	CH	Paleturquoise
CH sO2 negative	GOTERM_BP_DIRECT	GO:0071300~cellular response to retinoic acid	4	1.35593	0.0123848	8.10453	17.5634	CH	Paleturquoise

## Sheet: Shared by Ah and CH
Group	Catergory	Term	counts	%	Pvalue	Fold enrichment	FDR	Time	module
AH treatment positive	KEGG_PATHWAY	gga03040:Spliceosome	5	5.37634	0.0128548	5.27961	12.0363	AH	lightpink4
AH BE positive	KEGG_PATHWAY	gga03050:Proteasome	9	5.20231	2.17568e-08	17.4355	2.10475e-05	AH	Blueviolet
AH pH positive	KEGG_PATHWAY	gga03050:Proteasome	12	5.17241	1.22306e-10	15.0139	1.22133e-07	AH	Blueviolet
AH treatment negative	KEGG_PATHWAY	gga03050:Proteasome	13	3.86905	1.53284e-10	12.2948	1.61301e-07	AH	Blueviolet
CH pH negative	KEGG_PATHWAY	gga03040:Spliceosome	6	4.16667	0.00229086	6.17714	2.07646	CH	Darkolivergreen
CH BE positive	KEGG_PATHWAY	gga03050:Proteasome	9	1.65441	0.000130377	5.63021	0.150449	CH	Coral2
CH HCO3 positive	KEGG_PATHWAY	gga03050:Proteasome	5	1.79856	0.0102993	5.71958	10.8552	CH	Lightgreen
CH pH positive	KEGG_PATHWAY	gga03050:Proteasome	9	1.61871	0.000167712	5.43216	0.194323	CH	Lightgreen
CH treatment negative	KEGG_PATHWAY	gga03050:Proteasome	8	1.99005	0.000212896	6.23954	0.242621	CH	Lightgreen

## Sheet: Sheet4
Group	Catergory	Term	counts	%	Pvalue	Fold enrichment	FDR	Time	module
CH line negative	KEGG_PATHWAY	gga00020:Citrate cycle (TCA cycle)	4	1.86916	0.0184825	6.94061	17.9495	CH	Black
CH pH positive	KEGG_PATHWAY	gga00020:Citrate cycle (TCA cycle)	5	2.25225	0.00181941	9.19218	1.95741	CH	Black
CH sO2 positive	KEGG_PATHWAY	gga00020:Citrate cycle (TCA cycle)	4	2.25989	0.0062046	10.2952	6.0877	CH	Black
CH HCO3 positive	KEGG_PATHWAY	gga00053:Ascorbate and aldarate metabolism	3	1.07914	0.0184739	13.727	18.6953	CH	Lightgreen
CH HCO3 negative	KEGG_PATHWAY	gga00062:Fatty acid elongation	2	13.3333	0.0211147	75.2	16.6224	CH	Coral2
CH BE negative	KEGG_PATHWAY	gga00071:Fatty acid degradation	4	13.3333	8.50551e-05	40.317	0.0795471	CH	Coral2
CH HCO3 negative	KEGG_PATHWAY	gga00071:Fatty acid degradation	3	20	0.000335724	78.6182	0.285624	CH	Coral2
CH TCO2 negative	KEGG_PATHWAY	gga00071:Fatty acid degradation	4	20	1.3889e-05	65.5152	0.0123017	CH	Coral2
CH PO2 negative	KEGG_PATHWAY	gga00120:Primary bile acid biosynthesis	4	0.766284	0.0165763	7.1177	17.2352	CH	Paleturquoise
CH BE positive	KEGG_PATHWAY	gga00190:Oxidative phosphorylation	20	3.67647	4.32423e-07	3.91667	0.000499337	CH	Coral2
CH HCO3 positive	KEGG_PATHWAY	gga00190:Oxidative phosphorylation	16	5.7554	6.19574e-08	5.72952	6.87686e-05	CH	Lightgreen
CH pH positive	KEGG_PATHWAY	gga00190:Oxidative phosphorylation	19	3.41727	3.393e-06	3.58995	0.00393481	CH	Lightgreen
CH treatment negative	KEGG_PATHWAY	gga00190:Oxidative phosphorylation	17	4.22886	2.00833e-06	4.15065	0.00229125	CH	Lightgreen
CH line positive	KEGG_PATHWAY	gga00230:Purine metabolism	15	2.18659	0.0116644	2.08278	12.5652	CH	Paleturquoise
CH PO2 negative	KEGG_PATHWAY	gga00230:Purine metabolism	13	2.49042	0.00894739	2.32878	9.67124	CH	Paleturquoise
CH BE negative	KEGG_PATHWAY	gga00280:Valine, leucine and isoleucine degradation	3	10	0.00626108	22.6783	5.70681	CH	Coral2
CH HCO3 negative	KEGG_PATHWAY	gga00280:Valine, leucine and isoleucine degradation	3	20	0.000599457	58.9636	0.509495	CH	Coral2
CH TCO2 negative	KEGG_PATHWAY	gga00280:Valine, leucine and isoleucine degradation	3	15	0.00205766	36.8523	1.80793	CH	Coral2
CH BE positive	KEGG_PATHWAY	gga00330:Arginine and proline metabolism	7	1.28676	0.00848544	3.84502	9.37166	CH	Coral2
CH HCO3 positive	KEGG_PATHWAY	gga00330:Arginine and proline metabolism	6	2.15827	0.00275184	6.02648	3.01227	CH	Lightgreen
CH BE negative	KEGG_PATHWAY	gga00380:Tryptophan metabolism	3	10	0.00494226	25.5858	4.52953	CH	Coral2
CH HCO3 negative	KEGG_PATHWAY	gga00410:beta-Alanine metabolism	2	13.3333	0.0247524	64.0593	19.2252	CH	Coral2
CH line negative	KEGG_PATHWAY	gga00630:Glyoxylate and dicarboxylate metabolism	4	1.86916	0.0167442	7.19767	16.3952	CH	Black
CH pH positive	KEGG_PATHWAY	gga00630:Glyoxylate and dicarboxylate metabolism	4	1.8018	0.0143127	7.6261	14.4861	CH	Black
CH sO2 positive	KEGG_PATHWAY	gga00630:Glyoxylate and dicarboxylate metabolism	4	2.25989	0.00559355	10.6765	5.50334	CH	Black
CH HCO3 negative	KEGG_PATHWAY	gga00640:Propanoate metabolism	2	13.3333	0.0229348	69.184	17.9338	CH	Coral2
CH HCO3 negative	KEGG_PATHWAY	gga00650:Butanoate metabolism	2	13.3333	0.0220251	72.0667	17.2806	CH	Coral2
CH sO2 positive	KEGG_PATHWAY	gga00970:Aminoacyl-tRNA biosynthesis	4	2.25989	0.0190049	6.86349	17.604	CH	Black
CH BE positive	KEGG_PATHWAY	gga01100:Metabolic pathways	70	12.8676	0.000158926	1.48863	0.183365	CH	Coral2
CH TCO2 negative	KEGG_PATHWAY	gga01100:Metabolic pathways	6	30	0.0116808	3.06232	9.8841	CH	Coral2
CH HCO3 positive	KEGG_PATHWAY	gga01100:Metabolic pathways	49	17.6259	9.18083e-07	1.90545	0.00101901	CH	Lightgreen
CH treatment negative	KEGG_PATHWAY	gga01100:Metabolic pathways	63	15.6716	6.11014e-06	1.67036	0.00697073	CH	Lightgreen
CH BE positive	KEGG_PATHWAY	gga01130:Biosynthesis of antibiotics	16	2.94118	0.0136982	1.97985	14.7236	CH	Coral2
CH HCO3 negative	KEGG_PATHWAY	gga01130:Biosynthesis of antibiotics	3	20	0.00999574	14.2549	8.20172	CH	Coral2
CH HCO3 positive	KEGG_PATHWAY	gga01130:Biosynthesis of antibiotics	12	4.31655	0.00396493	2.71523	4.31376	CH	Lightgreen
CH treatment positive	KEGG_PATHWAY	gga01200:Carbon metabolism	8	1.80587	0.0210382	2.83727	21.3869	CH	Bisque4
CH pH positive	KEGG_PATHWAY	gga01200:Carbon metabolism	7	3.15315	0.0097666	3.75347	10.1061	CH	Black
CH BE negative	KEGG_PATHWAY	gga01212:Fatty acid metabolism	4	13.3333	0.000202934	30.2378	0.189699	CH	Coral2
CH HCO3 negative	KEGG_PATHWAY	gga01212:Fatty acid metabolism	3	20	0.000599457	58.9636	0.509495	CH	Coral2
CH TCO2 negative	KEGG_PATHWAY	gga01212:Fatty acid metabolism	4	20	3.34566e-05	49.1364	0.0296307	CH	Coral2
AH BE positive	KEGG_PATHWAY	gga03008:Ribosome biogenesis in eukaryotes	6	3.46821	0.00218652	6.34018	2.09528	AH	Blueviolet
AH pH positive	KEGG_PATHWAY	gga03008:Ribosome biogenesis in eukaryotes	6	2.58621	0.0143158	4.0947	13.4102	AH	Blueviolet
AH treatment negative	KEGG_PATHWAY	gga03008:Ribosome biogenesis in eukaryotes	7	2.08333	0.0118282	3.61107	11.7689	AH	Blueviolet
AH treatment negative	KEGG_PATHWAY	gga03013:RNA transport	14	4.16667	9.18468e-05	3.63864	0.0966082	AH	Blueviolet
CH pH positive	KEGG_PATHWAY	gga03015:mRNA surveillance pathway	9	1.61871	0.0127091	2.83417	13.7856	CH	Lightgreen
AH treatment positive	KEGG_PATHWAY	gga03040:Spliceosome	5	5.37634	0.0128548	5.27961	12.0363	AH	lightpink4
CH pH negative	KEGG_PATHWAY	gga03040:Spliceosome	6	4.16667	0.00229086	6.17714	2.07646	CH	Darkolivergreen
AH BE positive	KEGG_PATHWAY	gga03050:Proteasome	9	5.20231	2.17568e-08	17.4355	2.10475e-05	AH	Blueviolet
AH pH positive	KEGG_PATHWAY	gga03050:Proteasome	12	5.17241	1.22306e-10	15.0139	1.22133e-07	AH	Blueviolet
AH treatment negative	KEGG_PATHWAY	gga03050:Proteasome	13	3.86905	1.53284e-10	12.2948	1.61301e-07	AH	Blueviolet
CH BE positive	KEGG_PATHWAY	gga03050:Proteasome	9	1.65441	0.000130377	5.63021	0.150449	CH	Coral2
CH HCO3 positive	KEGG_PATHWAY	gga03050:Proteasome	5	1.79856	0.0102993	5.71958	10.8552	CH	Lightgreen
CH pH positive	KEGG_PATHWAY	gga03050:Proteasome	9	1.61871	0.000167712	5.43216	0.194323	CH	Lightgreen
CH treatment negative	KEGG_PATHWAY	gga03050:Proteasome	8	1.99005	0.000212896	6.23954	0.242621	CH	Lightgreen
AH BE positive	KEGG_PATHWAY	gga03060:Protein export	5	2.89017	0.000216903	15.8504	0.209634	AH	Blueviolet
AH pH positive	KEGG_PATHWAY	gga03060:Protein export	5	2.15517	0.00118074	10.2367	1.17283	AH	Blueviolet
AH treatment negative	KEGG_PATHWAY	gga03060:Protein export	7	2.08333	2.76466e-05	10.8332	0.0290887	AH	Blueviolet
CH treatment positive	KEGG_PATHWAY	gga04115:p53 signaling pathway	7	1.58014	0.0081323	3.90706	8.82691	CH	Bisque4
AH BE positive	KEGG_PATHWAY	gga04141:Protein processing in endoplasmic reticulum	8	4.62428	0.00410228	3.82148	3.89866	AH	Blueviolet
AH pH positive	KEGG_PATHWAY	gga04141:Protein processing in endoplasmic reticulum	14	6.03448	1.39535e-05	4.31906	0.0139329	AH	Blueviolet
AH treatment negative	KEGG_PATHWAY	gga04141:Protein processing in endoplasmic reticulum	17	5.05952	3.68573e-06	3.96441	0.00387843	AH	Blueviolet
CH HCO3 positive	KEGG_PATHWAY	gga04260:Cardiac muscle contraction	6	2.15827	0.014	4.1181	14.4859	CH	Lightgreen
CH pH positive	KEGG_PATHWAY	gga04260:Cardiac muscle contraction	8	1.43885	0.0186967	2.89715	19.6582	CH	Lightgreen
CH treatment negative	KEGG_PATHWAY	gga04260:Cardiac muscle contraction	7	1.74129	0.0184336	3.27576	19.1252	CH	Lightgreen
CH line positive	KEGG_PATHWAY	gga04270:Vascular smooth muscle contraction	12	1.74927	0.00860038	2.4581	9.4123	CH	Paleturquoise
AH treatment positive	GOTERM_BP_DIRECT	GO:0000381~regulation of alternative mRNA splicing, via spliceosome	3	3.22581	0.00925414	20.1358	11.6321	AH	lightpink4
AH treatment negative	GOTERM_BP_DIRECT	GO:0000387~spliceosomal snRNP assembly	4	1.19048	0.0119046	8.15782	16.5322	AH	Blueviolet
CH line positive	GOTERM_BP_DIRECT	GO:0001525~angiogenesis	16	2.33236	7.15704e-05	3.33513	0.120774	CH	Paleturquoise
AH line positive	GOTERM_BP_DIRECT	GO:0001558~regulation of cell growth	7	0.943396	0.00690987	3.99886	11.0314	AH	Lightcyan
CH line positive	GOTERM_BP_DIRECT	GO:0002040~sprouting angiogenesis	5	0.728863	0.00798674	5.9928	12.6628	CH	Paleturquoise
CH PO2 negative	GOTERM_BP_DIRECT	GO:0006032~chitin catabolic process	3	0.574713	0.00874473	19.0551	13.4075	CH	Paleturquoise
CH sO2 negative	GOTERM_BP_DIRECT	GO:0006032~chitin catabolic process	3	1.01695	0.00264434	34.9508	4.02061	CH	Paleturquoise
CH BE positive	GOTERM_BP_DIRECT	GO:0006122~mitochondrial electron transport, ubiquinol to cytochrome c	4	0.735294	0.00246704	13.178	3.98648	CH	Coral2
CH HCO3 positive	GOTERM_BP_DIRECT	GO:0006122~mitochondrial electron transport, ubiquinol to cytochrome c	4	1.43885	0.000319547	26.4919	0.485071	CH	Lightgreen
CH pH positive	GOTERM_BP_DIRECT	GO:0006122~mitochondrial electron transport, ubiquinol to cytochrome c	4	0.719424	0.00259676	12.9457	4.13489	CH	Lightgreen
CH treatment negative	GOTERM_BP_DIRECT	GO:0006122~mitochondrial electron transport, ubiquinol to cytochrome c	4	0.995025	0.00107581	17.5407	1.65586	CH	Lightgreen
AH BE positive	GOTERM_BP_DIRECT	GO:0006457~protein folding	7	4.04624	0.00100343	6.02354	1.38801	AH	Blueviolet
AH pH positive	GOTERM_BP_DIRECT	GO:0006457~protein folding	9	3.87931	0.000100877	6.10452	0.146814	AH	Blueviolet
AH treatment negative	GOTERM_BP_DIRECT	GO:0006457~protein folding	11	3.27381	4.47032e-05	5.17708	0.0674325	AH	Blueviolet
AH treatment negative	GOTERM_BP_DIRECT	GO:0006479~protein methylation	3	0.892857	0.0140676	15.7329	19.2471	AH	Blueviolet
CH line negative	GOTERM_BP_DIRECT	GO:0006508~proteolysis	7	3.27103	0.000853572	6.20704	1.28621	CH	Black
AH treatment negative	GOTERM_BP_DIRECT	GO:0006511~ubiquitin-dependent protein catabolic process	8	2.38095	0.00585907	3.67102	8.48516	AH	Blueviolet
AH BE positive	GOTERM_BP_DIRECT	GO:0006614~SRP-dependent cotranslational protein targeting to membrane	3	1.7341	0.00573281	25.1698	7.69251	AH	Blueviolet
AH pH positive	GOTERM_BP_DIRECT	GO:0006614~SRP-dependent cotranslational protein targeting to membrane	3	1.2931	0.00912334	19.8397	12.4954	AH	Blueviolet
CH HCO3 negative	GOTERM_BP_DIRECT	GO:0006635~fatty acid beta-oxidation	2	13.3333	0.0194094	90.8485	16.4164	CH	Coral2
CH BE positive	GOTERM_BP_DIRECT	GO:0006729~tetrahydrobiopterin biosynthetic process	4	0.735294	0.00145633	15.3744	2.37167	CH	Coral2
CH HCO3 positive	GOTERM_BP_DIRECT	GO:0006729~tetrahydrobiopterin biosynthetic process	3	1.07914	0.00649204	23.1804	9.43432	CH	Lightgreen
AH pH positive	GOTERM_BP_DIRECT	GO:0006886~intracellular protein transport	8	3.44828	0.0130579	3.15856	17.4217	AH	Blueviolet
AH treatment negative	GOTERM_BP_DIRECT	GO:0006886~intracellular protein transport	12	3.57143	0.00101679	3.28748	1.52332	AH	Blueviolet
AH pH positive	GOTERM_BP_DIRECT	GO:0006888~ER to Golgi vesicle-mediated transport	6	2.58621	0.00107011	7.55798	1.54721	AH	Blueviolet
AH treatment negative	GOTERM_BP_DIRECT	GO:0006888~ER to Golgi vesicle-mediated transport	7	2.08333	0.00086684	6.11837	1.30004	AH	Blueviolet
AH treatment negative	GOTERM_BP_DIRECT	GO:0006890~retrograde vesicle-mediated transport, Golgi to ER	5	1.4881	0.0021982	8.74052	3.26604	AH	Blueviolet
CH line positive	GOTERM_BP_DIRECT	GO:0007155~cell adhesion	16	2.33236	0.00279571	2.37854	4.61704	CH	Paleturquoise
AH BE positive	GOTERM_BP_DIRECT	GO:0007339~binding of sperm to zona pellucida	5	2.89017	9.36841e-05	19.741	0.130353	AH	Blueviolet
AH pH positive	GOTERM_BP_DIRECT	GO:0007339~binding of sperm to zona pellucida	6	2.58621	1.13785e-05	18.6727	0.01657	AH	Blueviolet
AH treatment negative	GOTERM_BP_DIRECT	GO:0007339~binding of sperm to zona pellucida	5	1.4881	0.000951954	10.7971	1.42683	AH	Blueviolet
AH line positive	GOTERM_BP_DIRECT	GO:0007596~blood coagulation	7	0.943396	0.0123582	3.55454	18.9112	AH	Lightcyan
AH sO2 negative	GOTERM_BP_DIRECT	GO:0007596~blood coagulation	5	1.47493	0.00995262	5.83723	14.5208	AH	Lightcyan
CH line negative	GOTERM_BP_DIRECT	GO:0008152~metabolic process	7	3.27103	0.000303029	7.51378	0.4584	CH	Black
CH pH positive	GOTERM_BP_DIRECT	GO:0008631~intrinsic apoptotic signaling pathway in response to oxidative stress	3	1.35135	0.0056359	25.1933	8.24382	CH	Black
CH BE positive	GOTERM_BP_DIRECT	GO:0009060~aerobic respiration	6	1.10294	0.000592851	8.13937	0.971931	CH	Coral2
CH HCO3 positive	GOTERM_BP_DIRECT	GO:0009060~aerobic respiration	6	2.15827	2.16749e-05	16.3626	0.0329722	CH	Lightgreen
CH pH positive	GOTERM_BP_DIRECT	GO:0009060~aerobic respiration	5	0.899281	0.00557906	6.66321	8.68561	CH	Lightgreen
AH pH positive	GOTERM_BP_DIRECT	GO:0010501~RNA secondary structure unwinding	4	1.72414	0.0136916	7.83791	18.1905	AH	Blueviolet
AH treatment negative	GOTERM_BP_DIRECT	GO:0010501~RNA secondary structure unwinding	5	1.4881	0.00567519	6.79819	8.2294	AH	Blueviolet
CH line positive	GOTERM_BP_DIRECT	GO:0010811~positive regulation of cell-substrate adhesion	7	1.02041	0.000208705	7.45771	0.351804	CH	Paleturquoise
CH PO2 negative	GOTERM_BP_DIRECT	GO:0010811~positive regulation of cell-substrate adhesion	5	0.957854	0.00460992	7.05744	7.29353	CH	Paleturquoise
AH PO2 positive	GOTERM_BP_DIRECT	GO:0010906~regulation of glucose metabolic process	3	1.20482	0.0116816	17.6353	15.922	AH	Darkviolet
CH HCO3 positive	GOTERM_BP_DIRECT	GO:0016485~protein processing	5	1.79856	0.00940435	5.9437	13.3904	CH	Lightgreen
CH line positive	GOTERM_BP_DIRECT	GO:0018108~peptidyl-tyrosine phosphorylation	8	1.16618	0.00186277	4.38331	3.09909	CH	Paleturquoise
CH line positive	GOTERM_BP_DIRECT	GO:0019800~peptide cross-linking via chondroitin 4-sulfate glycosaminoglycan	3	0.437318	0.0078263	19.177	12.424	CH	Paleturquoise
CH PO2 negative	GOTERM_BP_DIRECT	GO:0019800~peptide cross-linking via chondroitin 4-sulfate glycosaminoglycan	3	0.574713	0.0044888	25.4068	7.10845	CH	Paleturquoise
CH line positive	GOTERM_BP_DIRECT	GO:0030198~extracellular matrix organization	10	1.45773	0.00401374	3.14377	6.56521	CH	Paleturquoise
AH pH positive	GOTERM_BP_DIRECT	GO:0030433~ER-associated ubiquitin-dependent protein catabolic process	6	2.58621	0.000591418	8.57933	0.857875	AH	Blueviolet
AH treatment negative	GOTERM_BP_DIRECT	GO:0030433~ER-associated ubiquitin-dependent protein catabolic process	8	2.38095	5.09504e-05	7.93734	0.0768527	AH	Blueviolet
AH treatment negative	GOTERM_BP_DIRECT	GO:0030970~retrograde protein transport, ER to cytosol	4	1.19048	0.00276915	13.3492	4.0979	AH	Blueviolet
AH BE positive	GOTERM_BP_DIRECT	GO:0031647~regulation of protein stability	4	2.31214	0.0114662	8.38993	14.8334	AH	Blueviolet
AH PO2 positive	GOTERM_BP_DIRECT	GO:0031848~protection from non-homologous end joining at telomere	3	1.20482	0.00166497	44.0882	2.4294	AH	Darkviolet
AH BE positive	GOTERM_BP_DIRECT	GO:0032212~positive regulation of telomere maintenance via telomerase	5	2.89017	0.000184257	16.7799	0.256227	AH	Blueviolet
AH pH positive	GOTERM_BP_DIRECT	GO:0032212~positive regulation of telomere maintenance via telomerase	6	2.58621	2.7234e-05	15.8718	0.0396553	AH	Blueviolet
AH treatment negative	GOTERM_BP_DIRECT	GO:0032212~positive regulation of telomere maintenance via telomerase	5	1.4881	0.00181779	9.17755	2.70806	AH	Blueviolet
AH treatment negative	GOTERM_BP_DIRECT	GO:0032543~mitochondrial translation	5	1.4881	0.000951954	10.7971	1.42683	AH	Blueviolet
AH sO2 positive	GOTERM_BP_DIRECT	GO:0034394~protein localization to cell surface	4	1.17647	0.007619	9.57573	11.1504	AH	Darkviolet
AH PO2 positive	GOTERM_BP_DIRECT	GO:0036297~interstrand cross-link repair	3	1.20482	0.00274418	35.2706	3.97458	AH	Darkviolet
AH line positive	GOTERM_BP_DIRECT	GO:0036444~calcium ion transmembrane import into mitochondrion	3	0.404313	0.0086001	18.2805	13.5498	AH	Lightcyan
CH treatment positive	GOTERM_BP_DIRECT	GO:0042088~T-helper 1 type immune response	3	0.677201	0.010107	18.1697	15.113	CH	Bisque4
CH treatment positive	GOTERM_BP_DIRECT	GO:0042787~protein ubiquitination involved in ubiquitin-dependent protein catabolic process	9	2.0316	0.0106541	2.96245	15.8666	CH	Bisque4
CH PO2 negative	GOTERM_BP_DIRECT	GO:0043066~negative regulation of apoptotic process	14	2.68199	0.0106665	2.20929	16.1185	CH	Paleturquoise
CH sO2 negative	GOTERM_BP_DIRECT	GO:0043066~negative regulation of apoptotic process	10	3.38983	0.00751881	2.89447	11.0387	CH	Paleturquoise
CH treatment negative	GOTERM_BP_DIRECT	GO:0043161~proteasome-mediated ubiquitin-dependent protein catabolic process	9	2.23881	0.00428426	3.45333	6.44317	CH	Lightgreen
AH pH positive	GOTERM_BP_DIRECT	GO:0045454~cell redox homeostasis	5	2.15517	0.0132159	5.39856	17.6141	AH	Blueviolet
AH BE positive	GOTERM_BP_DIRECT	GO:0045899~positive regulation of RNA polymerase II transcriptional preinitiation complex assembly	3	1.7341	0.00313137	33.5597	4.27254	AH	Blueviolet
AH pH positive	GOTERM_BP_DIRECT	GO:0045899~positive regulation of RNA polymerase II transcriptional preinitiation complex assembly	4	1.72414	0.000125048	35.2706	0.181961	AH	Blueviolet
AH treatment negative	GOTERM_BP_DIRECT	GO:0045899~positive regulation of RNA polymerase II transcriptional preinitiation complex assembly	4	1.19048	0.000371281	24.4735	0.558772	AH	Blueviolet
CH treatment negative	GOTERM_BP_DIRECT	GO:0045899~positive regulation of RNA polymerase II transcriptional preinitiation complex assembly	3	0.746269	0.0144512	15.3481	20.2127	CH	Lightgreen
AH K positive	GOTERM_BP_DIRECT	GO:0048010~vascular endothelial growth factor receptor signaling pathway	3	5.55556	0.00060511	77.5345	0.724284	AH	Indianred4
AH BE positive	GOTERM_BP_DIRECT	GO:0050821~protein stabilization	8	4.62428	4.9742e-05	8.13569	0.0692312	AH	Blueviolet
AH pH positive	GOTERM_BP_DIRECT	GO:0050821~protein stabilization	8	3.44828	0.000223859	6.41283	0.325526	AH	Blueviolet
CH pH negative	GOTERM_BP_DIRECT	GO:0051276~chromosome organization	3	2.08333	0.007983	21.6202	10.2469	CH	Darkolivergreen
CH pH positive	GOTERM_BP_DIRECT	GO:0051298~centrosome duplication	4	0.719424	0.008065	9.06196	12.3232	CH	Lightgreen
CH line positive	GOTERM_BP_DIRECT	GO:0051592~response to calcium ion	6	0.874636	0.00697019	4.79424	11.1393	CH	Paleturquoise
CH PO2 negative	GOTERM_BP_DIRECT	GO:0051592~response to calcium ion	5	0.957854	0.0133031	5.29308	19.7082	CH	Paleturquoise
CH sO2 negative	GOTERM_BP_DIRECT	GO:0051592~response to calcium ion	4	1.35593	0.0139355	7.76684	19.5468	CH	Paleturquoise
AH pH positive	GOTERM_BP_DIRECT	GO:0051603~proteolysis involved in cellular protein catabolic process	4	1.72414	0.0110643	8.46494	14.9588	AH	Blueviolet
CH line positive	GOTERM_BP_DIRECT	GO:0051965~positive regulation of synapse assembly	7	1.02041	0.0128469	3.5326	19.6131	CH	Paleturquoise
CH sO2 negative	GOTERM_BP_DIRECT	GO:0071300~cellular response to retinoic acid	4	1.35593	0.0123848	8.10453	17.5634	CH	Paleturquoise
CH treatment positive	GOTERM_BP_DIRECT	GO:0071481~cellular response to X-ray	3	0.677201	0.00619857	22.7121	9.54256	CH	Bisque4
AH pH negative	GOTERM_BP_DIRECT	GO:0090131~mesenchyme migration	2	2.22222	0.0141819	138.369	17.095	AH	Plum
CH treatment positive	GOTERM_BP_DIRECT	GO:0090263~positive regulation of canonical Wnt signaling pathway	6	1.3544	0.0117163	4.32612	17.3118	CH	Bisque4
AH BE positive	GOTERM_BP_DIRECT	GO:0090666~scaRNA localization to Cajal body	3	1.7341	0.000644838	67.1194	0.894047	AH	Blueviolet
AH pH positive	GOTERM_BP_DIRECT	GO:0090666~scaRNA localization to Cajal body	3	1.2931	0.00104004	52.9059	1.50404	AH	Blueviolet
AH treatment negative	GOTERM_BP_DIRECT	GO:0090666~scaRNA localization to Cajal body	3	0.892857	0.00215972	36.7102	3.20974	AH	Blueviolet
AH BE positive	GOTERM_BP_DIRECT	GO:1901998~toxin transport	8	4.62428	1.87098e-08	24.4071	2.60488e-05	AH	Blueviolet
AH pH positive	GOTERM_BP_DIRECT	GO:1901998~toxin transport	9	3.87931	3.36569e-09	21.6433	4.90167e-06	AH	Blueviolet
AH treatment negative	GOTERM_BP_DIRECT	GO:1901998~toxin transport	9	2.67857	6.0242e-08	15.0178	9.09007e-05	AH	Blueviolet
CH treatment positive	GOTERM_BP_DIRECT	GO:1902042~negative regulation of extrinsic apoptotic signaling pathway via death domain receptors	5	1.12867	0.00117714	10.0943	1.88184	CH	Bisque4
AH BE positive	GOTERM_BP_DIRECT	GO:1904851~positive regulation of establishment of protein localization to telomere	5	2.89017	1.54579e-06	47.9424	0.0021521	AH	Blueviolet
AH pH positive	GOTERM_BP_DIRECT	GO:1904851~positive regulation of establishment of protein localization to telomere	6	2.58621	4.49922e-08	45.3479	6.55251e-05	AH	Blueviolet
AH treatment negative	GOTERM_BP_DIRECT	GO:1904851~positive regulation of establishment of protein localization to telomere	5	1.4881	1.73489e-05	26.2216	0.0261749	AH	Blueviolet
AH BE positive	GOTERM_BP_DIRECT	GO:1904871~positive regulation of protein localization to Cajal body	5	2.89017	6.70167e-07	55.9328	0.000933038	AH	Blueviolet
AH pH positive	GOTERM_BP_DIRECT	GO:1904871~positive regulation of protein localization to Cajal body	6	2.58621	1.30533e-08	52.9059	1.90104e-05	AH	Blueviolet
AH treatment negative	GOTERM_BP_DIRECT	GO:1904871~positive regulation of protein localization to Cajal body	5	1.4881	7.59721e-06	30.5918	0.011463	AH	Blueviolet
AH BE positive	GOTERM_BP_DIRECT	GO:1904874~positive regulation of telomerase RNA localization to Cajal body	6	3.46821	2.82166e-07	36.6106	0.000392845	AH	Blueviolet
AH pH positive	GOTERM_BP_DIRECT	GO:1904874~positive regulation of telomerase RNA localization to Cajal body	6	2.58621	9.31061e-07	28.8578	0.00135596	AH	Blueviolet
AH treatment negative	GOTERM_BP_DIRECT	GO:1904874~positive regulation of telomerase RNA localization to Cajal body	6	1.78571	5.70293e-06	20.0237	0.00860495	AH	Blueviolet

## Sheet: all
Group	Catergory	Term	counts	%	Pvalue	Fold enrichment	FDR	Time	Gene module
CH line negative	KEGG_PATHWAY	gga00020:Citrate cycle (TCA cycle)	4	1.86916	0.0184825	6.94061	17.9495	CH	Black
CH pH positive	KEGG_PATHWAY	gga00020:Citrate cycle (TCA cycle)	5	2.25225	0.00181941	9.19218	1.95741	CH	Black
CH sO2 positive	KEGG_PATHWAY	gga00020:Citrate cycle (TCA cycle)	4	2.25989	0.0062046	10.2952	6.0877	CH	Black
CH HCO3 positive	KEGG_PATHWAY	gga00053:Ascorbate and aldarate metabolism	3	1.07914	0.0184739	13.727	18.6953
CH HCO3 negative	KEGG_PATHWAY	gga00062:Fatty acid elongation	2	13.3333	0.0211147	75.2	16.6224
CH HCO3 negative	KEGG_PATHWAY	gga00071:Fatty acid degradation	3	20	0.000335724	78.6182	0.285624	CH	Coral2
CH TCO2 negative	KEGG_PATHWAY	gga00071:Fatty acid degradation	4	20	1.3889e-05	65.5152	0.0123017	CH	Coral2
CH BE negative	KEGG_PATHWAY	gga00071:Fatty acid degradation	4	13.3333	8.50551e-05	40.317	0.0795471	CH	Coral2
CH PO2 negative	KEGG_PATHWAY	gga00120:Primary bile acid biosynthesis	4	0.766284	0.0165763	7.1177	17.2352
CH treatment negative	KEGG_PATHWAY	gga00190:Oxidative phosphorylation	17	4.22886	2.00833e-06	4.15065	0.00229125	CH	Lightgreen
CH pH positive	KEGG_PATHWAY	gga00190:Oxidative phosphorylation	19	3.41727	3.393e-06	3.58995	0.00393481	CH	Lightgreen
CH HCO3 positive	KEGG_PATHWAY	gga00190:Oxidative phosphorylation	16	5.7554	6.19574e-08	5.72952	6.87686e-05	CH	Lightgreen
CH BE positive	KEGG_PATHWAY	gga00190:Oxidative phosphorylation	20	3.67647	4.32423e-07	3.91667	0.000499337	CH	Lightgreen
CH line positive	KEGG_PATHWAY	gga00230:Purine metabolism	15	2.18659	0.0116644	2.08278	12.5652	CH	Paleturquoise
CH PO2 negative	KEGG_PATHWAY	gga00230:Purine metabolism	13	2.49042	0.00894739	2.32878	9.67124	CH	Paleturquoise
CH HCO3 negative	KEGG_PATHWAY	gga00280:Valine, leucine and isoleucine degradation	3	20	0.000599457	58.9636	0.509495	CH	Coral2
CH TCO2 negative	KEGG_PATHWAY	gga00280:Valine, leucine and isoleucine degradation	3	15	0.00205766	36.8523	1.80793	CH	Coral2
CH BE negative	KEGG_PATHWAY	gga00280:Valine, leucine and isoleucine degradation	3	10	0.00626108	22.6783	5.70681	CH	Coral2
CH HCO3 positive	KEGG_PATHWAY	gga00330:Arginine and proline metabolism	6	2.15827	0.00275184	6.02648	3.01227	CH	Lightgreen
CH BE positive	KEGG_PATHWAY	gga00330:Arginine and proline metabolism	7	1.28676	0.00848544	3.84502	9.37166	CH	Lightgreen
CH BE negative	KEGG_PATHWAY	gga00380:Tryptophan metabolism	3	10	0.00494226	25.5858	4.52953
CH HCO3 negative	KEGG_PATHWAY	gga00410:beta-Alanine metabolism	2	13.3333	0.0247524	64.0593	19.2252
CH line negative	KEGG_PATHWAY	gga00630:Glyoxylate and dicarboxylate metabolism	4	1.86916	0.0167442	7.19767	16.3952	CH	Black
CH pH positive	KEGG_PATHWAY	gga00630:Glyoxylate and dicarboxylate metabolism	4	1.8018	0.0143127	7.6261	14.4861	CH	Black
CH sO2 positive	KEGG_PATHWAY	gga00630:Glyoxylate and dicarboxylate metabolism	4	2.25989	0.00559355	10.6765	5.50334	CH	Black
CH HCO3 negative	KEGG_PATHWAY	gga00640:Propanoate metabolism	2	13.3333	0.0229348	69.184	17.9338
CH HCO3 negative	KEGG_PATHWAY	gga00650:Butanoate metabolism	2	13.3333	0.0220251	72.0667	17.2806
CH sO2 positive	KEGG_PATHWAY	gga00970:Aminoacyl-tRNA biosynthesis	4	2.25989	0.0190049	6.86349	17.604
CH treatment negative	KEGG_PATHWAY	gga01100:Metabolic pathways	63	15.6716	6.11014e-06	1.67036	0.00697073	CH	Lightgreen
CH HCO3 positive	KEGG_PATHWAY	gga01100:Metabolic pathways	49	17.6259	9.18083e-07	1.90545	0.00101901	CH	Lightgreen
CH TCO2 negative	KEGG_PATHWAY	gga01100:Metabolic pathways	6	30	0.0116808	3.06232	9.8841	CH	Coral2
CH BE positive	KEGG_PATHWAY	gga01100:Metabolic pathways	70	12.8676	0.000158926	1.48863	0.183365	CH	Lightgreen
CH HCO3 positive	KEGG_PATHWAY	gga01130:Biosynthesis of antibiotics	12	4.31655	0.00396493	2.71523	4.31376	CH	Lightgreen
CH HCO3 negative	KEGG_PATHWAY	gga01130:Biosynthesis of antibiotics	3	20	0.00999574	14.2549	8.20172	CH	Coral2
CH BE positive	KEGG_PATHWAY	gga01130:Biosynthesis of antibiotics	16	2.94118	0.0136982	1.97985	14.7236	CH	Lightgreen
CH treatment positive	KEGG_PATHWAY	gga01200:Carbon metabolism	8	1.80587	0.0210382	2.83727	21.3869	CH	Paleturquoise
CH pH positive	KEGG_PATHWAY	gga01200:Carbon metabolism	7	3.15315	0.0097666	3.75347	10.1061	CH
CH HCO3 negative	KEGG_PATHWAY	gga01212:Fatty acid metabolism	3	20	0.000599457	58.9636	0.509495	CH
CH TCO2 negative	KEGG_PATHWAY	gga01212:Fatty acid metabolism	4	20	3.34566e-05	49.1364	0.0296307	CH
CH BE negative	KEGG_PATHWAY	gga01212:Fatty acid metabolism	4	13.3333	0.000202934	30.2378	0.189699	CH
AH treatment negative	KEGG_PATHWAY	gga03008:Ribosome biogenesis in eukaryotes	7	2.08333	0.0118282	3.61107	11.7689	AH
AH pH positive	KEGG_PATHWAY	gga03008:Ribosome biogenesis in eukaryotes	6	2.58621	0.0143158	4.0947	13.4102	AH
AH BE positive	KEGG_PATHWAY	gga03008:Ribosome biogenesis in eukaryotes	6	3.46821	0.00218652	6.34018	2.09528	AH
AH treatment negative	KEGG_PATHWAY	gga03013:RNA transport	14	4.16667	9.18468e-05	3.63864	0.0966082
CH pH positive	KEGG_PATHWAY	gga03015:mRNA surveillance pathway	9	1.61871	0.0127091	2.83417	13.7856
AH treatment positive	KEGG_PATHWAY	gga03040:Spliceosome	5	5.37634	0.0128548	5.27961	12.0363	AH
CH pH negative	KEGG_PATHWAY	gga03040:Spliceosome	6	4.16667	0.00229086	6.17714	2.07646	CH
AH treatment negative	KEGG_PATHWAY	gga03050:Proteasome	13	3.86905	1.53284e-10	12.2948	1.61301e-07
AH pH positive	KEGG_PATHWAY	gga03050:Proteasome	12	5.17241	1.22306e-10	15.0139	1.22133e-07
AH BE positive	KEGG_PATHWAY	gga03050:Proteasome	9	5.20231	2.17568e-08	17.4355	2.10475e-05
CH treatment negative	KEGG_PATHWAY	gga03050:Proteasome	8	1.99005	0.000212896	6.23954	0.242621
CH pH positive	KEGG_PATHWAY	gga03050:Proteasome	9	1.61871	0.000167712	5.43216	0.194323
CH HCO3 positive	KEGG_PATHWAY	gga03050:Proteasome	5	1.79856	0.0102993	5.71958	10.8552
CH BE positive	KEGG_PATHWAY	gga03050:Proteasome	9	1.65441	0.000130377	5.63021	0.150449
AH treatment negative	KEGG_PATHWAY	gga03060:Protein export	7	2.08333	2.76466e-05	10.8332	0.0290887	AH
AH pH positive	KEGG_PATHWAY	gga03060:Protein export	5	2.15517	0.00118074	10.2367	1.17283	AH
AH BE positive	KEGG_PATHWAY	gga03060:Protein export	5	2.89017	0.000216903	15.8504	0.209634	AH
CH treatment positive	KEGG_PATHWAY	gga04115:p53 signaling pathway	7	1.58014	0.0081323	3.90706	8.82691
AH treatment negative	KEGG_PATHWAY	gga04141:Protein processing in endoplasmic reticulum	17	5.05952	3.68573e-06	3.96441	0.00387843	AH
AH pH positive	KEGG_PATHWAY	gga04141:Protein processing in endoplasmic reticulum	14	6.03448	1.39535e-05	4.31906	0.0139329	AH
AH BE positive	KEGG_PATHWAY	gga04141:Protein processing in endoplasmic reticulum	8	4.62428	0.00410228	3.82148	3.89866	AH
CH treatment negative	KEGG_PATHWAY	gga04260:Cardiac muscle contraction	7	1.74129	0.0184336	3.27576	19.1252	CH
CH pH positive	KEGG_PATHWAY	gga04260:Cardiac muscle contraction	8	1.43885	0.0186967	2.89715	19.6582	CH
CH HCO3 positive	KEGG_PATHWAY	gga04260:Cardiac muscle contraction	6	2.15827	0.014	4.1181	14.4859	CH
CH line positive	KEGG_PATHWAY	gga04270:Vascular smooth muscle contraction	12	1.74927	0.00860038	2.4581	9.4123
AH treatment positive	GOTERM_BP_DIRECT	GO:0000381~regulation of alternative mRNA splicing, via spliceosome	3	3.22581	0.00925414	20.1358	11.6321
AH treatment negative	GOTERM_BP_DIRECT	GO:0000387~spliceosomal snRNP assembly	4	1.19048	0.0119046	8.15782	16.5322
CH line positive	GOTERM_BP_DIRECT	GO:0001525~angiogenesis	16	2.33236	7.15704e-05	3.33513	0.120774
AH line positive	GOTERM_BP_DIRECT	GO:0001558~regulation of cell growth	7	0.943396	0.00690987	3.99886	11.0314
CH line positive	GOTERM_BP_DIRECT	GO:0002040~sprouting angiogenesis	5	0.728863	0.00798674	5.9928	12.6628
CH PO2 negative	GOTERM_BP_DIRECT	GO:0006032~chitin catabolic process	3	0.574713	0.00874473	19.0551	13.4075	CH
CH sO2 negative	GOTERM_BP_DIRECT	GO:0006032~chitin catabolic process	3	1.01695	0.00264434	34.9508	4.02061	CH
CH treatment negative	GOTERM_BP_DIRECT	GO:0006122~mitochondrial electron transport, ubiquinol to cytochrome c	4	0.995025	0.00107581	17.5407	1.65586	CH
CH pH positive	GOTERM_BP_DIRECT	GO:0006122~mitochondrial electron transport, ubiquinol to cytochrome c	4	0.719424	0.00259676	12.9457	4.13489	CH
CH HCO3 positive	GOTERM_BP_DIRECT	GO:0006122~mitochondrial electron transport, ubiquinol to cytochrome c	4	1.43885	0.000319547	26.4919	0.485071	CH
CH BE positive	GOTERM_BP_DIRECT	GO:0006122~mitochondrial electron transport, ubiquinol to cytochrome c	4	0.735294	0.00246704	13.178	3.98648	CH
AH treatment negative	GOTERM_BP_DIRECT	GO:0006457~protein folding	11	3.27381	4.47032e-05	5.17708	0.0674325	AH
AH pH positive	GOTERM_BP_DIRECT	GO:0006457~protein folding	9	3.87931	0.000100877	6.10452	0.146814	AH
AH BE positive	GOTERM_BP_DIRECT	GO:0006457~protein folding	7	4.04624	0.00100343	6.02354	1.38801	AH
AH treatment negative	GOTERM_BP_DIRECT	GO:0006479~protein methylation	3	0.892857	0.0140676	15.7329	19.2471
CH line negative	GOTERM_BP_DIRECT	GO:0006508~proteolysis	7	3.27103	0.000853572	6.20704	1.28621
AH treatment negative	GOTERM_BP_DIRECT	GO:0006511~ubiquitin-dependent protein catabolic process	8	2.38095	0.00585907	3.67102	8.48516
AH pH positive	GOTERM_BP_DIRECT	GO:0006614~SRP-dependent cotranslational protein targeting to membrane	3	1.2931	0.00912334	19.8397	12.4954	AH
AH BE positive	GOTERM_BP_DIRECT	GO:0006614~SRP-dependent cotranslational protein targeting to membrane	3	1.7341	0.00573281	25.1698	7.69251	AH
CH HCO3 negative	GOTERM_BP_DIRECT	GO:0006635~fatty acid beta-oxidation	2	13.3333	0.0194094	90.8485	16.4164
CH HCO3 positive	GOTERM_BP_DIRECT	GO:0006729~tetrahydrobiopterin biosynthetic process	3	1.07914	0.00649204	23.1804	9.43432	CH
CH BE positive	GOTERM_BP_DIRECT	GO:0006729~tetrahydrobiopterin biosynthetic process	4	0.735294	0.00145633	15.3744	2.37167	CH
AH treatment negative	GOTERM_BP_DIRECT	GO:0006886~intracellular protein transport	12	3.57143	0.00101679	3.28748	1.52332	AH
AH pH positive	GOTERM_BP_DIRECT	GO:0006886~intracellular protein transport	8	3.44828	0.0130579	3.15856	17.4217	AH
AH treatment negative	GOTERM_BP_DIRECT	GO:0006888~ER to Golgi vesicle-mediated transport	7	2.08333	0.00086684	6.11837	1.30004	AH
AH pH positive	GOTERM_BP_DIRECT	GO:0006888~ER to Golgi vesicle-mediated transport	6	2.58621	0.00107011	7.55798	1.54721	AH
AH treatment negative	GOTERM_BP_DIRECT	GO:0006890~retrograde vesicle-mediated transport, Golgi to ER	5	1.4881	0.0021982	8.74052	3.26604
CH line positive	GOTERM_BP_DIRECT	GO:0007155~cell adhesion	16	2.33236	0.00279571	2.37854	4.61704
AH treatment negative	GOTERM_BP_DIRECT	GO:0007339~binding of sperm to zona pellucida	5	1.4881	0.000951954	10.7971	1.42683	AH
AH pH positive	GOTERM_BP_DIRECT	GO:0007339~binding of sperm to zona pellucida	6	2.58621	1.13785e-05	18.6727	0.01657	AH
AH BE positive	GOTERM_BP_DIRECT	GO:0007339~binding of sperm to zona pellucida	5	2.89017	9.36841e-05	19.741	0.130353	AH
AH line positive	GOTERM_BP_DIRECT	GO:0007596~blood coagulation	7	0.943396	0.0123582	3.55454	18.9112	AH
AH sO2 negative	GOTERM_BP_DIRECT	GO:0007596~blood coagulation	5	1.47493	0.00995262	5.83723	14.5208	AH
CH line negative	GOTERM_BP_DIRECT	GO:0008152~metabolic process	7	3.27103	0.000303029	7.51378	0.4584
CH pH positive	GOTERM_BP_DIRECT	GO:0008631~intrinsic apoptotic signaling pathway in response to oxidative stress	3	1.35135	0.0056359	25.1933	8.24382
CH pH positive	GOTERM_BP_DIRECT	GO:0009060~aerobic respiration	5	0.899281	0.00557906	6.66321	8.68561	CH
CH HCO3 positive	GOTERM_BP_DIRECT	GO:0009060~aerobic respiration	6	2.15827	2.16749e-05	16.3626	0.0329722	CH
CH BE positive	GOTERM_BP_DIRECT	GO:0009060~aerobic respiration	6	1.10294	0.000592851	8.13937	0.971931	CH
AH treatment negative	GOTERM_BP_DIRECT	GO:0010501~RNA secondary structure unwinding	5	1.4881	0.00567519	6.79819	8.2294	AH
AH pH positive	GOTERM_BP_DIRECT	GO:0010501~RNA secondary structure unwinding	4	1.72414	0.0136916	7.83791	18.1905	AH
CH line positive	GOTERM_BP_DIRECT	GO:0010811~positive regulation of cell-substrate adhesion	7	1.02041	0.000208705	7.45771	0.351804	CH
CH PO2 negative	GOTERM_BP_DIRECT	GO:0010811~positive regulation of cell-substrate adhesion	5	0.957854	0.00460992	7.05744	7.29353	CH
AH PO2 positive	GOTERM_BP_DIRECT	GO:0010906~regulation of glucose metabolic process	3	1.20482	0.0116816	17.6353	15.922
CH HCO3 positive	GOTERM_BP_DIRECT	GO:0016485~protein processing	5	1.79856	0.00940435	5.9437	13.3904
CH line positive	GOTERM_BP_DIRECT	GO:0018108~peptidyl-tyrosine phosphorylation	8	1.16618	0.00186277	4.38331	3.09909
CH line positive	GOTERM_BP_DIRECT	GO:0019800~peptide cross-linking via chondroitin 4-sulfate glycosaminoglycan	3	0.437318	0.0078263	19.177	12.424	CH
CH PO2 negative	GOTERM_BP_DIRECT	GO:0019800~peptide cross-linking via chondroitin 4-sulfate glycosaminoglycan	3	0.574713	0.0044888	25.4068	7.10845	CH
CH line positive	GOTERM_BP_DIRECT	GO:0030198~extracellular matrix organization	10	1.45773	0.00401374	3.14377	6.56521
AH treatment negative	GOTERM_BP_DIRECT	GO:0030433~ER-associated ubiquitin-dependent protein catabolic process	8	2.38095	5.09504e-05	7.93734	0.0768527	AH
AH pH positive	GOTERM_BP_DIRECT	GO:0030433~ER-associated ubiquitin-dependent protein catabolic process	6	2.58621	0.000591418	8.57933	0.857875	AH
AH treatment negative	GOTERM_BP_DIRECT	GO:0030970~retrograde protein transport, ER to cytosol	4	1.19048	0.00276915	13.3492	4.0979
AH BE positive	GOTERM_BP_DIRECT	GO:0031647~regulation of protein stability	4	2.31214	0.0114662	8.38993	14.8334
AH PO2 positive	GOTERM_BP_DIRECT	GO:0031848~protection from non-homologous end joining at telomere	3	1.20482	0.00166497	44.0882	2.4294
AH treatment negative	GOTERM_BP_DIRECT	GO:0032212~positive regulation of telomere maintenance via telomerase	5	1.4881	0.00181779	9.17755	2.70806	AH
AH pH positive	GOTERM_BP_DIRECT	GO:0032212~positive regulation of telomere maintenance via telomerase	6	2.58621	2.7234e-05	15.8718	0.0396553	AH
AH BE positive	GOTERM_BP_DIRECT	GO:0032212~positive regulation of telomere maintenance via telomerase	5	2.89017	0.000184257	16.7799	0.256227	AH
AH treatment negative	GOTERM_BP_DIRECT	GO:0032543~mitochondrial translation	5	1.4881	0.000951954	10.7971	1.42683
AH sO2 positive	GOTERM_BP_DIRECT	GO:0034394~protein localization to cell surface	4	1.17647	0.007619	9.57573	11.1504
AH PO2 positive	GOTERM_BP_DIRECT	GO:0036297~interstrand cross-link repair	3	1.20482	0.00274418	35.2706	3.97458
AH line positive	GOTERM_BP_DIRECT	GO:0036444~calcium ion transmembrane import into mitochondrion	3	0.404313	0.0086001	18.2805	13.5498
CH treatment positive	GOTERM_BP_DIRECT	GO:0042088~T-helper 1 type immune response	3	0.677201	0.010107	18.1697	15.113
CH treatment positive	GOTERM_BP_DIRECT	GO:0042787~protein ubiquitination involved in ubiquitin-dependent protein catabolic process	9	2.0316	0.0106541	2.96245	15.8666
CH PO2 negative	GOTERM_BP_DIRECT	GO:0043066~negative regulation of apoptotic process	14	2.68199	0.0106665	2.20929	16.1185	CH
CH sO2 negative	GOTERM_BP_DIRECT	GO:0043066~negative regulation of apoptotic process	10	3.38983	0.00751881	2.89447	11.0387	CH
CH treatment negative	GOTERM_BP_DIRECT	GO:0043161~proteasome-mediated ubiquitin-dependent protein catabolic process	9	2.23881	0.00428426	3.45333	6.44317
AH pH positive	GOTERM_BP_DIRECT	GO:0045454~cell redox homeostasis	5	2.15517	0.0132159	5.39856	17.6141
AH treatment negative	GOTERM_BP_DIRECT	GO:0045899~positive regulation of RNA polymerase II transcriptional preinitiation complex assembly	4	1.19048	0.000371281	24.4735	0.558772	AH
AH pH positive	GOTERM_BP_DIRECT	GO:0045899~positive regulation of RNA polymerase II transcriptional preinitiation complex assembly	4	1.72414	0.000125048	35.2706	0.181961	AH
AH BE positive	GOTERM_BP_DIRECT	GO:0045899~positive regulation of RNA polymerase II transcriptional preinitiation complex assembly	3	1.7341	0.00313137	33.5597	4.27254	AH
CH treatment negative	GOTERM_BP_DIRECT	GO:0045899~positive regulation of RNA polymerase II transcriptional preinitiation complex assembly	3	0.746269	0.0144512	15.3481	20.2127	CH
AH K positive	GOTERM_BP_DIRECT	GO:0048010~vascular endothelial growth factor receptor signaling pathway	3	5.55556	0.00060511	77.5345	0.724284
AH pH positive	GOTERM_BP_DIRECT	GO:0050821~protein stabilization	8	3.44828	0.000223859	6.41283	0.325526	AH
AH BE positive	GOTERM_BP_DIRECT	GO:0050821~protein stabilization	8	4.62428	4.9742e-05	8.13569	0.0692312	AH
CH pH negative	GOTERM_BP_DIRECT	GO:0051276~chromosome organization	3	2.08333	0.007983	21.6202	10.2469
CH pH positive	GOTERM_BP_DIRECT	GO:0051298~centrosome duplication	4	0.719424	0.008065	9.06196	12.3232
CH line positive	GOTERM_BP_DIRECT	GO:0051592~response to calcium ion	6	0.874636	0.00697019	4.79424	11.1393	CH
CH PO2 negative	GOTERM_BP_DIRECT	GO:0051592~response to calcium ion	5	0.957854	0.0133031	5.29308	19.7082	CH
CH sO2 negative	GOTERM_BP_DIRECT	GO:0051592~response to calcium ion	4	1.35593	0.0139355	7.76684	19.5468	CH
AH pH positive	GOTERM_BP_DIRECT	GO:0051603~proteolysis involved in cellular protein catabolic process	4	1.72414	0.0110643	8.46494	14.9588
CH line positive	GOTERM_BP_DIRECT	GO:0051965~positive regulation of synapse assembly	7	1.02041	0.0128469	3.5326	19.6131
CH sO2 negative	GOTERM_BP_DIRECT	GO:0071300~cellular response to retinoic acid	4	1.35593	0.0123848	8.10453	17.5634
CH treatment positive	GOTERM_BP_DIRECT	GO:0071481~cellular response to X-ray	3	0.677201	0.00619857	22.7121	9.54256
AH pH negative	GOTERM_BP_DIRECT	GO:0090131~mesenchyme migration	2	2.22222	0.0141819	138.369	17.095
CH treatment positive	GOTERM_BP_DIRECT	GO:0090263~positive regulation of canonical Wnt signaling pathway	6	1.3544	0.0117163	4.32612	17.3118
AH treatment negative	GOTERM_BP_DIRECT	GO:0090666~scaRNA localization to Cajal body	3	0.892857	0.00215972	36.7102	3.20974	AH
AH pH positive	GOTERM_BP_DIRECT	GO:0090666~scaRNA localization to Cajal body	3	1.2931	0.00104004	52.9059	1.50404	AH
AH BE positive	GOTERM_BP_DIRECT	GO:0090666~scaRNA localization to Cajal body	3	1.7341	0.000644838	67.1194	0.894047	AH
AH treatment negative	GOTERM_BP_DIRECT	GO:1901998~toxin transport	9	2.67857	6.0242e-08	15.0178	9.09007e-05	AH
AH pH positive	GOTERM_BP_DIRECT	GO:1901998~toxin transport	9	3.87931	3.36569e-09	21.6433	4.90167e-06	AH
AH BE positive	GOTERM_BP_DIRECT	GO:1901998~toxin transport	8	4.62428	1.87098e-08	24.4071	2.60488e-05	AH
CH treatment positive	GOTERM_BP_DIRECT	GO:1902042~negative regulation of extrinsic apoptotic signaling pathway via death domain receptors	5	1.12867	0.00117714	10.0943	1.88184
AH treatment negative	GOTERM_BP_DIRECT	GO:1904851~positive regulation of establishment of protein localization to telomere	5	1.4881	1.73489e-05	26.2216	0.0261749	AH
AH pH positive	GOTERM_BP_DIRECT	GO:1904851~positive regulation of establishment of protein localization to telomere	6	2.58621	4.49922e-08	45.3479	6.55251e-05	AH
AH BE positive	GOTERM_BP_DIRECT	GO:1904851~positive regulation of establishment of protein localization to telomere	5	2.89017	1.54579e-06	47.9424	0.0021521	AH
AH treatment negative	GOTERM_BP_DIRECT	GO:1904871~positive regulation of protein localization to Cajal body	5	1.4881	7.59721e-06	30.5918	0.011463	AH
AH pH positive	GOTERM_BP_DIRECT	GO:1904871~positive regulation of protein localization to Cajal body	6	2.58621	1.30533e-08	52.9059	1.90104e-05	AH
AH BE positive	GOTERM_BP_DIRECT	GO:1904871~positive regulation of protein localization to Cajal body	5	2.89017	6.70167e-07	55.9328	0.000933038	AH
AH treatment negative	GOTERM_BP_DIRECT	GO:1904874~positive regulation of telomerase RNA localization to Cajal body	6	1.78571	5.70293e-06	20.0237	0.00860495	AH
AH pH positive	GOTERM_BP_DIRECT	GO:1904874~positive regulation of telomerase RNA localization to Cajal body	6	2.58621	9.31061e-07	28.8578	0.00135596	AH
AH BE positive	GOTERM_BP_DIRECT	GO:1904874~positive regulation of telomerase RNA localization to Cajal body	6	3.46821	2.82166e-07	36.6106	0.000392845	AH
